# Supplementary material for: Bovine Follicular Fluid and Extracellular Vesicles Derived from Follicular Fluid Alter the Bovine Oviductal Epithelial Cells Transcriptome
Source: Int J Mol Sci. 2020 Jul 28;21(15):5365. doi: 10.3390/ijms21155365 (PMC7432463; doi:10.3390/ijms21155365)
Supplement: Supplementary file 1 [file ijms-21-05365-s001.zip]

Archive with 8 entries (7 files):
- supplementary file/DE gene list XLS file and supplementary table/
- supplementary file/DE gene list XLS file and supplementary table/Supplementary data 1.DE  genelist of 6h FF treatment.xlsx
- supplementary file/DE gene list XLS file and supplementary table/Supplementary data 2.DE  genelist of 24h FF treatment.xlsx
- supplementary file/DE gene list XLS file and supplementary table/Supplementary data 3.DE genes list of 6h EV treatment.xlsx
- supplementary file/DE gene list XLS file and supplementary table/Supplementary data 4.DE oerlap gene list in 6h with FF and EVs treatment.xlsx
- supplementary file/DE gene list XLS file and supplementary table/Supplementary data 5.overlap upregulated genes with FF treatment in both 6 and 24h.xlsx
- supplementary file/DE gene list XLS file and supplementary table/Supplementary data 6. Ovelap downregulated  genes with FF treatment in 6 and 24h.xlsx
- supplementary file/Table S1_S 5.docx
