# Supplementary material for: Bovine Follicular Fluid and Extracellular Vesicles Derived from Follicular Fluid Alter the Bovine Oviductal Epithelial Cells Transcriptome
Source: Int J Mol Sci. 2020 Jul 28;21(15):5365. doi: 10.3390/ijms21155365 (PMC7432463; doi:10.3390/ijms21155365)
Supplement: Supplementary file 1 [file ijms-21-05365-s001.zip › supplementary file/DE gene list XLS file and supplementary table/Supplementary data 1.DE genelist of 6h FF treatment.xlsx]

## Sheet: ff6h_results
ENSEMBL	logFC	logCPM	LR	PValue	FDR	SYMBOL
ENSBTAG00000001021	-4.2261952477794	6.26238797140721	84.6476147181042	3.56573829239969e-20	3.45092151938442e-16	CYP1A1
ENSBTAG00000021999	1.85782006941107	5.41507706356928	40.3128410013632	2.16382074063872e-10	1.04707285639508e-06	CPT1A
ENSBTAG00000007958	2.70583346146966	6.93121602621798	34.7104644964733	3.82569598384844e-09	1.23416952438951e-05	TNS4
ENSBTAG00000005305	2.60000832187584	4.63521922937167	33.1789758621324	8.40544405624354e-09	2.03369718940812e-05	NTS
ENSBTAG00000010606	-2.07562408401576	6.37061914633497	28.505156401616	9.34492819916541e-08	0.000150733691852538	PPP1R3B
ENSBTAG00000020244	-2.54922401311499	8.07278858434409	28.8334064376394	7.88787910500401e-08	0.000150733691852538	EFNA1
ENSBTAG00000018424	-1.74115607553195	6.12574810491728	25.0714301826134	5.52453415218169e-07	0.000763806307497348	ACKR3
ENSBTAG00000011224	-1.76577821152493	5.52878459408671	23.8813348653396	1.02460397067435e-06	0.000902386474056504	CITED2
ENSBTAG00000015325	1.64545786588109	5.4429680109752	24.0468981963995	9.40175928573762e-07	0.000902386474056504	MTOR
ENSBTAG00000017894	2.39929533608266	4.06347884044602	23.8793685305665	1.02565108644571e-06	0.000902386474056504	CAD
ENSBTAG00000052092	1.74647234923853	6.11097641471885	24.3204452003028	8.15686776597006e-07	0.000902386474056504	NA
ENSBTAG00000019354	2.1708865850267	2.42874674963966	23.520827286987	1.23568856808887e-06	0.000996582830163671	PAX8
ENSBTAG00000005501	1.81404808143427	3.68732647758656	23.2870131841113	1.39539026515351e-06	0.00103881438355043	COBLL1
ENSBTAG00000003808	-5.27202735115667	4.41694837061252	23.0397971236623	1.58682374069769e-06	0.00109694858303373	HDAC9
ENSBTAG00000001651	-1.55748737012105	5.40101601687778	22.3776425493165	2.23966092549253e-06	0.00119255610587486	SYF2
ENSBTAG00000002020	-2.47223445154859	4.78669956541405	22.1059307304102	2.58011390783381e-06	0.00119255610587486	CREBRF
ENSBTAG00000010653	2.18204340434807	3.72752642763858	22.1003011280167	2.58769148825915e-06	0.00119255610587486	MIGA2
ENSBTAG00000010667	-2.62443068435762	4.59712949916007	22.4215290546944	2.18906420599493e-06	0.00119255610587486	PIK3IP1
ENSBTAG00000017260	2.04558209293383	4.13582363234655	22.4695795883797	2.13498075954347e-06	0.00119255610587486	PDE3A
ENSBTAG00000017379	1.72531334921862	5.09773224346534	22.6988369848218	1.89482518934653e-06	0.00119255610587486	GCN1
ENSBTAG00000050579	-2.391241509618	2.71494715723845	22.2342818995683	2.41326234034266e-06	0.00119255610587486	LOC107132247
ENSBTAG00000009863	-1.52661387624675	10.3526348840138	21.6848763023152	3.21314541321395e-06	0.0012471348012156	BHLHE40
ENSBTAG00000011431	2.04010591274292	6.21907196363185	21.6798524106817	3.22157160884378e-06	0.0012471348012156	GBA2
ENSBTAG00000011765	-1.16379367650716	7.85069534556389	21.9063718986361	2.86281765175528e-06	0.0012471348012156	GABARAPL1
ENSBTAG00000018453	-4.70861321673854	7.58608647751471	21.7635475278513	3.08404368934263e-06	0.0012471348012156	ANKRD37
ENSBTAG00000014069	1.60991358940263	5.02520786653622	21.3114584413876	3.9039100314488e-06	0.0014531554340139	PDK4
ENSBTAG00000005524	-1.37695352720397	7.98436871601726	21.2361322741811	4.06037450109209e-06	0.00145541868228034	HBP1
ENSBTAG00000004150	2.8807287962728	2.70632952979381	20.6440428826309	5.53090067954778e-06	0.00191171631345227	NRG1
ENSBTAG00000004269	1.35766901152148	6.86016476974097	20.1550254055523	7.14123789364393e-06	0.00226745723298064	SGK1
ENSBTAG00000017363	-2.43941622634086	10.5625800276474	20.1226913417581	7.26298555718121e-06	0.00226745723298064	SAT1
ENSBTAG00000019819	-1.22658153595144	5.52835212278986	20.1280064107276	7.24283052846921e-06	0.00226745723298064	FUT8
ENSBTAG00000017514	1.67327644912104	3.63912640551128	19.5907507228717	9.59324957838376e-06	0.00289568406963659	CCND1
ENSBTAG00000038488	-1.5273254295759	11.8131976762747	19.5357033312197	9.87369025604542e-06	0.00289568406963659	TMSB4X
ENSBTAG00000013298	-1.27828729334516	9.14502640942059	19.4173369184696	1.05049101117457e-05	0.00299019176651397	PLA2G4A
ENSBTAG00000003665	1.91749440930187	2.38850925214604	18.9973498382949	1.30900135281492e-05	0.00361957574072652	NUP210
ENSBTAG00000001543	1.59993566902748	3.6123199397369	18.7506213398199	1.48974811550868e-05	0.0040049395171925	BRI3BP
ENSBTAG00000009502	1.48286962659735	4.36329451339194	18.4974296377884	1.7013359140326e-05	0.00415567242523593	LUZP1
ENSBTAG00000014903	1.89097016123882	3.90901173812307	18.5231214954442	1.67855625615604e-05	0.00415567242523593	ABCA3
ENSBTAG00000017492	-1.53134603880415	7.15260997677503	18.4908462829077	1.70722285218441e-05	0.00415567242523593	PCMTD1
ENSBTAG00000020895	1.38956301202371	5.42240086943808	18.4793247359003	1.71757488127131e-05	0.00415567242523593	LOXL4
ENSBTAG00000022920	-1.68949284514319	4.28355209643189	18.3465326547614	1.84153822551134e-05	0.00434692852353629	RNF128
ENSBTAG00000000163	-2.63088831988121	9.61861848460704	18.1429001667461	2.04932053445994e-05	0.00444389247496494	DDIT4
ENSBTAG00000013677	1.0730629298485	8.74873429440605	18.173644012473	2.01650215748326e-05	0.00444389247496494	SEC14L1
ENSBTAG00000016658	-1.17977454151515	7.18628217969402	18.1272004939798	2.06628602369727e-05	0.00444389247496494	ABHD4
ENSBTAG00000032705	-2.37213998663928	4.318195386206	18.1659009394102	2.02471763894909e-05	0.00444389247496494	CALM
ENSBTAG00000017087	2.01929063520152	3.17818235493257	18.0587853414159	2.14188003226338e-05	0.00450632933744457	TOP3A
ENSBTAG00000014831	-2.28916726461894	5.90326822031756	17.7046742959841	2.57991859483173e-05	0.00531243662995351	PPP1R3C
ENSBTAG00000000414	-1.1110341660821	6.58263346221576	17.6210037877178	2.6959434440964e-05	0.00543569596915936	FUT6
ENSBTAG00000011597	1.3298587580939	4.06999604946502	17.5512442853119	2.79667714556268e-05	0.00552372273770523	PDS5B
ENSBTAG00000014124	-1.94972519263444	5.08001478251019	17.4078362066643	3.01580083664183e-05	0.0057229255876509	MLLT3
ENSBTAG00000014455	1.40195870938634	6.43626608056076	17.4299683822234	2.98089004480966e-05	0.0057229255876509	PDZD2
ENSBTAG00000049557	1.8070356130695	2.19707476491101	17.2784995257109	3.22818966370253e-05	0.00591073183814117	NA
ENSBTAG00000051333	-1.29862434004866	7.28215242768521	17.2733698093623	3.23691658836001e-05	0.00591073183814117	ARID5B
ENSBTAG00000012432	-2.27689872752237	7.9274263687165	17.1909346203569	3.38045669156869e-05	0.00605852960388922	FDFT1
ENSBTAG00000012519	2.09104144050341	8.10382757620576	16.9311935326008	3.87593968249105e-05	0.00682024440857243	XDH
ENSBTAG00000017951	-1.936791784153	6.78797940290695	16.8643586325361	4.01484406575636e-05	0.00693851086935537	POLD4
ENSBTAG00000011904	1.99247415068644	4.49177724498602	16.7749817159561	4.20845172824131e-05	0.00702230962515852	HCFC1
ENSBTAG00000050435	-1.40277094905543	9.1441191596834	16.8030060981537	4.1467561433174e-05	0.00702230962515852	NA
ENSBTAG00000000250	-1.58750563116159	5.04592997421057	16.5842742385411	4.65352901387016e-05	0.00715918419016328	HDHD3
ENSBTAG00000008411	1.60538641153121	3.70161844056778	16.7013752944081	4.37492713806863e-05	0.00715918419016328	PLEKHO2
ENSBTAG00000011798	-1.13650936458356	5.80971278541797	16.5814967675186	4.66034928683909e-05	0.00715918419016328	STK38L
ENSBTAG00000012976	-1.47719746027865	7.55863779731661	16.6308966479844	4.5405308728561e-05	0.00715918419016328	WLS
ENSBTAG00000020894	-1.24785069102069	7.59547189529113	16.655050535387	4.48307838632604e-05	0.00715918419016328	LAPTM4A
ENSBTAG00000010998	-1.590160379441	6.4211375554323	16.433089022856	5.03977643041498e-05	0.00750383942977788	CFLAR
ENSBTAG00000015874	-1.14082019629985	9.05755739846126	16.4531193315992	4.98680604214253e-05	0.00750383942977788	CASP3
ENSBTAG00000002048	1.03294736939815	5.26902185436797	16.3896910580605	5.15649187572246e-05	0.00756129217776393	PTPN11
ENSBTAG00000017366	-1.88318027696299	5.32521847738031	16.3328057428386	5.31360724102311e-05	0.00767538669830174	GRB7
ENSBTAG00000006703	1.27563822578057	4.7809206468883	16.276423229876	5.47408449495588e-05	0.00779091025620338	PTGDR
ENSBTAG00000010502	-1.29905768881771	5.47786769728712	16.1357476406852	5.89605743381406e-05	0.00820819578871267	SERTAD3
ENSBTAG00000014486	1.94250133915844	4.86489115773437	16.1226715037708	5.93690540617779e-05	0.00820819578871267	ATP12A
ENSBTAG00000009400	1.63860611226877	4.02605981119328	16.0883651506832	6.04543156802679e-05	0.00824051925568496	FASTKD3
ENSBTAG00000000820	-1.27786410060269	9.10556084054676	15.9189235544239	6.61143760672719e-05	0.00830980430622153	GNG11
ENSBTAG00000002215	1.60152638212869	4.98287779989993	15.9828037875397	6.39204630126965e-05	0.00830980430622153	GFPT2
ENSBTAG00000006209	0.987495387806078	5.84140165206719	15.9668441407202	6.44616254738204e-05	0.00830980430622153	EXT1
ENSBTAG00000015591	-1.37063417598185	11.1307234360901	15.9590171369029	6.47287066422799e-05	0.00830980430622153	SQSTM1
ENSBTAG00000033304	-1.06523283643974	9.72728373228823	15.9268702653856	6.58373799801162e-05	0.00830980430622153	TCIM
ENSBTAG00000033685	1.54221241243962	3.01103097443526	16.0252457712725	6.2503460662233e-05	0.00830980430622153	CCNJ
ENSBTAG00000004556	-3.75033596569067	10.501713005889	15.8552432453749	6.83768192738063e-05	0.00848398534528074	SLC2A3
ENSBTAG00000026278	-1.44688967440608	8.21219108540837	15.654386131148	7.60360289698854e-05	0.00923226762295385	CLDN4
ENSBTAG00000045520	-1.63167953705478	3.18572716331553	15.647447880956	7.63155000864133e-05	0.00923226762295385	PDYN
ENSBTAG00000004381	-1.27082106000414	7.30305914441742	15.5676547693466	7.96048056637482e-05	0.00930854401525056	TACSTD2
ENSBTAG00000019453	-1.98648861935618	6.2626868699218	15.5622785919834	7.98314892814421e-05	0.00930854401525056	PTGES
ENSBTAG00000032821	-1.65386999232996	9.71927609123161	15.6083148139303	7.79112340291982e-05	0.00930854401525056	SCEL
ENSBTAG00000048608	-2.20890629677668	6.02779960693166	15.5134133221664	8.19218773030922e-05	0.00943857057784913	LOC112444653
ENSBTAG00000007330	-1.01449792161475	7.00151806829055	15.4887966487017	8.29957160042579e-05	0.00944018299740277	STXBP3
ENSBTAG00000031509	1.80231852429935	4.48170742094671	15.4686131728095	8.38867263666706e-05	0.00944018299740277	PFAS
ENSBTAG00000034206	-1.12458617635673	8.02927146847907	15.4187975589479	8.61272762095868e-05	0.00958091700179749	EMCN
ENSBTAG00000026067	-2.91068007313895	2.69811288338917	15.320543019035	9.07245337014551e-05	0.00997763678593957	SH2D1A
ENSBTAG00000014762	-1.83917588603718	6.09840660006461	15.108603894719	0.000101499630733735	0.0107946530356164	ISG20
ENSBTAG00000018189	-1.43502662254076	8.29229882335419	15.1093766267635	0.000101458092720342	0.0107946530356164	CSTB
ENSBTAG00000049730	-1.70507259472498	3.09796625355178	15.1094486458994	0.000101454222221741	0.0107946530356164	TCEAL1
ENSBTAG00000008721	-0.897980011690688	6.19860707682507	15.0771480465782	0.00010320514052526	0.0108567320652551	MANSC1
ENSBTAG00000027868	2.7755119921805	2.1920328877582	15.0471016187369	0.000104861160693571	0.0109123259483051	DLG2
ENSBTAG00000025001	-1.46109940828455	8.16283883602454	14.9358998716769	0.0001112261876341	0.0114515642970513	MRPL45
ENSBTAG00000003959	-1.49536743569793	6.95858823501587	14.7978823564642	0.000119669808729445	0.0121912043040376	ARHGAP24
ENSBTAG00000033290	-1.35563860573068	5.79281661503031	14.7068200290407	0.000125591270740222	0.0126611699814987	TMEM60
ENSBTAG00000015978	-1.13406852095324	12.3886470802021	14.6795638879794	0.000127420356751047	0.0127131362127488	ANXA1
ENSBTAG00000014127	-2.7736683983559	9.90106834537401	14.6315745411475	0.00013070621727969	0.0129079058248249	PTGS2
ENSBTAG00000005115	-1.69389476551616	5.91702548790866	14.5844819315487	0.00013401360830204	0.0129867526607451	SLC31A2
ENSBTAG00000016415	-1.02065513187768	9.046780241031	14.5820259023371	0.000134188392857461	0.0129867526607451	LTA4H
ENSBTAG00000000188	-4.77387317158255	2.01041905616038	14.4890470427417	0.000140976866759546	0.0130049437010949	HS3ST5
ENSBTAG00000006832	1.47055936604563	5.37637383676816	14.5053630663448	0.000139761085181879	0.0130049437010949	SLC5A6
ENSBTAG00000009526	-1.23932787518773	7.99755853388756	14.4874669145812	0.000141095173446473	0.0130049437010949	TMEM59
ENSBTAG00000014551	-1.32610494335402	6.75253079179724	14.5277422474818	0.000138110660298209	0.0130049437010949	TNFAIP8
ENSBTAG00000048782	-1.20540306063443	10.503271081183	14.4997058361937	0.00014018143105135	0.0130049437010949	NA
ENSBTAG00000008938	1.58310940653192	2.92325313740156	14.455543898795	0.000143506827252617	0.0131024440957625	SRC
ENSBTAG00000001060	-1.39428534992189	7.92879027737777	14.4176877293706	0.000146420563352667	0.0131209093715473	CXCR4
ENSBTAG00000014238	-1.10145864840619	8.95001690056675	14.4285977880533	0.000145574774092211	0.0131209093715473	ATP6V1E1
ENSBTAG00000005754	-1.72938885000454	3.77012311638353	14.3297366571099	0.000153422128881531	0.0132905468863721	PPM1K
ENSBTAG00000008756	-1.73250663201823	7.25948353188265	14.3534785948666	0.000151499525394155	0.0132905468863721	ELF3
ENSBTAG00000015516	-1.59169552842894	5.0366078816918	14.3250236081278	0.000153806700896226	0.0132905468863721	CCDC28A
ENSBTAG00000021752	-1.49453261536261	5.83756802110189	14.3646169754568	0.000150605927087555	0.0132905468863721	DNAJB4
ENSBTAG00000021102	-1.46349648488728	5.71146437356346	14.2897279140903	0.000156717760747659	0.0133332189597486	GALM
ENSBTAG00000021960	-1.17641601668464	7.51507271168453	14.2856709986263	0.000157055895992079	0.0133332189597486	GPX8
ENSBTAG00000005654	-1.58172651315978	11.907755734938	14.2469073561004	0.000160324043510812	0.0133885722118388	TMSB10
ENSBTAG00000005786	-1.33762466115643	5.14145221509906	14.2451393744664	0.000160474723762483	0.0133885722118388	ATXN3
ENSBTAG00000012330	-1.25268927462338	10.1902085690252	14.1190156927795	0.000171600259979602	0.0140741297973101	B2M
ENSBTAG00000012330	-1.25268927462338	10.1902085690252	14.1190156927795	0.000171600259979602	0.0140741297973101	LOC783680
ENSBTAG00000018297	1.76528430107145	3.67250637202421	14.1284018254558	0.000170746180180756	0.0140741297973101	PLEKHH1
ENSBTAG00000018446	-1.01836305153867	8.15177116682077	14.0634740236207	0.000176743011211442	0.0143741080882717	GCA
ENSBTAG00000020133	-1.98371700505043	5.47290785730031	14.0418100123247	0.000178790775491239	0.0144194760433684	PPP3CC
ENSBTAG00000012881	1.38877055804822	6.42813938818778	13.8698799554821	0.000195913209880118	0.0156698185555354	EIF4G1
ENSBTAG00000001296	-1.18319612558049	7.32277356795542	13.7966880856667	0.000203694989382366	0.0158980653809882	TMEM50A
ENSBTAG00000009786	-1.14068661589126	8.65001998685491	13.8224574300032	0.000200920288472099	0.0158980653809882	SCIN
ENSBTAG00000054774	-1.11605604442018	10.6148444665621	13.7969424088102	0.000203667417516317	0.0158980653809882	LOC511937
ENSBTAG00000011952	-1.12722901603622	8.35084825787161	13.7720187546135	0.000206387411327501	0.0159793389346204	SULT1E1
ENSBTAG00000000524	-1.22068674560809	9.65208515477712	13.7532597884302	0.000208458748529702	0.0160116172084957	CSTB
ENSBTAG00000016936	-1.51525400712673	5.07760312839637	13.7366428848235	0.00021031105035238	0.0160266956323648	MISP3
ENSBTAG00000009029	3.26268202735897	1.60160790486817	13.6925638464236	0.00021530532568963	0.0161101865215046	LOC507443
ENSBTAG00000049545	1.6439987831163	3.44308061342243	13.6830355333603	0.000216400521574251	0.0161101865215046	LOC112443783
ENSBTAG00000050527	-1.9110867389673	5.65513987252293	13.6987844878131	0.000214593332451797	0.0161101865215046	NA
ENSBTAG00000012828	-1.18664485650288	6.88596803361412	13.5842248758833	0.000228094284294649	0.016579061965055	TBC1D15
ENSBTAG00000016529	1.15561364610973	5.06588330927136	13.5583196959691	0.000231264038570203	0.016579061965055	SLC25A30
ENSBTAG00000020873	1.5893509999289	7.73724917112976	13.5791544624309	0.000228711234672616	0.016579061965055	MAT2A
ENSBTAG00000021029	1.44440570468531	3.38693090079617	13.6090505238735	0.000225097704981765	0.016579061965055	PRR5L
ENSBTAG00000044099	-1.8403557036149	3.25562289531664	13.5664138620274	0.000230268898414048	0.016579061965055	ZSWIM7
ENSBTAG00000013577	1.37127112575891	5.89193994060397	13.5046910093177	0.000237967826452693	0.0169342104735968	SLC1A5
ENSBTAG00000008122	-0.989031369334506	8.21166331516918	13.4899678533948	0.000239842304459279	0.0169430206026051	GNG5
ENSBTAG00000004738	1.6698448576647	2.6010788418817	13.3755364619092	0.000254927700481234	0.0178781904728796	LRRC47
ENSBTAG00000012675	1.64051049126808	4.59421419653552	13.3453221840863	0.00025906804546581	0.0180378456404181	MYO19
ENSBTAG00000020495	-0.97579279942267	6.09052428205979	13.30412593124	0.000264822717305559	0.0183068161291657	SH3YL1
ENSBTAG00000018200	-1.63096777382069	3.59510541580417	13.1342213536827	0.000289950750213758	0.0196391854782466	IL15
ENSBTAG00000020984	-3.15378399962482	2.43307210424143	13.1349447633573	0.000289838819889141	0.0196391854782466	RAPGEF4
ENSBTAG00000036262	-1.50571893321412	8.06764480886303	13.1327129072991	0.000290184286359709	0.0196391854782466	GBE1
ENSBTAG00000011495	1.90710376410234	2.59504145872483	13.0871900944565	0.000297322010903505	0.0199825168161397	DIP2A
ENSBTAG00000008483	-2.92887772880767	2.68055085069745	13.0055698422757	0.000310565818428562	0.0206838467294364	CALCRL
ENSBTAG00000015557	-3.88546572133279	3.76218931559511	12.996753062357	0.000312031579096685	0.0206838467294364	LOC528040
ENSBTAG00000021768	-2.56835979517491	4.58295488732876	12.9630440801522	0.000317700193523464	0.0209163433531978	CCNG2
ENSBTAG00000009958	2.28374588683563	1.85536154336518	12.9241597315341	0.00032436822894144	0.0212110521601031	TRIM35
ENSBTAG00000012101	1.08262766857553	4.94016597630374	12.8920665369755	0.000329977881268136	0.0214330599658592	SYMPK
ENSBTAG00000000836	-1.18724026731234	13.0226032641886	12.8382861921494	0.000339598512766267	0.021455201799499	KRT8
ENSBTAG00000003419	-1.16232883326727	4.73975608595417	12.8162584787389	0.000343620198276746	0.021455201799499	EAPP
ENSBTAG00000010180	1.79839591923381	4.97000066019233	12.8384672250201	0.000339565658303787	0.021455201799499	URB2
ENSBTAG00000010923	-1.43768933838007	6.22950964758455	12.8379239514824	0.000339664263062373	0.021455201799499	RAB9A
ENSBTAG00000038979	-1.26697388864835	4.69969527359231	12.8516872735811	0.000337175082058567	0.021455201799499	TMEM167B
ENSBTAG00000045757	-1.8031842839441	4.86409326578872	12.8200706375472	0.000342920776519233	0.021455201799499	TNNC1
ENSBTAG00000006661	-0.966952621637254	6.29862634005948	12.7154937489908	0.000362638533374067	0.0218437561181076	RALA
ENSBTAG00000007123	-1.21671026036246	5.66211244927703	12.7173172881821	0.00036228509750101	0.0218437561181076	ENSA
ENSBTAG00000011146	-1.70288608914527	4.42955101884398	12.7454372354798	0.000356878704230316	0.0218437561181076	RAB8B
ENSBTAG00000011950	0.979039346765101	6.64415148163174	12.7116457641296	0.000363385486155747	0.0218437561181076	EMC1
ENSBTAG00000016174	1.03381541333133	7.49021310898421	12.7512145620717	0.000355778060439591	0.0218437561181076	NCL
ENSBTAG00000021955	-1.40827317546865	8.7494899309669	12.7142436748054	0.000362881021937729	0.0218437561181076	NPC2
ENSBTAG00000004321	1.50575061422318	4.71582952789064	12.6540957662449	0.000374743798976387	0.0222501256840091	SFXN2
ENSBTAG00000017856	-0.974480490866832	5.84845482096041	12.6627691524132	0.000373009334131737	0.0222501256840091	TSTD1
ENSBTAG00000003342	1.03696272529604	6.77001420826621	12.6094671133077	0.000383797906780523	0.0224325828043164	AMD1
ENSBTAG00000015981	-1.61520785648986	3.62400105943059	12.6047364834058	0.000384770484140992	0.0224325828043164	ETV1
ENSBTAG00000018082	-1.77540496001454	4.64663392317927	12.614168096928	0.000382833880919341	0.0224325828043164	QPRT
ENSBTAG00000054406	-1.46804223278429	8.06787803152394	12.5682502766863	0.000392355756634507	0.0227378383994536	C18H19orf33
ENSBTAG00000001192	-0.925462725855066	6.32533314139985	12.5265566314007	0.000401208507206962	0.0228405643102881	STX12
ENSBTAG00000013821	1.29226251457564	4.51934392046262	12.536089064986	0.000399166892916072	0.0228405643102881	RIOK1
ENSBTAG00000024493	-1.01385626425043	8.751044747743	12.540072669911	0.000398316810152248	0.0228405643102881	DHRS3
ENSBTAG00000007519	1.13421659099714	4.69340797940271	12.4959778770718	0.000407829102293057	0.0230348275287753	ADAR
ENSBTAG00000046666	-3.59116257077306	3.54186183517873	12.4888820614166	0.000409381105078461	0.0230348275287753	TTC9B
ENSBTAG00000018254	-1.77649261582645	5.10026135849347	12.4215292589494	0.000424412557787162	0.0237425707182899	CDKN1B
ENSBTAG00000005807	-1.41057901265755	8.67145890496275	12.3713129122237	0.000435980919372541	0.0242495594119969	MICU1
ENSBTAG00000010731	-1.72757797178455	4.96112033306848	12.3428491116803	0.00044267889077314	0.0244814074565854	CDKN2D
ENSBTAG00000006945	-1.09972126252761	5.94412884520431	12.3275305820019	0.000446326455790889	0.0245066876918579	CCDC50
ENSBTAG00000020313	-1.5447651748887	3.99413036102343	12.3197095960026	0.000448200425858529	0.0245066876918579	FNBP1
ENSBTAG00000033180	-1.68184891275017	3.4777654226839	12.2817336540705	0.000457413260519982	0.02486991873771	SMYD3
ENSBTAG00000017077	-1.26238797767486	10.9174360135429	12.2683833650351	0.000460697197502337	0.0249085333934504	CTSV
ENSBTAG00000004256	1.57038514190717	5.18766534955286	12.2451416242781	0.000466471128184303	0.0249420308208159	ODC1
ENSBTAG00000010273	2.02645066302706	3.6674391238672	12.2470375904005	0.000465997391112956	0.0249420308208159	EREG
ENSBTAG00000003196	1.46046887318124	5.36674003083598	12.1664337328993	0.000486572490941717	0.0258738932271095	PAPSS2
ENSBTAG00000009617	-1.86355578754037	11.5804652921973	12.1441888429619	0.000492410538489642	0.0260412524125834	SLC2A1
ENSBTAG00000022715	1.35811770456545	8.90874174898348	12.0237738154356	0.000525262425787464	0.027627661721582	NA
ENSBTAG00000007617	1.42475846045699	3.03763041863547	11.9536508755061	0.000545404051591641	0.0285320022232643	TERF2
ENSBTAG00000003068	-1.57157361808961	8.86636058431876	11.8864240450772	0.00056544576984166	0.0294214202178902	MSMO1
ENSBTAG00000001294	-2.17465696468276	4.8943218098892	11.8461155858019	0.000577817491752866	0.0295879242602341	PPP1R15A
ENSBTAG00000015719	-1.23422534867394	4.28552594540343	11.8498743817636	0.000576652354626166	0.0295879242602341	PIGF
ENSBTAG00000050113	-4.1528712167657	1.57729964966258	11.855354928046	0.000574957765465035	0.0295879242602341	NA
ENSBTAG00000051824	-1.01158061203009	4.27053648268204	11.8249729787618	0.000584415625394332	0.0297682864345597	NA
ENSBTAG00000021096	1.25690838461267	4.82353983897882	11.7879687670033	0.000596147461175899	0.0302068854935097	RTEL1
ENSBTAG00000011059	-2.65544928635791	2.5235954188234	11.7681754296814	0.000602520084362467	0.0303707780023956	CDKN2C
ENSBTAG00000019300	-1.30860569712816	7.05260105812965	11.7260236849651	0.00061632137239012	0.0309054831191274	TPMT
ENSBTAG00000010324	1.36677911418307	3.82497817298048	11.7128356354459	0.000620704625187805	0.0309648420750906	GTPBP1
ENSBTAG00000014375	-1.27930638747795	4.80227916985217	11.6901544592525	0.000628316828391627	0.0310441264608667	TMCC3
ENSBTAG00000030334	1.68909824130809	3.14616175419598	11.688992537654	0.000628709318694965	0.0310441264608667	AOC2
ENSBTAG00000023375	-1.18066691293564	4.8898583421445	11.6436988942001	0.000644203769736964	0.0316477364645398	METTL6
ENSBTAG00000007740	-1.24684907073046	5.23786877939152	11.6095511469533	0.000656139858669507	0.0320713209707247	MDK
ENSBTAG00000007740	-1.24684907073046	5.23786877939152	11.6095511469533	0.000656139858669507	0.0320713209707247	LOC618377
ENSBTAG00000004075	-1.40703967526994	6.54532433299521	11.4910146635521	0.00069933448559836	0.0321645700418618	IDI1
ENSBTAG00000007348	1.59469868043773	5.6987630824174	11.5789141664783	0.000667038803676665	0.0321645700418618	STRA6
ENSBTAG00000008864	-1.82697889997177	6.50890509459826	11.5252863746403	0.000686558738364863	0.0321645700418618	LY96
ENSBTAG00000011632	-1.37108166971243	8.69079198108078	11.4690794630321	0.0007076372344282	0.0321645700418618	MAP1LC3B
ENSBTAG00000011931	-1.12954378314586	9.63124526465633	11.5545495571333	0.000675836794076793	0.0321645700418618	CD63
ENSBTAG00000013050	-1.06908082801021	5.68700456997073	11.4995612565636	0.000696126196521384	0.0321645700418618	ZNF277
ENSBTAG00000013562	1.49329280278261	3.84265494435844	11.4683902633363	0.000707899712638619	0.0321645700418618	SKP2
ENSBTAG00000016161	1.00520531017216	7.2018313602496	11.5356649730994	0.000682736526406008	0.0321645700418618	FLII
ENSBTAG00000017064	-1.38349822335756	4.9450047700999	11.531017835291	0.00068444530146003	0.0321645700418618	ING4
ENSBTAG00000017422	1.8086460564951	2.15760566989376	11.527609083298	0.000685701462160929	0.0321645700418618	TAOK2
ENSBTAG00000034147	1.60976701305761	3.85042229339517	11.4913033134173	0.000699225886545212	0.0321645700418618	OLFML2B
ENSBTAG00000038926	1.63317442831286	2.03153351383733	11.4687685265443	0.000707755640838673	0.0321645700418618	LOC523461
ENSBTAG00000042631	1.80674683089905	2.58314111666764	11.5211968432447	0.00068807075387735	0.0321645700418618	LOC112449406
ENSBTAG00000050858	-2.12836376135231	1.88497547045909	11.5204493851968	0.000688347473644845	0.0321645700418618	NA
ENSBTAG00000054085	-2.24258501105768	2.15351533373491	11.4799038525307	0.00070352769473533	0.0321645700418618	SELENOP
ENSBTAG00000033510	-1.40500779060921	9.7472706621303	11.4283327119303	0.000723325643495087	0.0326482530806354	MPZL2
ENSBTAG00000047229	-1.09407723239807	8.36829288212183	11.4232890821836	0.000725291838431144	0.0326482530806354	CRIP1
ENSBTAG00000021048	-2.47787961956798	10.3728950162626	11.4045400161381	0.000732648389413382	0.032675442915865	ADM
ENSBTAG00000045593	1.54270830896059	2.19058517539626	11.4126988437318	0.000729437898804427	0.032675442915865	EARS2
ENSBTAG00000016896	-1.24644618210217	8.05923951108286	11.3649849549588	0.000748416834202048	0.0332255877128781	HERPUD1
ENSBTAG00000005960	1.22635998443113	4.03679033782452	11.3481626365398	0.000755226489370718	0.0333590021414819	EPB41L2
ENSBTAG00000014461	-1.06340292581243	5.12683788881509	11.3321593458288	0.000761762706475254	0.0333590021414819	ANAPC13
ENSBTAG00000031800	-0.95644048706698	7.9309834673776	11.3380222098487	0.000759361531081255	0.0333590021414819	PPDPF
ENSBTAG00000006960	1.1470087994211	3.97943881751836	11.3116793226491	0.000770210809721823	0.0334554711157431	DHX16
ENSBTAG00000007430	2.17105028187284	5.43960054534726	11.3100684131896	0.000770879319984574	0.0334554711157431	MYBBP1A
ENSBTAG00000000799	-0.920391125449805	5.49668798665693	11.2658162718588	0.000789474571921869	0.0335824318279497	ICA1
ENSBTAG00000001233	-1.63509724790952	7.64885326276022	11.2696674085749	0.000787838427686962	0.0335824318279497	MPZL3
ENSBTAG00000002188	-1.17546184692142	4.35797000559036	11.2632790577433	0.000790554375830508	0.0335824318279497	C25H16orf89
ENSBTAG00000015636	-1.88256370255633	5.37889405584495	11.2618701679022	0.000791154624589019	0.0335824318279497	SHFL
ENSBTAG00000046587	-1.38798691535859	12.9475169202816	11.2768958685081	0.000784776683196489	0.0335824318279497	CST6
ENSBTAG00000001592	-2.44830467408714	6.42212167107988	11.2092405241644	0.000813910232351799	0.0338073617524734	INSIG1
ENSBTAG00000003161	-1.13187496608441	5.48314665934245	11.2406572681568	0.000800248123630617	0.0338073617524734	YBEY
ENSBTAG00000013074	1.01596090867872	4.79585208421365	11.2196536194295	0.000809355998533428	0.0338073617524734	PPP1R15B
ENSBTAG00000015145	-0.987403400976679	10.5369080698994	11.1933586907568	0.000820906180185085	0.0338073617524734	S100A11
ENSBTAG00000019062	-1.63437270321259	4.61486944949167	11.2088119258602	0.000814098236509615	0.0338073617524734	FCHSD2
ENSBTAG00000021307	-1.60532323240533	8.4057838080729	11.1933957819598	0.000820889770908663	0.0338073617524734	BNIP3L
ENSBTAG00000039509	1.0690425178158	7.63983049134845	11.2320631274014	0.000803962239839787	0.0338073617524734	GPRC5A
ENSBTAG00000043558	1.42666261119779	10.6239040999166	11.1807380006271	0.000826508908923626	0.0338938695786562	ND1
ENSBTAG00000015086	-0.855928412937901	6.84185979162389	11.1476281245929	0.000841391843191233	0.0343586086852521	HSD11B1
ENSBTAG00000000958	-1.72942406126996	3.16308008097498	11.0847143050321	0.000870422319258732	0.0344186979846335	ZSWIM3
ENSBTAG00000001110	1.21743723169754	3.8896684108423	10.9819054064216	0.000920057857075331	0.0344186979846335	SLC16A5
ENSBTAG00000001299	-1.08953376491066	5.48071988528568	10.9457862171384	0.000938167290263183	0.0344186979846335	CYP7B1
ENSBTAG00000001512	1.72071427918734	1.97325042913869	10.9402171080557	0.000940991423021946	0.0344186979846335	ZFP64
ENSBTAG00000002127	-2.06037581814557	4.62577383544722	11.0641243803529	0.000880141441563005	0.0344186979846335	TCP11L2
ENSBTAG00000003155	-1.98590470163332	3.70908115975352	11.0367759269263	0.000893220671339879	0.0344186979846335	IFI27L2
ENSBTAG00000008150	-2.72551457121767	3.15592995359096	11.0661760812028	0.000879168070062192	0.0344186979846335	PKIA
ENSBTAG00000010452	1.2190858484083	3.8516651016271	11.032164494677	0.000895445340883942	0.0344186979846335	PODXL
ENSBTAG00000011209	-1.85810697257556	6.65174170963904	10.9660223722376	0.000927977346256115	0.0344186979846335	SYT11
ENSBTAG00000012205	-2.16589029442389	3.96667567687827	11.0777614686999	0.000873692094967324	0.0344186979846335	CPT1C
ENSBTAG00000013421	1.52436116926648	4.68531207967081	11.0659659048337	0.000879267732255555	0.0344186979846335	PRMT3
ENSBTAG00000013866	-1.34828183613748	9.08258392233188	10.9791028370728	0.000921450273580694	0.0344186979846335	RPS27
ENSBTAG00000014971	-1.13250825212908	8.2832060906381	10.9554840726735	0.000933269880677736	0.0344186979846335	SEC61G
ENSBTAG00000015434	-1.00147251578874	9.85469244523609	11.0008928808563	0.000910680061781913	0.0344186979846335	DSTN
ENSBTAG00000018593	-1.0693089737662	6.55846673462734	11.0044955670578	0.000908911654244763	0.0344186979846335	PSENEN
ENSBTAG00000018703	-2.46869362611905	4.6700581416234	10.992986842652	0.000914573006537744	0.0344186979846335	OSTN
ENSBTAG00000019039	1.44850080299721	2.38941006648456	10.9663165780784	0.000927830026688767	0.0344186979846335	ZNF239
ENSBTAG00000020330	-2.24047908777329	4.7518129028185	10.9448538316444	0.000938639511269143	0.0344186979846335	BTG1
ENSBTAG00000020752	1.72979033924257	2.53563885295864	10.9373629153881	0.000942442133284549	0.0344186979846335	CEP78
ENSBTAG00000021199	-1.31218980039685	5.33955967761617	11.1192217270719	0.0008543762981198	0.0344186979846335	COA8
ENSBTAG00000023744	-1.4403860776777	6.65332787570997	11.0240729404475	0.000899362453913421	0.0344186979846335	YPEL5
ENSBTAG00000025593	-1.27180721583265	6.35187866944416	11.0122128391872	0.000905135243144042	0.0344186979846335	CCDC32
ENSBTAG00000027069	-0.985196070745245	6.1350376475767	11.1114597741247	0.000857959361027093	0.0344186979846335	RAMAC
ENSBTAG00000039731	-1.25533354606196	9.69414533215063	10.9968918386389	0.000912648082570851	0.0344186979846335	RND3
ENSBTAG00000050618	1.36154083446585	6.24532025950475	11.0675278779914	0.000878527343007946	0.0344186979846335	NA
ENSBTAG00000051254	-1.22630518393711	8.54410261009197	10.9554022993724	0.000933311067886341	0.0344186979846335	RPL37A
ENSBTAG00000051298	0.915753196194177	9.00276808557848	11.1161947286202	0.000855771814733109	0.0344186979846335	PVR
ENSBTAG00000055124	-1.65725758854123	2.17301955378221	10.9692325186218	0.000926371187111858	0.0344186979846335	LOC100296324
ENSBTAG00000013054	1.7228924533717	3.36443160909914	10.9250300662562	0.000948736634288143	0.0345183201001528	MFSD2A
ENSBTAG00000054976	-1.53031425201268	7.1236105140785	10.9165189797657	0.000953105338976779	0.0345473912757201	MCTP1
ENSBTAG00000008648	-1.28786358615674	8.11083444063886	10.9023766373685	0.000960409572180388	0.0346822531326933	PRDX5
ENSBTAG00000019588	-0.970618665697967	7.20311344279929	10.8940673238865	0.000964727535293032	0.0347086731842601	BLA-DQB
ENSBTAG00000006323	-1.4916272668239	6.66898173634974	10.8738931684034	0.000975292973203521	0.0348387653459321	SNX9
ENSBTAG00000013927	1.16686084662691	3.89526652083649	10.8665969799497	0.000979142816087367	0.0348387653459321	GSTCD
ENSBTAG00000025494	0.909174325401019	7.21687105239926	10.8683195569551	0.000978232512701993	0.0348387653459321	PAQR8
ENSBTAG00000006161	-1.02337156849631	9.60799513920762	10.8526534542837	0.00098654293430738	0.0349734890777539	MET
ENSBTAG00000000828	-0.968130897778939	10.6227375973003	10.8318496126192	0.000997689247176981	0.0351114055788321	CAPN6
ENSBTAG00000047532	-0.998843049240084	4.37591192908407	10.8353697253281	0.000995794323764691	0.0351114055788321	TRIQK
ENSBTAG00000010191	-1.21461315961727	7.35364574201046	10.8227366218846	0.00100261184862106	0.0351568024309949	PAK1
ENSBTAG00000010106	0.88267885564449	5.94832865660637	10.8088457391986	0.00101016264233529	0.0352936969405086	CCND3
ENSBTAG00000003498	1.8230827369425	2.16472064981665	10.796271663353	0.00101704722902478	0.0354064139658338	FAT2
ENSBTAG00000019958	-2.4409250872765	5.21405813130389	10.7874875275362	0.00102188487525789	0.0354473183610964	NXNL2
ENSBTAG00000008428	-1.60873960197393	8.46573002005928	10.7664377459149	0.00103357244452509	0.035471326659978	UPP1
ENSBTAG00000015089	-1.30436051415018	7.82310651526871	10.7666150960053	0.00103347341101595	0.035471326659978	LGALS1
ENSBTAG00000048059	0.762630689191793	6.85778553867764	10.766447687463	0.00103356689284238	0.035471326659978	TMEM86A
ENSBTAG00000000105	-1.1403222317829	7.78591851075738	10.722035976068	0.0010586711880461	0.0355262318186239	RIT1
ENSBTAG00000001537	1.53371437751172	3.36160229230633	10.7118091358705	0.00106453887449896	0.0355262318186239	TSKU
ENSBTAG00000001666	1.98208704148336	4.20903749327663	10.7510646720105	0.00104219345162837	0.0355262318186239	NIP7
ENSBTAG00000005587	1.22186165428231	4.35604787891611	10.7338786981702	0.00105191724307505	0.0355262318186239	LOC100139548
ENSBTAG00000007012	1.05372086982199	4.57874462151341	10.7263148473225	0.00105622588702626	0.0355262318186239	ZNF3
ENSBTAG00000010805	1.11764799061496	3.72342548067336	10.7130725197327	0.0010638122262822	0.0355262318186239	POMT1
ENSBTAG00000011922	1.53131714057352	5.67798994473651	10.7244813432734	0.00105727300265741	0.0355262318186239	PLEC
ENSBTAG00000018902	-1.05424043123256	5.24249688509796	10.721309004479	0.00105908720845734	0.0355262318186239	ZC2HC1A
ENSBTAG00000019465	-1.1432151535584	5.94415392264615	10.6525313306573	0.00109920361317975	0.0365570191352358	ITPKC
ENSBTAG00000013485	-1.49017116917149	4.45306581782657	10.6338458797041	0.0011103655779601	0.0367656721383356	ZFYVE19
ENSBTAG00000023963	-1.26584624512351	4.16970493746645	10.6293385315206	0.00111307521559541	0.0367656721383356	RHBDD1
ENSBTAG00000008376	-2.74935240989137	1.8541627495138	10.6200132260474	0.00111870247211072	0.0367700577105333	MYORG
ENSBTAG00000013545	0.901897683657701	6.03790980673975	10.6040448082379	0.00112840536681426	0.0367700577105333	MAVS
ENSBTAG00000031998	-1.03290711331659	8.79694766890372	10.614259882851	0.00112218861286355	0.0367700577105333	CXCL16
ENSBTAG00000050602	1.4698962169145	4.67757580599025	10.6044501479888	0.00112815802003856	0.0367700577105333	HAS3
ENSBTAG00000003585	-0.907809452206568	10.0355765087445	10.5936487110366	0.0011347680654518	0.0368533065014848	CD47
ENSBTAG00000009586	1.17138490451151	4.00746075071097	10.5775542743375	0.00114468997682364	0.0368966881549636	CDC25A
ENSBTAG00000050177	-2.45898988961	2.02458770725863	10.5749349196513	0.00114631304340839	0.0368966881549636	LOC101905779
ENSBTAG00000053436	-0.81410787011807	8.17930258796797	10.5729554751758	0.0011475411381116	0.0368966881549636	HSBP1
ENSBTAG00000011839	-1.94462428401979	8.85684362616439	10.5591189081304	0.00115616293086889	0.0370508107448646	HMGCS1
ENSBTAG00000012090	-1.27438785431629	8.30687426009395	10.5470116380092	0.00116376092204077	0.0371459721986228	GGTA1
ENSBTAG00000039861	2.14231415635557	4.99466315666238	10.5421773596057	0.00116680879813818	0.0371459721986228	OAS1Y
ENSBTAG00000015829	-1.50208897378572	6.58089963094378	10.5231081206085	0.00117891038833004	0.0374081794696988	ENPP5
ENSBTAG00000000497	-1.24512643741283	8.64041369749965	10.494419915922	0.00119735599898335	0.0378693181639243	AKR1A1
ENSBTAG00000007399	-0.985442221562329	8.99055497019456	10.4840531949709	0.00120409307346627	0.037958347768751	LAMP2
ENSBTAG00000008747	-1.1095734456416	3.9117264249556	10.4588680155491	0.00122062053672037	0.0383544336181159	DCXR
ENSBTAG00000000697	1.81405516087563	2.64451373051896	10.4115300057776	0.00125230945237728	0.038959231566787	RRP8
ENSBTAG00000003960	1.02261302706036	4.07706289310898	10.4172297750858	0.00124845025530822	0.038959231566787	CCP110
ENSBTAG00000013513	-0.983706100202216	7.67469535051166	10.4230726719437	0.00124450664153459	0.038959231566787	ATP6V1C1
ENSBTAG00000048851	-3.49266194904371	1.76382909918362	10.4061396380709	0.00125597026749716	0.038959231566787	UBE2QL1
ENSBTAG00000003098	0.82824635666739	5.66446793995275	10.3875804789734	0.00126865758143585	0.0392270545467607	MTDH
ENSBTAG00000015980	1.18291794497576	6.20863797658093	10.3728596616355	0.00127881313864243	0.0393129029114257	FASN
ENSBTAG00000016388	1.36253672361936	4.39284542626556	10.3717843098771	0.00127955821627393	0.0393129029114257	SLCO4A1
ENSBTAG00000006481	1.56235017837128	2.68342613066563	10.3555233431032	0.0012908786379726	0.0395352008174013	POLR1A
ENSBTAG00000002382	1.01076129981141	5.77061015057614	10.343184374227	0.00129953627794114	0.0395381099084331	DDX10
ENSBTAG00000017610	1.26945724419887	3.54581545163447	10.3449144581857	0.00129831883062269	0.0395381099084331	NFRKB
ENSBTAG00000030503	-1.27521829302664	6.74929368200349	10.3379457611188	0.0013032297024995	0.0395381099084331	H2AFJ
ENSBTAG00000002105	1.13539636681072	3.85001216814528	10.312199747745	0.00132153665685621	0.039843712663721	TEX261
ENSBTAG00000024387	-1.45103601875983	6.73692917665552	10.3163484726508	0.00131856916661389	0.039843712663721	PNPLA8
ENSBTAG00000012350	-0.823626137475338	7.30787277331982	10.3054678859062	0.00132636619855847	0.0398651306510836	MAT2B
ENSBTAG00000006718	-0.892534232119559	6.56203557529066	10.2743160037797	0.00134894873251458	0.0400305221681561	NVL
ENSBTAG00000007608	-2.14784926754903	2.93898057548087	10.2688074513151	0.00135298228947452	0.0400305221681561	BMT2
ENSBTAG00000009580	-0.907878276037999	9.8143373375869	10.2637634000773	0.00135668643016689	0.0400305221681561	SH3BGRL3
ENSBTAG00000009715	1.51140750095661	5.6955611638916	10.2645769353491	0.00135608831019788	0.0400305221681561	PDCD11
ENSBTAG00000012235	1.82143223750344	2.47205681861263	10.2877959793148	0.00133912948131874	0.0400305221681561	SHARPIN
ENSBTAG00000047694	-1.06491589457848	7.33182338446381	10.2858347524797	0.00134055359240315	0.0400305221681561	SERF2
ENSBTAG00000021079	-0.914082933248534	6.5341883951305	10.2570902110077	0.00136160272202339	0.0400534685220134	C3H1orf210
ENSBTAG00000008934	1.38818086287909	4.57351286840111	10.2424082049047	0.00137248288194478	0.0402511797923078	ESPL1
ENSBTAG00000007554	-1.47163250675881	7.27790566993495	10.2220142233655	0.00138774213266212	0.0404467456764485	IFI6
ENSBTAG00000007837	1.19050387033933	2.90553727081068	10.2202805959248	0.00138904716739338	0.0404467456764485	SELENOI
ENSBTAG00000015144	1.61374193503078	2.62905631918569	10.2167761654972	0.00139168901738555	0.0404467456764485	GMIP
ENSBTAG00000007743	1.35110711432488	4.98734920650057	10.2104883124871	0.00139644193730094	0.0404633684706543	PUS7
ENSBTAG00000017135	-0.957422713078875	6.24518890484421	10.1997636283733	0.00140458656204478	0.0404760050570909	CTSS
ENSBTAG00000021378	-1.43361475021268	5.34720035048259	10.1959205919746	0.00140751676178685	0.0404760050570909	S100A13
ENSBTAG00000025358	-0.754643736628349	7.46586574931196	10.1934224340015	0.00140942485061373	0.0404760050570909	SNX2
ENSBTAG00000001727	-1.28748924427114	6.2224866673852	10.1772107189368	0.00142187113803217	0.0405925335512546	PRXL2B
ENSBTAG00000031185	-1.51123403690287	4.43009046983737	10.1797549265231	0.001419910526021	0.0405925335512546	ATRAID
ENSBTAG00000005631	1.28556198732679	5.70454437892491	10.161911280141	0.00143371909992677	0.0408103924973274	VARS
ENSBTAG00000054218	-2.31294638008059	5.71576115897355	10.145625375299	0.00144644085491571	0.0410517730025638	IGFBP5
ENSBTAG00000017969	1.89105470836955	3.04717059072912	10.1398218308213	0.00145100187335823	0.0410608073987162	CA4
ENSBTAG00000021462	3.07015823696801	2.09245394115644	10.1336505931268	0.00145586784056971	0.0410783934724013	CSF3
ENSBTAG00000000877	1.40447776583446	3.56458471592267	10.1063496590643	0.00147759341879979	0.0412316132518522	ETFBKMT
ENSBTAG00000014891	1.06269879093469	7.09139170946975	10.1054193330017	0.00147833951212985	0.0412316132518522	SRSF7
ENSBTAG00000047502	1.07725050546666	4.50162221984309	10.1061792733871	0.00147773003442566	0.0412316132518522	FKBP5
ENSBTAG00000055207	-1.29309238590831	9.8592151230163	10.1187619251977	0.00146767555944421	0.0412316132518522	SCD
ENSBTAG00000009394	-1.12033908490233	5.77270446901433	10.0854194208641	0.00149447141983051	0.0415558726048749	NSMCE2
ENSBTAG00000009423	-0.993676847943311	4.83647797096523	10.0803933809561	0.00149855337250479	0.0415558726048749	NIPAL1
ENSBTAG00000002703	-1.01342655987439	8.43634226846421	10.0619917011773	0.00151359508534522	0.0417919335285906	ATP6V1A
ENSBTAG00000009080	-0.808079340636082	9.54968476869206	10.0546818235109	0.00151961260211378	0.0417919335285906	ITGB6
ENSBTAG00000012343	-1.50709177333457	3.49974419125287	10.0458716202972	0.00152689740076097	0.0417919335285906	TSPAN5
ENSBTAG00000016024	-0.912014440312341	10.8299522874653	10.0382782563232	0.00153320441786274	0.0417919335285906	MYL12A
ENSBTAG00000019282	-2.20582606284955	2.48724972775861	10.0328849953478	0.00153770005787894	0.0417919335285906	CRYBA4
ENSBTAG00000027173	-0.998736851184935	9.77329365268666	10.0249557718565	0.00154433384592768	0.0417919335285906	CHP1
ENSBTAG00000046220	-1.23084925022132	4.71771491318127	10.0303049228976	0.00153985543784714	0.0417919335285906	LOC510369
ENSBTAG00000051287	-0.978249381101197	6.53941404077005	10.054101535056	0.00152009133436439	0.0417919335285906	NDUFB11
ENSBTAG00000053641	-1.13050158028714	4.07859076707713	10.0230528673878	0.00154593017185735	0.0417919335285906	NA
ENSBTAG00000000590	1.8426285192414	2.89125718888478	10.0074018900046	0.00155912316973693	0.0419144278797612	POLE
ENSBTAG00000008717	0.92974102286508	8.7689332382353	10.0078342992637	0.00155875714281297	0.0419144278797612	SERPINE2
ENSBTAG00000008573	-1.17815564218116	5.85535218474102	10.0001444690366	0.00156527945890394	0.041963364552001	ZFP36
ENSBTAG00000050149	-2.47763755111876	2.30825906532842	9.97260562063137	0.00158886480959462	0.0424268523949029	LOC100848369
ENSBTAG00000052221	1.74319663625476	2.20129014453953	9.9697444810752	0.00159133575318762	0.0424268523949029	NA
ENSBTAG00000006002	1.50562124631065	3.13356641449282	9.95994871207047	0.00159982511184425	0.0425360094297491	DIDO1
ENSBTAG00000014014	1.85738783401083	1.70010653524266	9.95105963592331	0.00160756839675799	0.0426247861474625	UBIAD1
ENSBTAG00000012070	1.39230103929031	5.00308914106185	9.94568426555607	0.00161226929760924	0.0426326291318641	INTS2
ENSBTAG00000000125	2.14908746081059	3.08916083160812	9.92963743179944	0.00162638567087899	0.0426562615793141	SPATA5
ENSBTAG00000005976	-1.26966156012656	6.09814910925249	9.93127190084638	0.00162494212237027	0.0426562615793141	HSD17B7
ENSBTAG00000006417	0.985536187400931	5.16520733367428	9.93079064276023	0.00162536703035428	0.0426562615793141	EDC4
ENSBTAG00000020237	-1.18075932043231	8.09529848425322	9.91885382488028	0.00163594227186867	0.0427320313207929	NECAP1
ENSBTAG00000023928	1.28707928861312	3.0375290485662	9.91146775156035	0.00164252073272731	0.0427320313207929	RDH14
ENSBTAG00000051765	-1.53536986545013	4.3203616429455	9.91484380555603	0.00163951050659594	0.0427320313207929	LOC618256
ENSBTAG00000005210	1.76923084433324	2.23453638976663	9.90358664730081	0.00164956965387378	0.0428003622257116	SNAPC5
ENSBTAG00000020283	1.35946307738557	4.21027874979639	9.89370322560969	0.00165845279630944	0.042915791878831	DUSP5
ENSBTAG00000000046	1.46573132601731	3.03647539196625	9.88682451593752	0.00166466391542681	0.042961646329335	SURF2
ENSBTAG00000002187	-0.988085600756367	7.99116825581117	9.86908954573337	0.00168078660907536	0.0431476201661309	SERINC3
ENSBTAG00000011912	1.93216884693947	1.5229800408512	9.86967516445696	0.00168025171118402	0.0431476201661309	SLC25A25
ENSBTAG00000014053	-2.37459444134235	2.39868957907505	9.85376818467911	0.00169484244664794	0.0433933470863989	MAK
ENSBTAG00000001839	-0.760468358095866	7.17342447324666	9.8351976239741	0.00171203887490034	0.0436238009088724	OCIAD2
ENSBTAG00000013523	1.8470996550244	2.85911854678016	9.8343172533681	0.00171285847751307	0.0436238009088724	OSBPL7
ENSBTAG00000046588	-1.43513915118469	7.58468113882667	9.82572805080066	0.00172087569687023	0.0437129527409713	DNAJB9
ENSBTAG00000000201	0.822193006726057	5.9494843633818	9.80171372483442	0.00174349318774321	0.0437647864979927	LTN1
ENSBTAG00000002049	-0.90556891639043	6.39720884815829	9.79637372987449	0.00174856337401611	0.0437647864979927	HADH
ENSBTAG00000021052	1.30350765283897	3.70284527929226	9.80656195569911	0.00173890282186127	0.0437647864979927	GNB1L
ENSBTAG00000021396	1.95366037411435	2.74258398363906	9.79006678807833	0.00175457089907224	0.0437647864979927	HEG1
ENSBTAG00000032021	-0.907798137095734	7.23803687110233	9.79089639757924	0.00175377948149134	0.0437647864979927	RALB
ENSBTAG00000032347	-1.38547722076758	4.5011887160641	9.79615092483719	0.00174877524599958	0.0437647864979927	NA
ENSBTAG00000053356	-2.01059722577368	2.6014321831742	9.79317947171184	0.00175160337800868	0.0437647864979927	LOC104976076
ENSBTAG00000026825	2.40323457026303	2.9359487895869	9.78064085155514	0.0017635883590363	0.0438766276060497	TMEM37
ENSBTAG00000009075	1.67318190656564	3.21140587264697	9.74282957761179	0.00180023565975074	0.0442290806780529	RNF207
ENSBTAG00000012124	-0.959973820751721	6.95329192361961	9.74344025289217	0.00179963769417181	0.0442290806780529	GPBP1
ENSBTAG00000014130	-1.15253178507558	8.01943422205191	9.74891125054732	0.00179428953322644	0.0442290806780529	MGC148714
ENSBTAG00000015582	-2.6003165600278	8.60525982501752	9.74065067856429	0.00180237085178462	0.0442290806780529	HMOX1
ENSBTAG00000021071	-1.1365210381855	7.41770089645988	9.7528214621917	0.00179047698726614	0.0442290806780529	TRIM8
ENSBTAG00000021773	1.43570652722971	3.94236877238713	9.73439233587356	0.0018085179405059	0.0442290806780529	ERCC4
ENSBTAG00000051299	1.95148433406517	2.2722358372054	9.73314524686961	0.00180974539662213	0.0442290806780529	NA
ENSBTAG00000008527	1.56275695773974	7.37957565422663	9.72711166032543	0.00181569593117632	0.0442573025280984	SRSF6
ENSBTAG00000014106	1.36816536903334	5.08662742085351	9.72271341653075	0.00182004612587138	0.0442573025280984	IPO8
ENSBTAG00000005285	-0.880868156481801	6.55706597378907	9.70158544235468	0.0018410909980607	0.0443233957828337	MRPS33
ENSBTAG00000012112	1.08303767395694	4.80899416731983	9.7014114788688	0.00184126529715647	0.0443233957828337	SLC7A6
ENSBTAG00000014883	-0.947936077626328	8.59425307663741	9.71339171326698	0.00182930094429571	0.0443233957828337	GABARAP
ENSBTAG00000032247	-0.959630729516818	4.27104432737643	9.70434850208439	0.0018383248488802	0.0443233957828337	PPP1R11
ENSBTAG00000049452	-1.07621512795778	6.67274489021669	9.69702755374175	0.00184566320525749	0.0443233957828337	UBL5
ENSBTAG00000031383	-2.16251733150555	4.24662559046615	9.67522334778572	0.00186769564256981	0.0447414812593827	SMIM24
ENSBTAG00000008579	1.63211715777534	3.49895475631406	9.66552442317718	0.00187758157267405	0.044867245581085	RCC2
ENSBTAG00000010630	-1.31090575373828	6.15633890714759	9.64752850711667	0.00189606520383543	0.0451270159001404	ABHD18
ENSBTAG00000010795	-1.41451310549712	5.09001442587616	9.63686590254375	0.00190710368910492	0.0451270159001404	ATG14
ENSBTAG00000011963	-1.13104892353445	8.5500156731673	9.64407740524609	0.00189963085801404	0.0451270159001404	RPS19
ENSBTAG00000013580	-1.55361858271434	7.70454080450268	9.63817249398203	0.0019057475427786	0.0451270159001404	KDM3A
ENSBTAG00000001173	1.0479689315271	5.16639950973157	9.60847763961825	0.00193681138328844	0.0454892566499793	PLXNA2
ENSBTAG00000001906	1.70421090614576	2.9272502648481	9.56592543521068	0.00198222248162266	0.0454892566499793	FANCA
ENSBTAG00000002417	-1.45980258470435	3.90539099578645	9.61527284158282	0.00192965791851715	0.0454892566499793	RAB30
ENSBTAG00000002444	1.4071308594774	5.29420900378517	9.57820687354143	0.00196900619211157	0.0454892566499793	MKI67
ENSBTAG00000002685	1.03409359480452	5.89525649669396	9.57395939898304	0.00197356684445361	0.0454892566499793	PITRM1
ENSBTAG00000009576	1.55018965351854	2.28103956594288	9.57366539448807	0.00197388292271858	0.0454892566499793	PACSIN3
ENSBTAG00000010784	0.967710699701773	5.11876629991581	9.58955880419303	0.00195686961960374	0.0454892566499793	ABT1
ENSBTAG00000011079	1.39788816837669	3.10149726958014	9.59518648481934	0.00195088110087955	0.0454892566499793	C18H19orf48
ENSBTAG00000011433	0.959681737811364	4.41622181019122	9.60820534028429	0.00193709859859807	0.0454892566499793	RGP1
ENSBTAG00000012409	-2.32076316769203	3.63170579245153	9.55822629955876	0.00199055349602957	0.0454892566499793	POSTN
ENSBTAG00000018119	-3.00438988374296	4.040129087326	9.58780401865183	0.0019587407281093	0.0454892566499793	AOAH
ENSBTAG00000019006	1.15919377394339	5.53366728170257	9.57343614997744	0.00197412941444833	0.0454892566499793	WDR24
ENSBTAG00000021506	-1.25963293188309	9.48781292604055	9.55339036557891	0.00199580446474576	0.0454892566499793	ARL6IP5
ENSBTAG00000021731	1.80731810644774	3.1453427213205	9.60430494664126	0.00194121738938081	0.0454892566499793	TGFBRAP1
ENSBTAG00000039335	-1.16469644248037	4.80812272420095	9.55787322491699	0.00199093639818871	0.0454892566499793	ARRDC2
ENSBTAG00000053909	1.06187207717482	3.73589443217428	9.55172439539918	0.00199761666421174	0.0454892566499793	NAT9
ENSBTAG00000017733	-1.49517196331081	7.54733445829998	9.53645015880306	0.00201430955184526	0.0457617085510761	CA2
ENSBTAG00000008220	-1.50399333516612	3.01411588641037	9.5215265530376	0.00203075584992249	0.045900194956377	C15H11orf71
ENSBTAG00000018240	1.67447987990644	3.73189969657386	9.52151560802575	0.00203076796151088	0.045900194956377	CYP2S1
ENSBTAG00000021620	1.26207471268364	3.09413828527458	9.51802571367637	0.00203463356440233	0.045900194956377	PITHD1
ENSBTAG00000011528	-1.40443023120254	3.63806860577344	9.51176396858624	0.00204158813805941	0.0459499767445093	SMIM11A
ENSBTAG00000017804	-1.65076131274646	8.88159306506634	9.50044335142368	0.00205422256172218	0.0461270671748197	BNIP3
ENSBTAG00000009214	1.66389073154458	4.34824496011195	9.49524881610221	0.00206004645335871	0.0461507629064943	ETS2
ENSBTAG00000013928	-0.875591340135777	10.1840260928488	9.48718051749659	0.00206912550358987	0.0462471053666116	WFDC2
ENSBTAG00000048924	-1.40785991996661	4.89892404793821	9.48123517924087	0.00207584159710891	0.0462903110064978	NA
ENSBTAG00000025443	-1.31500853025141	5.34136591518806	9.47130532795223	0.00208710808894624	0.0463654262876003	FNIP1
ENSBTAG00000026754	-1.38208218943077	6.80204007893135	9.46982614721514	0.00208879167817666	0.0463654262876003	RNF41
ENSBTAG00000012760	-0.921741025415278	6.09185337763532	9.45774626971272	0.00210259253001168	0.0465649668317002	NDUFB3
ENSBTAG00000006573	1.45657347240047	2.56188932691048	9.43243444722883	0.00213181108413219	0.0465726132556013	KLHL18
ENSBTAG00000007895	1.11896456461735	9.04466338008388	9.44032871377164	0.00212265446329585	0.0465726132556013	SLC20A1
ENSBTAG00000011525	-1.13127041862915	7.79122083574667	9.44419738275823	0.00211818173718009	0.0465726132556013	SLC5A8
ENSBTAG00000020233	-1.53936404196705	5.21912057570547	9.43936366003783	0.00212377169320335	0.0465726132556013	CCDC186
ENSBTAG00000020927	1.54592939800949	2.66363441800214	9.44559751890945	0.00211656533919633	0.0465726132556013	HSD17B8
ENSBTAG00000034005	1.34603442341891	3.07323873016987	9.43306941683657	0.00213107309877721	0.0465726132556013	ZNF35
ENSBTAG00000032026	1.00200716379961	5.05322999406598	9.41180372670835	0.00215593042319491	0.0469934563866675	GMPPB
ENSBTAG00000006644	-0.981546154937695	8.51870480113747	9.40211256694347	0.00216735570012511	0.0470306467843293	SPCS2
ENSBTAG00000019867	-1.12287403563245	4.22069976817777	9.40578559225044	0.00216301822166181	0.0470306467843293	COMMD1
ENSBTAG00000043563	0.832424532139021	10.9224495029406	9.39524556100974	0.00217548863167486	0.0471015189649872	ND5
ENSBTAG00000007427	1.67627514077273	3.27621637320975	9.37207239038827	0.00220316294096417	0.0474144337322398	PPRC1
ENSBTAG00000012128	-1.50025055982934	5.78044513749764	9.37084480609081	0.00220463889021574	0.0474144337322398	AASS
ENSBTAG00000025398	-1.43453115390351	3.7404762124433	9.37136498823638	0.002204013342365	0.0474144337322398	LOC504548
ENSBTAG00000011147	-0.977741233728946	7.74974773032121	9.3603283399056	0.00221732421947626	0.0474762473364851	RNF13
ENSBTAG00000031287	-2.35269381302504	1.82143477182831	9.36126765793652	0.00221618817630759	0.0474762473364851	TMEM158
ENSBTAG00000021435	-2.15022105446366	3.58101170486388	9.35221878073925	0.00222715679382447	0.047476703635756	MAFF
ENSBTAG00000022155	-0.669555140622019	8.70548361249903	9.35606414119209	0.00222248891870851	0.047476703635756	FSTL1
ENSBTAG00000007844	-1.04380021506728	5.66014916216053	9.33445416599798	0.00224885065769449	0.0477288961955423	CETN2
ENSBTAG00000011184	-0.890790813680896	12.0468324454002	9.3358585778861	0.00224712783602592	0.0477288961955423	FTH1
ENSBTAG00000027843	-1.03461174767326	5.32757195200768	9.32985513212545	0.00225450177335181	0.0477441316466057	TCEAL8
ENSBTAG00000007595	-0.8579938778539	7.6458120219798	9.30645357811816	0.00228348064022037	0.0479382334838454	BROX
ENSBTAG00000010777	1.13895338055713	3.22940394871837	9.31236841871406	0.00227612061515806	0.0479382334838454	CARS
ENSBTAG00000013196	-1.12528079114521	5.27579289328411	9.30925842016624	0.00227998748050981	0.0479382334838454	STK17B
ENSBTAG00000053406	-1.48565110079688	4.46786024912913	9.31193936618781	0.00227665368846098	0.0479382334838454	FMC1
ENSBTAG00000004268	-1.14203257708508	5.42769095721678	9.30006458129944	0.00229145780144761	0.0480015770614934	TRAPPC5
ENSBTAG00000007128	1.13507655189009	5.12947211482318	9.28582558264758	0.00230933817513563	0.0482716519632023	ATP13A1
ENSBTAG00000018196	1.00561453524312	7.081385553608	9.2540610112764	0.00234973782715763	0.0490102644207577	WDR43
ENSBTAG00000051412	-3.10761388950164	4.95053183476914	9.24486859184419	0.00236156242317982	0.0491509701753426	HBA
ENSBTAG00000001927	1.66326384426912	2.54249663314306	9.18225454053105	0.00244372817600647	0.0493971376504053	ATP6V1C2
ENSBTAG00000001992	-1.53692492071922	7.61309332773382	9.19631505792113	0.00242502808189487	0.0493971376504053	CYP51A1
ENSBTAG00000002144	-1.36766823221702	7.20262704670101	9.22515974632869	0.0023871186551087	0.0493971376504053	ADRB2
ENSBTAG00000002378	-0.89591013887783	7.80177951890853	9.1889215087918	0.0024348431208595	0.0493971376504053	NUCB1
ENSBTAG00000003253	-2.52876425441192	2.20158605745473	9.18678066853377	0.00243769263532963	0.0493971376504053	NPPC
ENSBTAG00000003555	1.16461358460012	5.79840414445029	9.18430973847913	0.00244098571536031	0.0493971376504053	THADA
ENSBTAG00000004641	1.28378239837581	3.38203162823875	9.19500450505383	0.00242676492673481	0.0493971376504053	PLEKHA6
ENSBTAG00000005413	1.48710729666484	3.32795802148284	9.18367861107181	0.00244182756070098	0.0493971376504053	NLRC5
ENSBTAG00000006165	-1.09139124703534	8.29379920084249	9.2208845766175	0.00239269915478442	0.0493971376504053	PRDX4
ENSBTAG00000013924	-1.08204979618124	8.51364302762341	9.22054706495769	0.00239314028167066	0.0493971376504053	RPS11
ENSBTAG00000014733	0.980098618388096	6.27370714886213	9.19603357562272	0.00242540101735284	0.0493971376504053	NOP2
ENSBTAG00000017150	-1.24258714271654	9.68106111734273	9.21238443309877	0.00240383399007889	0.0493971376504053	EHF
ENSBTAG00000020795	-1.23346734540976	6.9622757443725	9.18141679244013	0.00244484696575162	0.0493971376504053	RPS21
ENSBTAG00000020914	-1.08145080516733	6.93343223641662	9.18305731050296	0.00244265658605145	0.0493971376504053	CPNE8
ENSBTAG00000008793	-1.94270559202573	2.98864809794862	9.17601062890397	0.00245207926088946	0.049421361098434	RNASE1
ENSBTAG00000012454	-1.61793602431062	6.44933250861356	9.17289362735998	0.00245625900892196	0.049421361098434	SLC35A3
ENSBTAG00000010397	1.14415012799915	4.61280674368877	9.16527376582753	0.00246650734312009	0.0495246017981665	B3GNT5
ENSBTAG00000052466	1.40098853909856	5.76780819178562	9.14968432305977	0.00248760978735794	0.0498449017019672	NA
ENSBTAG00000019105	1.06906803585518	5.00257859390367	9.14385224266377	0.00249555132184462	0.0499007142413476	NPLOC4
ENSBTAG00000020018	-1.14643619071724	6.71382964785783	9.13919774372178	0.00250190780453764	0.0499246674893098	FRK
ENSBTAG00000018909	-1.02355570532418	6.26070291083181	9.13361517157101	0.0025095534019661	0.049974193053967	CREB5
ENSBTAG00000019305	1.48398036583682	2.61744063423636	9.11153577715399	0.00254002527601971	0.0504771347460343	EXOG
ENSBTAG00000007783	1.92507572681576	2.51953267298619	9.10752461866539	0.00254560127442112	0.0504842810119828	MYBL2
ENSBTAG00000038929	-1.06026746472337	5.31394827617097	9.10369238970297	0.00255094014443569	0.0504867049444758	BCAS4
ENSBTAG00000017525	-0.869872286010737	7.44569568957348	9.09733768484217	0.00255981826345378	0.0505590227626646	ATG12
ENSBTAG00000005371	-0.808052373244215	5.77124210689838	9.09275021014807	0.00256624688362253	0.0505827644393052	DPAGT1
ENSBTAG00000004905	-1.13360815205827	11.3796083398302	9.08441468177315	0.00257796977975466	0.0506310843036928	KRT19
ENSBTAG00000046552	-0.884266115551175	5.89735968580526	9.08356950014193	0.00257916145502382	0.0506310843036928	GGACT
ENSBTAG00000012989	-2.1305517123642	2.1812891617197	9.0788026517293	0.00258589301544341	0.0506604708572091	UBE2L6
ENSBTAG00000005349	-0.937941410224321	8.08330527641126	9.06622376485475	0.00260374219098287	0.0509071048976408	RPL27A
ENSBTAG00000000782	-1.9178031385827	3.5549346275282	9.03926596470096	0.00264241715682056	0.0514132466479146	KDR
ENSBTAG00000015100	-0.767878948874365	8.20392909603543	9.03708812460946	0.00264556693848537	0.0514132466479146	ATP6V0E1
ENSBTAG00000034496	-1.0455971764755	4.26027411639934	9.04442325998997	0.00263497340156936	0.0514132466479146	LOC101907965
ENSBTAG00000003892	-1.19230819215511	6.21351709542675	9.02926314633268	0.00265691558741662	0.0515303187475312	LOC537017
ENSBTAG00000000711	-2.22900378237181	8.21394793741634	9.02299611860295	0.00266604035846557	0.0515631340748317	NDRG1
ENSBTAG00000002468	-1.21804837140702	7.3483879625977	9.02053277211269	0.0026696356871858	0.0515631340748317	RPS28
ENSBTAG00000003878	0.904229940763244	4.40225800400863	9.01714303077755	0.00267459116610514	0.0515631340748317	ZUP1
ENSBTAG00000009655	0.925473384082584	5.82816957830638	9.00671108082269	0.00268990035743623	0.051755180237113	TNS3
ENSBTAG00000012779	-1.48640120453088	3.63168774026677	9.00251802219688	0.00269607883296963	0.0517711328283335	FAM49A
ENSBTAG00000049919	-0.77161644711293	6.21324542773244	8.99880976750038	0.00270155495472804	0.051773562082887	TFPI
ENSBTAG00000004922	0.979863724146952	3.46534793353122	8.99414591242083	0.00270845828478933	0.051803279209864	AGPAT5
ENSBTAG00000002575	-0.725116761825032	7.16134867946956	8.97176064308904	0.00274184257564897	0.0523141782289804	SSU72
ENSBTAG00000013108	-1.86522684151785	7.8549670914967	8.96900510013765	0.00274598083698306	0.0523141782289804	HK2
ENSBTAG00000008541	-1.34434382027146	6.86046322242521	8.9648536988745	0.00275222736975934	0.0523301699106698	MGST1
ENSBTAG00000046498	1.23348534231032	4.27110781860076	8.93301796789486	0.00280061209183128	0.0531457329896925	SUN1
ENSBTAG00000011913	1.3664056261214	2.4723732451539	8.91305055371847	0.00283139896745957	0.0533118272511162	CKAP4
ENSBTAG00000013461	-0.887320066099118	8.06644830949581	8.92098750265121	0.002819120389124	0.0533118272511162	RPL24
ENSBTAG00000018073	-0.987612382168818	10.4274009126221	8.91391509247488	0.00283005888161767	0.0533118272511162	TSPO
ENSBTAG00000019787	-0.908923899637597	6.41570400742045	8.91753393356422	0.0028244564527143	0.0533118272511162	PAFAH1B3
ENSBTAG00000016747	1.60581459502964	5.17699435115772	8.90405791046397	0.00284537636463647	0.0534709756445666	NAT10
ENSBTAG00000002281	-1.80254624075073	1.96951035849762	8.89494020174969	0.00285961970353185	0.0536344951371729	NA
ENSBTAG00000002012	-0.800274463312519	7.11861459640751	8.87966645862734	0.00288364221900408	0.0537530666116356	CIAO2A
ENSBTAG00000009432	-1.03106441015136	4.40914812153468	8.87149329559129	0.00289658103566936	0.0537530666116356	PMF1
ENSBTAG00000012095	0.989584965851542	4.93225433432254	8.87238944479531	0.00289515948130901	0.0537530666116356	GEMIN5
ENSBTAG00000015276	-2.32617309231808	4.15670017829177	8.86980162172515	0.0028992664570442	0.0537530666116356	SLC26A11
ENSBTAG00000015821	1.25670672472567	2.5821832668125	8.88600995890559	0.00287364038657299	0.0537530666116356	AMPD3
ENSBTAG00000050925	-0.996619081817781	4.99881099901444	8.87492382408079	0.00289114304996511	0.0537530666116356	NA
ENSBTAG00000003807	1.00405713600663	5.1684562984966	8.85983496981999	0.00291513927994008	0.0537943126712169	CNOT9
ENSBTAG00000004791	-1.2599054434547	3.40296512991749	8.85787347274232	0.00291827352697405	0.0537943126712169	VPS26C
ENSBTAG00000016309	-0.793941701859224	8.01253474948514	8.84970017321131	0.00293137041009409	0.0537943126712169	ATP6V1D
ENSBTAG00000019543	-1.02967524854583	6.45242633036806	8.84807400663492	0.00293398328951007	0.0537943126712169	ELOB
ENSBTAG00000020026	-0.920625816470379	6.23581285616793	8.84754013905934	0.00293484160884507	0.0537943126712169	C3H1orf43
ENSBTAG00000038992	1.08904242355046	3.4222366401868	8.85636371165489	0.00292068828273923	0.0537943126712169	STK11IP
ENSBTAG00000014633	1.05934184434324	4.2847476255959	8.8333594475823	0.00295773405293732	0.0541114369836055	ABCD4
ENSBTAG00000031824	1.0544515068845	4.83606029860297	8.827029649465	0.00296801096486318	0.0541569701082004	RBM19
ENSBTAG00000047030	-2.33337256213864	2.1274628794041	8.82493813529174	0.00297141466495706	0.0541569701082004	LOC515276
ENSBTAG00000019782	-0.876731951114487	6.410381565029	8.81941429657473	0.00298042315787807	0.0542190513570375	TPI1
ENSBTAG00000016002	1.63465922816643	1.99209395475898	8.80154098950685	0.00300976221638875	0.0545477129779219	FAM169A
ENSBTAG00000031814	-3.65676354318503	5.26794205239689	8.80267517382416	0.003007891763052	0.0545477129779219	SDS
ENSBTAG00000007900	-0.942510474957428	6.88257353994068	8.78113544220074	0.00304361686939255	0.0550243497693645	FIS1
ENSBTAG00000019870	-1.76489167315864	9.37814137370606	8.77885009877878	0.00304743247327747	0.0550243497693645	SLC14A1
ENSBTAG00000007116	-1.09022471646355	6.56902987924955	8.77285718783281	0.00305746132024314	0.0551026269223707	ARRDC3
ENSBTAG00000004459	-1.83056204651519	4.29555900655371	8.75549208262049	0.0030867107471288	0.0552184595392098	TMEM45A
ENSBTAG00000009841	-0.867435897879374	7.70246269286144	8.76019232359701	0.00307876580957993	0.0552184595392098	CNDP2
ENSBTAG00000014501	-0.802736442608601	6.65550637429598	8.7650150795461	0.00307063537645633	0.0552184595392098	FERMT2
ENSBTAG00000016819	-1.84110516436791	5.90371057076752	8.75629923854615	0.0030853449108773	0.0552184595392098	FABP3
ENSBTAG00000012897	1.65928066094843	2.8120610156028	8.73975987303906	0.00311345517181394	0.055594131278257	ITGA7
ENSBTAG00000001280	1.47982938364087	2.93438241025828	8.7362731086555	0.00311941440163169	0.0555979605506288	CLPB
ENSBTAG00000006529	1.50625172725137	3.01221551992664	8.73133515717993	0.00312787368998515	0.0556462528891109	PDSS1
ENSBTAG00000006291	-0.844410422492528	6.02984513001462	8.70932012908559	0.00316587255304044	0.0558093161535981	CYLD
ENSBTAG00000007581	1.18273884778296	3.71552646491197	8.71899803537114	0.00314911063657461	0.0558093161535981	ADORA2B
ENSBTAG00000011873	2.3898308904083	3.2253368428467	8.71146787978009	0.00316214488667866	0.0558093161535981	KCNE3
ENSBTAG00000019133	0.974834383651387	4.61886940478074	8.70964924510425	0.0031653010450757	0.0558093161535981	ZNF326
ENSBTAG00000051586	1.33786935133729	4.72597379198965	8.71215698980251	0.00316094980292436	0.0558093161535981	ECE2
ENSBTAG00000002883	1.31733196377554	3.59223129399358	8.69719097783908	0.00318700805290619	0.0560797526109566	RPTOR
ENSBTAG00000005432	-1.08738391037697	9.04081767807756	8.67879135591376	0.00321934417331911	0.0565459399444326	CAPG
ENSBTAG00000011179	1.3304126076125	2.46826846746846	8.66388679487945	0.00324578226428438	0.0568897936942157	PDCD2
ENSBTAG00000012558	-2.15694128724719	2.84628930541894	8.66114068518297	0.00325067740368891	0.0568897936942157	ADAMTS12
ENSBTAG00000040602	-0.935946973834535	7.3853635096368	8.64192618510974	0.0032851392163931	0.0573891287657986	LOC515042
ENSBTAG00000000111	-0.902364094775221	7.92512896516559	8.62016188962277	0.00332462296150455	0.0578206907150903	UGP2
ENSBTAG00000000203	-0.899810275304081	8.70265162784069	8.61480231553258	0.00333441984294932	0.0578206907150903	ATP6V1G1
ENSBTAG00000004208	-1.33204111932044	5.55015737343762	8.61139800061428	0.00334065789761681	0.0578206907150903	PLEKHG6
ENSBTAG00000012132	-1.85167708242914	4.32617025577515	8.61347963180735	0.00333684211630852	0.0578206907150903	NA
ENSBTAG00000021215	-1.84770047899744	6.47158437218695	8.61332268924603	0.00333712964895891	0.0578206907150903	VWA5A
ENSBTAG00000031752	-1.13848349559582	6.10048904271708	8.60865657666971	0.00334568989465288	0.0578206907150903	TMEM256
ENSBTAG00000001768	1.40101862482855	2.8141875190014	8.60434286893137	0.00335362348810664	0.0578544886237006	TXLNG
ENSBTAG00000035286	-1.11214375063558	4.30867195980448	8.59476625141331	0.00337130482960351	0.0580560287204676	CMC1
ENSBTAG00000048783	1.35218820974224	3.51836348921631	8.57000741964296	0.00341745763259736	0.0587462788068867	NA
ENSBTAG00000014818	-2.67113871782536	2.36379800356833	8.55898730079405	0.00343820624856276	0.0589056891648405	MYLK3
ENSBTAG00000017890	-1.1782542559475	3.508177450966	8.55861780302719	0.00343890415149151	0.0589056891648405	ZMAT5
ENSBTAG00000004620	-1.3289534422518	3.2673064220494	8.54639039030885	0.00346208056262035	0.0591979075707416	ZNF133
ENSBTAG00000002069	-1.00811867399836	9.23172230493558	8.53043191253089	0.0034925680787406	0.0596138868889799	BOLA
ENSBTAG00000048459	-0.991230353290786	7.25126255600101	8.50894428886134	0.00353405034814978	0.0602157381503407	CARHSP1
ENSBTAG00000002473	-2.19178222525223	8.53319783312577	8.47142976077528	0.00360767756236056	0.0611424058645928	ANGPTL4
ENSBTAG00000003586	1.14715592145841	3.29313814964325	8.47196981053842	0.00360660665393801	0.0611424058645928	MAN1A2
ENSBTAG00000004557	-1.85503061343758	7.42505064993136	8.46601511127647	0.00361843259972596	0.0611424058645928	DHRS9
ENSBTAG00000006474	-0.758747572449623	11.433118256186	8.45946727302078	0.00363148203826322	0.0611424058645928	EPCAM
ENSBTAG00000009600	-0.7815295318794	6.49919405796011	8.47020795104335	0.00361010158132924	0.0611424058645928	STAMBP
ENSBTAG00000013949	1.12420039604843	5.00271136006278	8.46457462412655	0.00362129930467874	0.0611424058645928	AHCTF1
ENSBTAG00000027409	0.950724641228208	5.56761597074526	8.45887738866893	0.00363265998885523	0.0611424058645928	SLC4A11
ENSBTAG00000013343	-1.0764416270871	9.18807631262978	8.44850462195507	0.00365343716091456	0.0612374600089249	FTL
ENSBTAG00000018331	-1.48062450556577	3.69172800992837	8.44344412313769	0.00366361741528906	0.0612374600089249	CLEC3B
ENSBTAG00000020004	1.19009106965778	3.50913942697242	8.44500149371008	0.00366048136861905	0.0612374600089249	ZNF800
ENSBTAG00000047336	1.21434039534263	3.34615317152586	8.45240740998408	0.00364560553676903	0.0612374600089249	LOC100847115
ENSBTAG00000010235	1.89606520678215	2.50809155431125	8.43256297496464	0.00368560494471111	0.0614987666464037	NOP9
ENSBTAG00000001086	-0.942445706450315	9.46227601339079	8.41566494797726	0.00372001714939206	0.0618010710696307	FHL2
ENSBTAG00000006045	-1.16303030716391	11.76032428271	8.40198897771776	0.00374810690846921	0.0618010710696307	P4HB
ENSBTAG00000006155	-1.30155223800185	3.64342083166146	8.40661102343655	0.00373858940385636	0.0618010710696307	CCRL2
ENSBTAG00000010042	-0.946547693640671	7.39235591571616	8.40670440815087	0.00373839736387761	0.0618010710696307	RIOK3
ENSBTAG00000011753	1.22941082021354	2.39914638464498	8.40517637809598	0.00374154092608406	0.0618010710696307	RCC1L
ENSBTAG00000022204	-0.798193019741008	5.37760359314401	8.41174947050885	0.0037280373989076	0.0618010710696307	TCEAL4
ENSBTAG00000051745	-0.861209738589368	4.80528030321039	8.40183613189246	0.00374842206218984	0.0618010710696307	LZIC
ENSBTAG00000003172	-1.16568079703252	5.27097583849754	8.39824787360664	0.0037558284621854	0.0618178705051535	MEIS2
ENSBTAG00000005408	-1.65844335810995	7.83826759290179	8.39280790463353	0.00376708531371873	0.0618978805877247	CLK1
ENSBTAG00000054728	1.78129038780658	2.21035673795407	8.37136922795271	0.00381178321957016	0.0625261661	NA
ENSBTAG00000020028	-1.26216845940887	3.68178627063376	8.35359630089394	0.00384924713623853	0.0630338642716015	NA
ENSBTAG00000054045	-1.31663145046673	4.42040540337596	8.34644749681499	0.0038644216831571	0.0631754612324229	NA
ENSBTAG00000044100	0.946043824468833	6.03754269665686	8.34085324345331	0.00387633886792913	0.0632634191632683	NA
ENSBTAG00000001189	1.4882400214797	4.07306713780658	8.32896747917836	0.00390178283022878	0.063366695670693	AP1B1
ENSBTAG00000002219	1.21018023355032	3.3967671029706	8.32263672269795	0.00391540442354561	0.063366695670693	ATAD3A
ENSBTAG00000002566	-0.970207869783121	6.32818226301911	8.324841198452	0.00391065567421889	0.063366695670693	PGPEP1
ENSBTAG00000016401	-0.767914259788799	6.76848333947538	8.32707440019073	0.00390585101947795	0.063366695670693	OPTN
ENSBTAG00000045931	-0.687715159310707	7.65100464797201	8.33193674583415	0.00389541061640982	0.063366695670693	MAGT1
ENSBTAG00000018848	-1.71365796827248	4.26155616073955	8.31906852707937	0.00392310325284582	0.0633852976311216	FBXL3
ENSBTAG00000009908	-0.886206171513928	9.1931000028053	8.31219612768212	0.00393797474256121	0.0635195325975124	RPS3A
ENSBTAG00000006014	0.926369480194048	5.92880807163144	8.30342053239074	0.00395704805874587	0.0636169727812598	NA
ENSBTAG00000021060	1.82029559249602	4.85062701719728	8.30336805848097	0.00395716239040281	0.0636169727812598	FTSJ3
ENSBTAG00000008815	1.27735893601838	3.99979452947062	8.2925862523679	0.00398072553763451	0.063820351867188	WDR89
ENSBTAG00000025788	1.39387875028043	4.75957429321106	8.29154809069783	0.00398300191442256	0.063820351867188	MPV17L2
ENSBTAG00000003994	0.679403894703654	7.68502454376805	8.28298234743525	0.00400183463875516	0.0640161250146652	IGFBP3
ENSBTAG00000014549	0.800020917647656	6.36680626265977	8.27950248871326	0.00400951134738042	0.0640330871616299	GNL3
ENSBTAG00000000115	1.2929364368891	2.98185745616767	8.25636307277293	0.00406094037496615	0.0645740252901342	VPS54
ENSBTAG00000011127	1.19680717871548	5.62264861514857	8.24338047477728	0.00409008860331187	0.0645740252901342	NUP205
ENSBTAG00000011435	-1.2724866332406	9.35979688341581	8.26116731358336	0.00405020766648191	0.0645740252901342	NPEPPS
ENSBTAG00000011487	-0.789521823185359	8.14838395049771	8.25048213848019	0.00407411783189503	0.0645740252901342	PLEKHS1
ENSBTAG00000013393	1.61482647178695	5.28057153040237	8.24458456554073	0.00408737627217635	0.0645740252901342	GEMIN4
ENSBTAG00000015333	1.19619507278646	3.21409717051509	8.24421020315306	0.00408821936359993	0.0645740252901342	TAF2
ENSBTAG00000018588	-0.826133641183367	9.59765499943659	8.25309147488372	0.00406826570895351	0.0645740252901342	TMBIM6
ENSBTAG00000000091	-0.911141656804649	8.21375257533531	8.20761548763775	0.00417149345645529	0.0647217188541944	NDUFB8
ENSBTAG00000000843	-1.15583424258744	6.75629658784228	8.20680288867987	0.00417336205388904	0.0647217188541944	NDRG2
ENSBTAG00000005164	-0.952558463072011	4.24534682573709	8.23508619739707	0.00410882209939276	0.0647217188541944	GZMK
ENSBTAG00000005260	-1.52335349854406	11.6924219307635	8.21792381370307	0.00414786291128732	0.0647217188541944	SPP1
ENSBTAG00000007616	1.59130976163535	3.23821387403284	8.20405224992079	0.00417969356105306	0.0647217188541944	TMED6
ENSBTAG00000009172	-1.09427516261414	3.91550894850702	8.21382879406588	0.0041572338766977	0.0647217188541944	BCAT2
ENSBTAG00000010249	1.34635305611614	4.83284343751834	8.20415010610928	0.0041794681449577	0.0647217188541944	TMEM222
ENSBTAG00000012647	-1.60817677192454	2.91342638068287	8.21021479353888	0.00416552198527177	0.0647217188541944	ERBB4
ENSBTAG00000013271	1.17504685383673	5.95977927748786	8.21707757659782	0.00414979766039862	0.0647217188541944	NCOR1
ENSBTAG00000018887	1.5492002374816	4.61351661132154	8.20608396596179	0.00417501595004654	0.0647217188541944	IPO13
ENSBTAG00000020054	1.71672548282459	5.65580095357448	8.21664352368613	0.00415079039048652	0.0647217188541944	TNFRSF21
ENSBTAG00000021130	1.2062928423728	4.97065762165524	8.22259035428087	0.00413721029230858	0.0647217188541944	MFSD10
ENSBTAG00000000936	-2.14322740054989	5.06551271097624	8.19178220274379	0.00420805643953603	0.0649046224468543	SLC39A2
ENSBTAG00000005275	-2.82234377396635	2.0731495639085	8.18985631901609	0.00421252597796921	0.0649046224468543	PKIG
ENSBTAG00000008935	-0.830427816376181	5.88686805506053	8.17872664587408	0.00423845023624839	0.0649046224468543	PFDN5
ENSBTAG00000012063	1.69792050009326	2.89065512473553	8.1806825733689	0.00423388257653575	0.0649046224468543	E2F4
ENSBTAG00000015723	-0.833377964938825	5.48281389886578	8.18895670627321	0.00421461543009574	0.0649046224468543	CRIPT
ENSBTAG00000022227	-0.775791856593626	9.62198496627863	8.18181828556096	0.00423123265777575	0.0649046224468543	PLSCR2
ENSBTAG00000030801	-1.25959090606558	6.05021156415673	8.18442600331292	0.00422515454468967	0.0649046224468543	MNAT1
ENSBTAG00000001134	1.4402996399565	5.16046019503379	8.17297274308761	0.00425191637627384	0.0649054364188931	SRRT
ENSBTAG00000016733	1.73127410994901	4.37351760187703	8.17522367820141	0.00424664322449394	0.0649054364188931	NOL9
ENSBTAG00000006068	1.64680383480893	2.15045463122216	8.16674178137001	0.0042665481230837	0.0649239822880566	CC2D1A
ENSBTAG00000019738	-1.85090625764336	1.81593886803643	8.16847283707745	0.00426247806777855	0.0649239822880566	MDM1
ENSBTAG00000005142	-1.0889619828426	8.30649272214897	8.15294682757433	0.00429912450240657	0.0653169967571284	RPL37
ENSBTAG00000018069	1.08365314411469	3.55220375296514	8.14762971855778	0.00431174820339972	0.0654061114616027	TNFSF15
ENSBTAG00000007755	-1.01584227435813	4.66340060895557	8.13949790766201	0.00433112750211857	0.0655744820791301	APOBEC3H
ENSBTAG00000051809	-0.93080211702687	6.72732088446818	8.13729236766078	0.00433639889756595	0.0655744820791301	STMP1
ENSBTAG00000008570	-0.882758752565026	9.09000048822147	8.13316632757302	0.00434627796842711	0.0656213388119151	RPS14
ENSBTAG00000032660	-0.734157827741912	6.17469699916325	8.12443547712555	0.00436725804789448	0.0658353946846149	CHIC2
ENSBTAG00000001928	-0.763198199279991	9.35193811071956	8.11454002209731	0.00439116134058019	0.0660927829768819	PDIA6
ENSBTAG00000043568	1.23252038557543	7.80270681555117	8.10249541103676	0.00442043592301426	0.0664300914020684	ND3
ENSBTAG00000006142	1.08664907217608	5.53871504112178	8.09270766409491	0.00444437146825608	0.0666046551275478	DHX36
ENSBTAG00000035230	-0.818640028077672	7.89676444040193	8.09211868465623	0.00444581599632113	0.0666046551275478	TOR1AIP2
ENSBTAG00000019614	-1.02474565532832	4.80068983364103	8.08610426416224	0.00446059432825787	0.066619802328518	FAM76A
ENSBTAG00000033107	-1.23143411280711	6.49476350932827	8.08791739176036	0.00445613394319889	0.066619802328518	NA
ENSBTAG00000000177	-0.952964941327655	8.32557836183004	8.06875510464024	0.0045035046829667	0.0668874336346086	MSLN
ENSBTAG00000003642	-0.987699789429196	10.2693831097593	8.05660577131523	0.00453380413972962	0.0668874336346086	PRDX1
ENSBTAG00000005206	-1.0312145313482	7.14773216463281	8.06199963975519	0.00452032672771889	0.0668874336346086	TMEM14A
ENSBTAG00000008224	-1.12169967164262	7.7335922135902	8.05688607504264	0.00453310275071916	0.0668874336346086	PAIP2
ENSBTAG00000011859	0.795805716301018	5.39218293945022	8.06982932413619	0.00450083560757979	0.0668874336346086	IPPK
ENSBTAG00000014731	-1.31324778827803	13.4284857006857	8.06067908679858	0.00452362255690019	0.0668874336346086	GAPDH
ENSBTAG00000014807	0.800748886797948	5.53203620133263	8.0603437957071	0.00452445976411356	0.0668874336346086	DPP8
ENSBTAG00000038409	1.35033180907896	2.6526164574654	8.05692204928072	0.00453301274230987	0.0668874336346086	MBD3
ENSBTAG00000000039	1.85116739932717	2.5850053448636	8.05265598798035	0.00454369922945256	0.0669313868228948	SIRT7
ENSBTAG00000001164	-1.80333289564197	5.31322476004173	8.04617491406227	0.00455998344186031	0.0670691789518603	ACAD10
ENSBTAG00000006118	-1.22819985813997	6.23360993441964	8.01891895371065	0.0046291193812145	0.0676746485972719	RSRC2
ENSBTAG00000009435	1.26240352128695	4.09080298806847	8.02071351281171	0.00462453474718146	0.0676746485972719	SMG5
ENSBTAG00000019592	-1.46515808151656	3.04371942258248	8.02038025586235	0.00462538578265513	0.0676746485972719	MBD5
ENSBTAG00000021214	0.765885359460582	6.44363893678742	8.0249768179728	0.00461366163935972	0.0676746485972719	FBXL5
ENSBTAG00000011074	0.726751603655372	6.10546979101031	8.01228296823218	0.00464611285138269	0.0678206337491428	BRD2
ENSBTAG00000002458	0.937193977797541	6.35256186634148	8.0023225363484	0.00467173892047767	0.0680141278218819	NUP155
ENSBTAG00000013403	-0.884330406749587	6.48309810360901	8.00101544038969	0.0046751124686275	0.0680141278218819	AGBL5
ENSBTAG00000015963	-1.12868331455857	5.53599727501163	7.99623211583988	0.00468747915449424	0.0680141278218819	DMAC1
ENSBTAG00000049516	-0.814286375793081	8.89719227442073	7.99866822061983	0.00468117675317269	0.0680141278218819	ARL6IP1
ENSBTAG00000005504	-1.55091820403159	2.53174644505343	7.99004952822355	0.00470351284002709	0.0681446066853027	TP53INP2
ENSBTAG00000032996	-1.44051605452414	8.92164732547645	7.97320144404179	0.00474749014693501	0.0686789381794276	P4HA1
ENSBTAG00000001626	2.00859773010582	6.5763742324047	7.9672254289743	0.00476318933261346	0.0687161461689077	CTPS1
ENSBTAG00000009960	-1.15289389716551	5.69808368185161	7.96681758954215	0.00476426266577155	0.0687161461689077	FLOT1
ENSBTAG00000005025	0.870999211246153	4.58627409205043	7.96109808337034	0.0047793409818748	0.0688310446764648	FAM91A1
ENSBTAG00000012172	-1.88753661331212	3.08729513909478	7.94379729840907	0.0048252475838566	0.0689789455192971	MIDN
ENSBTAG00000016764	0.815133335303138	7.71735937611067	7.94425113442322	0.00482403763837229	0.0689789455192971	UBA1
ENSBTAG00000018373	-1.27807252719343	2.82829999678218	7.94869758744351	0.00481219954764533	0.0689789455192971	DPYSL2
ENSBTAG00000021134	1.31663720117297	4.03354538076528	7.95210986667688	0.00480313488027785	0.0689789455192971	DPP9
ENSBTAG00000055286	1.03754593444328	3.55028909005102	7.9457870612139	0.00481994508693769	0.0689789455192971	C7H5orf30
ENSBTAG00000005828	-2.10218630835106	3.07785899197791	7.93579302421814	0.00484663819227911	0.0691825433995239	MERTK
ENSBTAG00000019441	-0.894180677713745	6.00809172395346	7.92643662607777	0.00487176471866991	0.0694387907912922	MED28
ENSBTAG00000005517	0.762065287896445	7.49415885854081	7.91667527300347	0.00489812022612348	0.0695073424463681	NOP58
ENSBTAG00000015222	-1.48196977140702	5.93826426299603	7.91715624651623	0.00489681820868311	0.0695073424463681	RSRP1
ENSBTAG00000020431	-0.755604361003914	6.78682569070093	7.9206566494893	0.00488735307201369	0.0695073424463681	DERL2
ENSBTAG00000014835	-0.849307263442016	7.3015943182305	7.91179400085031	0.00491135402565788	0.0695930955495124	SPARC
ENSBTAG00000008860	1.05118494165842	6.78141186450647	7.90058604816133	0.00494187835422739	0.0697761266315639	RIPOR1
ENSBTAG00000016093	-0.781238294448749	7.24883398348524	7.89713157179031	0.00495132537324728	0.0697761266315639	PLP2
ENSBTAG00000021965	-0.700246114477386	7.60362318939564	7.89647972869122	0.00495311004297215	0.0697761266315639	SUB1
ENSBTAG00000052912	-1.31551671373461	3.24262564290106	7.90052915809299	0.00494203378369661	0.0697761266315639	NA
ENSBTAG00000019949	1.06879598074573	5.71372249772842	7.890163508226	0.00497043709463976	0.0699184450609354	DBR1
ENSBTAG00000003323	2.61326993783324	4.91426686741108	7.87664838602533	0.00500772039266938	0.0703406646738087	NOL6
ENSBTAG00000031059	1.27635096570807	2.80684237374573	7.85883731381713	0.00505729031846696	0.0709339937711931	LRRC61
ENSBTAG00000015482	-0.917577764520138	6.83374307428391	7.82211832262616	0.00516106690191027	0.0722848125567114	NA
ENSBTAG00000016688	-0.828310854812087	8.90979619736471	7.81812698814213	0.00517247736953862	0.0723399363907439	NA
ENSBTAG00000000434	-0.762892616712201	5.77965000192705	7.8051939821192	0.00520962732795101	0.0723962864402891	CRYAB
ENSBTAG00000000622	-0.953279551552006	8.46980129815254	7.80880028722876	0.00519924098372581	0.0723962864402891	RPS17
ENSBTAG00000003424	-0.704328194563922	5.8265282949675	7.79853192935893	0.00522887003737984	0.0723962864402891	BET1
ENSBTAG00000008499	1.22210903152746	4.32654052673247	7.80709551600845	0.00520414817956389	0.0723962864402891	TROAP
ENSBTAG00000009506	-0.751243654690401	8.46910152112715	7.79857093871406	0.00522875715193752	0.0723962864402891	NAGA
ENSBTAG00000013799	-1.36584990738972	6.56457940706645	7.80321824132669	0.0052153265275236	0.0723962864402891	NA
ENSBTAG00000052337	-1.21396813489528	8.56531161703733	7.79896642966786	0.00522761281873575	0.0723962864402891	RPS29
ENSBTAG00000004977	0.859342468379816	4.54289681610924	7.79269589446155	0.00524578639795794	0.0725267439420527	QTRT2
ENSBTAG00000004022	-2.42531371662164	2.8312664180918	7.77997295138672	0.00528285882704155	0.0727229911548445	PLAG1
ENSBTAG00000015831	-0.821819144213777	8.98999049947747	7.78280934698564	0.00527457100009827	0.0727229911548445	RPL18A
ENSBTAG00000020304	1.12114032383883	4.7572655624507	7.78265073827635	0.00527503409794097	0.0727229911548445	MTG1
ENSBTAG00000044040	1.25332960418114	2.39265491358289	7.77751971171921	0.00529003779427676	0.0727229911548445	PDAP1
ENSBTAG00000007204	1.00238518417989	5.76113036652807	7.77401089093726	0.00530032301868712	0.0727610300352538	KRT80
ENSBTAG00000043970	-1.37078914983666	2.36087382288346	7.77103481780126	0.0053090626038945	0.0727777732018286	C14H8orf37
ENSBTAG00000024407	-0.824613620664194	4.80430155303172	7.76635253696755	0.00532284241477466	0.0728634637767881	NA
ENSBTAG00000000848	0.739487570125781	7.65787045921151	7.76173827068395	0.00533645773229694	0.072946663747415	SNRNP200
ENSBTAG00000010982	-0.81260240269233	7.175010839119	7.7587726760743	0.00534522705045574	0.0729634801048105	UBE2B
ENSBTAG00000020116	-0.865309737636694	7.25772672635794	7.75569193971256	0.00535435240327093	0.0729851021955718	JSP.1
ENSBTAG00000020116	-0.865309737636694	7.25772672635794	7.75569193971256	0.00535435240327093	0.0729851021955718	LOC100125916
ENSBTAG00000020116	-0.865309737636694	7.25772672635794	7.75569193971256	0.00535435240327093	0.0729851021955718	BOLA-N
ENSBTAG00000054746	-1.02043703777268	5.78477809933747	7.75139147734832	0.005367117234384	0.0730562033676067	NBDY
ENSBTAG00000011987	-0.957669397461073	5.13472787315332	7.74678520327539	0.00538082420580624	0.0730572084708822	ERG28
ENSBTAG00000020907	2.11951399648152	2.60248877553413	7.7462937763909	0.00538228865878684	0.0730572084708822	PSMC3IP
ENSBTAG00000008703	1.41858179838416	2.99667052396656	7.73889221332653	0.00540439454407965	0.0730711791000792	EIF2AK2
ENSBTAG00000010531	-1.13139369133215	8.0256490137534	7.73836635631569	0.00540596861290109	0.0730711791000792	CYP1B1
ENSBTAG00000012500	-1.84163951247901	2.59661104115259	7.74228092946402	0.00539426216636142	0.0730711791000792	RARA
ENSBTAG00000046173	1.6432203501197	2.28639004395593	7.73476460163687	0.00541676246146399	0.0731149610907232	ALG12
ENSBTAG00000023792	-1.10231499223736	5.00014940789683	7.73098082389547	0.00542812547080533	0.073152911584381	NA
ENSBTAG00000031558	-1.27139473465228	2.74776075790852	7.72879810743738	0.00543469140619652	0.073152911584381	NA
ENSBTAG00000017103	-1.19810982832124	3.53542069753415	7.72518587267307	0.00544557533992069	0.073197608527434	MAP3K13
ENSBTAG00000015844	-1.37551274177475	10.2906125243735	7.70425542629026	0.00550907929082279	0.0739485012157878	TFPI2
ENSBTAG00000013184	-1.13334368512263	5.41073578977468	7.68913062410195	0.00555543821913997	0.0744674945773361	CEP120
ENSBTAG00000012708	-0.860901997876899	4.64127741475401	7.67345912898187	0.00560389256627012	0.0746266497493383	SERPINI1
ENSBTAG00000013322	0.875934005802185	5.18919538272928	7.67846489506183	0.00558836868242092	0.0746266497493383	POMGNT1
ENSBTAG00000019204	-0.663873465405841	8.87416294023629	7.67982298216176	0.00558416455009032	0.0746266497493383	RTN3
ENSBTAG00000021187	-0.81172462818214	5.94988415725733	7.67282369011497	0.0056058663326895	0.0746266497493383	ID2
ENSBTAG00000025191	-0.662857733299273	8.30274344661443	7.67519258092914	0.00559851181288661	0.0746266497493383	SKP1
ENSBTAG00000027337	-1.05879248773809	8.64295983729178	7.66887924061079	0.00561813424154474	0.0746872296561401	CTSA
ENSBTAG00000055296	1.47300003223582	2.26883306182857	7.65974873038944	0.00564663683168107	0.0749631704485725	LGALSL
ENSBTAG00000015563	1.89742224782399	5.20962022175844	7.65717533902145	0.00565469676153887	0.0749673359701003	PDE12
ENSBTAG00000046844	-0.943557791644093	4.17641005778476	7.65125122787435	0.00567329586011975	0.0751110223450601	NA
ENSBTAG00000016771	-0.876651787858839	8.69313259634266	7.64480313924263	0.00569361094298111	0.0751743065568502	PLK2
ENSBTAG00000037651	-1.17204294174202	11.7354727266187	7.6470792795364	0.00568643137010197	0.0751743065568502	S100A2
ENSBTAG00000016305	1.25399455111532	6.60521035209652	7.63999289476249	0.00570881420861038	0.0751891474651477	ATP13A4
ENSBTAG00000017115	0.765442422855361	6.25755593496294	7.63953198473605	0.00571027313358995	0.0751891474651477	TMEM41A
ENSBTAG00000019404	-0.874116911074026	6.10084262239162	7.63542444550545	0.00572329159234794	0.0752581739548143	IL10RB
ENSBTAG00000008854	-1.94284802960436	2.48230105758859	7.62154772525059	0.00576749687362098	0.0757365464625561	RFX1
ENSBTAG00000001632	-0.957375902548964	5.82040851225763	7.61560983377184	0.00578651869890233	0.0758241403640644	NBR1
ENSBTAG00000006383	-0.872444992431639	5.92141358970593	7.60974632535864	0.00580536504009014	0.0758241403640644	NA
ENSBTAG00000016429	-1.06137873118138	3.68381948102176	7.60727074094329	0.00581334078840006	0.0758241403640644	TMEM205
ENSBTAG00000019794	-0.907643144210849	7.58773708507421	7.60881273599214	0.0058083715327132	0.0758241403640644	SYPL1
ENSBTAG00000046502	-1.09816405864958	3.4936419750982	7.60878377754837	0.00580846481468163	0.0758241403640644	ACBD6
ENSBTAG00000001354	-1.31388454528174	2.6388875797448	7.58921342097539	0.00587185635740151	0.0758982991125511	INPP5E
ENSBTAG00000003509	-0.946919943531381	5.31756304846618	7.59060180191239	0.005867335997876	0.0758982991125511	PLEKHA2
ENSBTAG00000006253	0.961669635369264	6.93741436337681	7.59032451442402	0.00586823852044224	0.0758982991125511	FLNC
ENSBTAG00000008227	1.79495727775827	2.3241112273201	7.58377183256803	0.0058896076290066	0.0758982991125511	LIPT2
ENSBTAG00000008548	0.990889384131253	3.87532164291363	7.5945185284698	0.00585460284957694	0.0758982991125511	FAM98A
ENSBTAG00000019220	0.803599105935169	6.0732120733701	7.60234728888063	0.00582923622540795	0.0758982991125511	SMARCA4
ENSBTAG00000026886	-0.928934094508897	7.5453796791477	7.58678813737907	0.0058797612416198	0.0758982991125511	ATP5MPL
ENSBTAG00000032719	1.72092966981191	6.89555476706505	7.59312894141205	0.00585911712143357	0.0758982991125511	TFRC
ENSBTAG00000049851	-1.20540896842172	3.73790162790627	7.58545202527418	0.00588412075558722	0.0758982991125511	PMAIP1
ENSBTAG00000021294	-1.3057538616034	5.05481172982393	7.57348605095362	0.00592331107505243	0.0762311231174965	VWA1
ENSBTAG00000011226	1.2609742385609	3.279736814663	7.56744861200921	0.00594318554689058	0.0763853249970877	SLC4A2
ENSBTAG00000035744	1.06537123758332	2.98906832561689	7.55790765523197	0.0059747319636857	0.0766889336134619	LOC785873
ENSBTAG00000003788	1.20812917537027	5.45217999945844	7.55543033242923	0.00598295093907848	0.0766927141568232	RCC1
ENSBTAG00000020595	-1.12446655508556	6.67954707898006	7.54709020406103	0.00601070574296461	0.0769465743127136	KCTD20
ENSBTAG00000019160	-0.646277239012907	7.40422025653738	7.54354875661208	0.00602253089732357	0.0769961083544221	GLOD4
ENSBTAG00000012697	-0.853909586419239	11.3507938263719	7.53959457005266	0.00603576227007176	0.0770634660286998	PGAM1
ENSBTAG00000000072	0.996101249608777	5.71779256425989	7.5266360425041	0.00607933193415715	0.0774154927089117	TFB2M
ENSBTAG00000023487	-1.26971348805811	3.6052513558241	7.52696991511309	0.00607820535663122	0.0774154927089117	NA
ENSBTAG00000009141	0.958129782965081	3.89994248187404	7.51010926765055	0.00613536495076092	0.0778430819873746	FAM210A
ENSBTAG00000018841	0.699311880329531	5.96733049725118	7.5096176383391	0.00613703983843427	0.0778430819873746	PTPN3
ENSBTAG00000021125	1.09589609507236	6.60656146956035	7.5142274452177	0.0061213534083002	0.0778430819873746	NUP160
ENSBTAG00000050046	-1.30137960998768	4.13820394141172	7.50529790506041	0.0061517764256491	0.0779278694338114	NA
ENSBTAG00000043559	1.0755297145826	9.91514172728118	7.49440589323738	0.00618909459981206	0.0782981144274263	ND4L
ENSBTAG00000014123	0.930439851613842	4.97801198662759	7.48920694854291	0.00620698858432522	0.0784219784844641	ZNF507
ENSBTAG00000003316	-0.672197799666158	5.74080543079684	7.48561770912716	0.00621937300703172	0.0784759999505254	SYAP1
ENSBTAG00000026993	-0.765277384889062	8.61373918477543	7.48326552301673	0.00622750273905871	0.0784762649851695	TMBIM4
ENSBTAG00000012790	-0.816756327608273	5.69015789225547	7.47227214470103	0.00626564259719488	0.0788105149049027	TRIAP1
ENSBTAG00000038375	-0.72715396537834	8.47856855703738	7.47093043521998	0.00627031375044173	0.0788105149049027	STOM
ENSBTAG00000050319	-1.7900107826423	7.88907566552579	7.46392987305919	0.00629474388367762	0.0790149562986148	NA
ENSBTAG00000007979	0.678156797088226	7.28343733240593	7.45544899605999	0.00632447011875572	0.0792852614110335	TNPO1
ENSBTAG00000049509	1.67945759436111	3.00837043223938	7.45191880078526	0.00633688596971776	0.0793381402521714	MOCS3
ENSBTAG00000000894	-0.831461403238656	11.6919586787534	7.44801327839099	0.00635065085423865	0.0793398483153724	PGK1
ENSBTAG00000015796	0.820603450790181	4.90073971722663	7.44722910797571	0.00635341831415722	0.0793398483153724	DNAJC5
ENSBTAG00000021678	-0.791903735143916	9.14438853998979	7.4445134496183	0.00636301181407166	0.0793572530110638	SLC31A1
ENSBTAG00000005380	-0.955966036065506	5.54304119783744	7.43076749760382	0.00641179894980516	0.0797356856627228	MOCS2
ENSBTAG00000006202	-0.641648115625605	8.4382112464276	7.42852345090077	0.00641979970396213	0.0797356856627228	ST13
ENSBTAG00000016316	1.18166986363127	4.03071178745763	7.42669936071247	0.00642631068577431	0.0797356856627228	ZZEF1
ENSBTAG00000026585	0.809885122012749	4.5992151192768	7.42731784283632	0.0064241022954795	0.0797356856627228	ELOA
ENSBTAG00000010365	-0.696421965060591	8.1393407278179	7.42352330581504	0.00643766351753435	0.0797742733965396	SQOR
ENSBTAG00000017001	1.31769715891709	3.93703968561594	7.42094102912491	0.0064469089743914	0.079786681654936	RBM28
ENSBTAG00000016007	-0.693670495548102	6.95618652506119	7.41687408939076	0.00646149754072789	0.0798083382788096	ADH5
ENSBTAG00000019672	-1.16525782104458	3.77722664689283	7.41356347375373	0.0064733979695046	0.0798083382788096	LOC574091
ENSBTAG00000046394	-0.804998424962635	7.30533689347763	7.41583566039392	0.0064652278997234	0.0798083382788096	RPL23A
ENSBTAG00000010976	0.862745072271551	5.77604924480221	7.39615071901123	0.00653635971175366	0.0798646004232047	KANK1
ENSBTAG00000014490	1.27666994915796	6.33416967279906	7.39178833321384	0.00655223111552227	0.0798646004232047	DDX39B
ENSBTAG00000015509	-1.00130369298802	6.27009035334255	7.40743896943371	0.00649547230048095	0.0798646004232047	NAMPT
ENSBTAG00000017160	-1.20311516565653	6.50951695691298	7.40805113054807	0.00649326245761203	0.0798646004232047	TBC1D7
ENSBTAG00000017298	-1.05770405111587	4.84141776659547	7.39618961802575	0.00653621836453352	0.0798646004232047	AAMDC
ENSBTAG00000019321	1.38011741233004	1.84156439053119	7.39649512691813	0.0065351083463845	0.0798646004232047	CCDC57
ENSBTAG00000019886	0.936889091941886	4.81777060158599	7.40079774683676	0.00651949588552166	0.0798646004232047	BORA
ENSBTAG00000020663	-0.663846101828154	7.3487812305833	7.39297625120183	0.00654790529093155	0.0798646004232047	ORMDL2
ENSBTAG00000030960	1.36137141989849	2.52643327850455	7.3925532831286	0.00654944520234496	0.0798646004232047	DNAJC25
ENSBTAG00000000191	1.28761530556401	4.33853509305854	7.36297712546903	0.00665804606954395	0.0803448502008059	SLC25A20
ENSBTAG00000004598	-0.686529644941073	6.53537204142489	7.3736325575968	0.00661871000074039	0.0803448502008059	GOLGA5
ENSBTAG00000009163	-0.995882250809686	4.96819504027412	7.36997499798928	0.00663218559183349	0.0803448502008059	TMEM234
ENSBTAG00000011424	-1.21783839922094	3.9269734027465	7.3669046230712	0.00664351943991089	0.0803448502008059	TPM2
ENSBTAG00000015716	-1.6340789173718	10.561558232399	7.3658995200083	0.00664723392887923	0.0803448502008059	ERO1A
ENSBTAG00000033464	-1.12951136165182	3.56357025911784	7.36907109835104	0.00663552015535996	0.0803448502008059	SPA17
ENSBTAG00000034995	1.20217464273106	2.42161912517688	7.36420314268467	0.00665350792255209	0.0803448502008059	ITPRIPL1
ENSBTAG00000048377	-0.743522940461951	9.95453344818897	7.37030222362488	0.00663097885020753	0.0803448502008059	TMPRSS11BNL
ENSBTAG00000016307	1.29394520574187	4.85466819680784	7.35994019958834	0.00666930097722525	0.080380441914802	CDC7
ENSBTAG00000004979	1.11884705592823	5.6891406062318	7.35043552734246	0.00670465119695637	0.0806057320299922	MRS2
ENSBTAG00000052040	-1.49547397880794	2.65202640615461	7.3510924777845	0.00670220169203908	0.0806057320299922	LOC101904339
ENSBTAG00000021636	-1.86045560508114	3.74534830266198	7.32930868102042	0.00678391414084043	0.0814574702916298	GPR155
ENSBTAG00000040432	-1.01203539667671	5.63204672875818	7.30657443004756	0.00687027730338704	0.0823922475119948	CLDN3
ENSBTAG00000053296	-1.20667319455135	6.14547283139855	7.29506342681261	0.00691443288030752	0.0828191601678417	EGLN1
ENSBTAG00000002076	-0.887551591769296	4.56207928121376	7.28563905262769	0.00695080002780597	0.0831518450792413	STAU2
ENSBTAG00000003535	-1.04812977438018	4.16025295932618	7.27459512926551	0.00699366550495397	0.0833555354149563	DPM3
ENSBTAG00000018169	1.02027982748134	6.47398703284187	7.27747679560481	0.00698245473975692	0.0833555354149563	ITGB4
ENSBTAG00000039916	-0.672499819973914	5.87740705547125	7.27519364914926	0.00699133552567071	0.0833555354149563	SMAD2
ENSBTAG00000008990	1.16526201738772	6.25567272945804	7.26440085324952	0.00703347287058615	0.0836743570056162	DRG1
ENSBTAG00000013613	-0.722646479320941	6.83306250427117	7.26332005015579	0.00703770681985654	0.0836743570056162	SMIM7
ENSBTAG00000034442	-1.4278083980063	3.64536621800322	7.25897723212353	0.00705474568849717	0.0837740230346941	LNP1
ENSBTAG00000012003	-0.830207614503785	9.39955256412768	7.25457668461559	0.007072054048287	0.0837872332148678	PPIA
ENSBTAG00000021334	-0.762293132634617	6.79345418509084	7.25429254397589	0.00707317312838882	0.0837872332148678	C24H18orf32
ENSBTAG00000001575	-0.883095259456873	11.7519637685933	7.25135736056454	0.00708474386044219	0.0838217005884591	CALM2
ENSBTAG00000014208	-1.06142526850199	8.22308622455256	7.24811576344484	0.00709754497435066	0.0838706230302389	RPL35A
ENSBTAG00000002707	0.949957655824259	5.94104889394367	7.24285141289234	0.00711838434384809	0.0840142971704412	IPO4
ENSBTAG00000002792	-1.33597148233404	3.52966639166141	7.23709762687524	0.00714123270009475	0.0840367940005262	FUT11
ENSBTAG00000009924	-0.954143379410632	5.08045884716995	7.23590120116238	0.00714599312441173	0.0840367940005262	MR1
ENSBTAG00000012501	-0.700232802942821	5.37591787190398	7.23581397722722	0.00714634030403318	0.0840367940005262	FTO
ENSBTAG00000005716	-1.92979385067625	8.53978778801579	7.22862430882759	0.00717501686165132	0.0840953241614648	CRABP2
ENSBTAG00000008764	1.29888791260254	4.13002982739267	7.23042925514151	0.00716780665611934	0.0840953241614648	SMYD5
ENSBTAG00000019918	1.35505198978276	6.72954296246882	7.2280317439145	0.00717738559179271	0.0840953241614648	PSME3
ENSBTAG00000013341	1.3894885081572	2.61440046263965	7.22360357171678	0.00719511216620302	0.0842010828833286	GYG2
ENSBTAG00000011590	-1.08193036441344	6.69831042245277	7.2171939053416	0.00722085020690585	0.0842829031048593	GLIPR1
ENSBTAG00000021045	1.06337534289167	2.99397344782243	7.21536039582698	0.00722822996249568	0.0842829031048593	E2F3
ENSBTAG00000031598	0.772362623893346	6.17057804002874	7.21585848468203	0.00722622442539318	0.0842829031048593	NIPSNAP2
ENSBTAG00000003043	-0.845975653448851	7.35978824507714	7.20347957932366	0.00727623661065616	0.0843346322370423	GNG2
ENSBTAG00000007435	1.26729857764275	6.69398589987541	7.20651265407888	0.00726395002161309	0.0843346322370423	NOLC1
ENSBTAG00000007840	-1.04788643993244	7.61004228758689	7.20633756237866	0.007264658718227	0.0843346322370423	HMGCR
ENSBTAG00000009389	0.868126042387875	8.25424560101747	7.20572862256968	0.00726712399738646	0.0843346322370423	HNRNPH1
ENSBTAG00000021802	-0.980472724899657	5.50842190278148	7.20394550218594	0.00727434783838429	0.0843346322370423	MIEN1
ENSBTAG00000015242	-1.34360131091565	5.24812325152374	7.19187671475434	0.00732343464807099	0.0847801441675013	SLC18B1
ENSBTAG00000002526	-0.951242723791149	5.07025370891081	7.18948078872819	0.00733321968594006	0.0847919953650273	BDH2
ENSBTAG00000016716	1.37475287424632	5.19256598397996	7.18282706141869	0.00736046385559409	0.0850054524993313	RRS1
ENSBTAG00000001579	1.07552211970913	3.51612597771	7.17461900418076	0.00739421491042412	0.0851919189322436	AGO2
ENSBTAG00000027630	-0.897223068099679	6.76458511313628	7.17527066243978	0.00739152955846853	0.0851919189322436	CISD2
ENSBTAG00000003263	-0.812713068877288	5.28597683596371	7.15910176608665	0.00745845372462558	0.0852204944887226	TBCA
ENSBTAG00000004786	-1.33993771085268	4.37161624162652	7.15072041615932	0.00749338811273284	0.0852204944887226	TMEM134
ENSBTAG00000005808	-0.753562869753272	8.08887015514899	7.16374721200425	0.0074391627430074	0.0852204944887226	TMEM14C
ENSBTAG00000008812	-0.924946648303886	5.0145561900491	7.15583452507691	0.00747205210327779	0.0852204944887226	PFDN4
ENSBTAG00000009842	-1.17609004966186	4.35297342188687	7.15493995535395	0.00747577975301375	0.0852204944887226	CRYM
ENSBTAG00000012020	-2.21877020370244	2.46192951564804	7.16416261078123	0.00743744021689128	0.0852204944887226	TRAF5
ENSBTAG00000016236	0.765728190176887	4.7775589414045	7.1464700963851	0.00751116778248402	0.0852204944887226	SLC12A6
ENSBTAG00000017112	1.04883769705021	4.3040060184926	7.15137222772714	0.00749066530260254	0.0852204944887226	CDYL2
ENSBTAG00000019044	-1.34911327442722	6.80345484508102	7.14881660344036	0.00750134669694376	0.0852204944887226	BAIAP2
ENSBTAG00000021861	1.21016805626424	2.62356730108543	7.15373309264061	0.00748081173207273	0.0852204944887226	NELFB
ENSBTAG00000031358	-1.16037823999163	4.7705005355483	7.15463352850687	0.00747705706307068	0.0852204944887226	DPYD
ENSBTAG00000046841	-1.21959014707073	5.06443942511167	7.16847989905946	0.00741956191762957	0.0852204944887226	IRF2BP2
ENSBTAG00000050627	-1.06290593690833	3.96502633749347	7.14676379450215	0.00750993781728292	0.0852204944887226	NA
ENSBTAG00000001225	1.02210432038697	6.09056009916969	7.13271086027554	0.00756902086596041	0.0854419077815757	RBM14
ENSBTAG00000001548	1.46964772508557	3.16674891381975	7.12276576207496	0.00761112019354285	0.0854419077815757	NA
ENSBTAG00000003949	-0.874603471337194	8.21161643429798	7.12675220744929	0.00759421620713983	0.0854419077815757	RBM39
ENSBTAG00000006650	1.35095719871465	2.48222344502073	7.1263545579061	0.00759590066200581	0.0854419077815757	ZNF668
ENSBTAG00000007689	-0.907864707730599	4.58085722673652	7.13507240428192	0.00755905906171529	0.0854419077815757	LPIN1
ENSBTAG00000008916	0.920307645314046	3.98766009195824	7.1275876878139	0.0075906783322538	0.0854419077815757	CYFIP2
ENSBTAG00000010313	0.932783881970462	5.48259100583168	7.12951112402763	0.00758253986801824	0.0854419077815757	DDX52
ENSBTAG00000014438	1.4687623259511	2.06297601546407	7.13466506320662	0.00756077640935895	0.0854419077815757	SS18L1
ENSBTAG00000017844	1.2682527326585	4.07296266247982	7.12027118492447	0.00762171767470057	0.0854419077815757	STIL
ENSBTAG00000018452	-0.804370422731278	5.90610466853868	7.11469693496133	0.00764545279384631	0.0854419077815757	ANKRA2
ENSBTAG00000019110	-1.09038033831933	4.16395740628033	7.11820417858935	0.00763051017380806	0.0854419077815757	PNRC1
ENSBTAG00000030674	-0.902953076254016	7.16147301066675	7.11724694518374	0.00763458550426836	0.0854419077815757	AK4
ENSBTAG00000050359	1.21294055555376	3.50347320333146	7.11472693135158	0.00764532486740049	0.0854419077815757	NA
ENSBTAG00000031439	-1.57609850284766	3.46339212535987	7.10919215984587	0.00766896625243288	0.0856058309008598	CDC14A
ENSBTAG00000032374	-1.03204082686734	5.98397783498482	7.09636870375821	0.00772402835407494	0.0861211364179001	SELENOK
ENSBTAG00000004472	-0.850310675222265	6.89164893769254	7.09333092887533	0.00773713124249707	0.0861679587628155	NA
ENSBTAG00000012418	0.987725842863209	5.64768421694218	7.08177156207856	0.00778719859391971	0.0865667350541151	MED23
ENSBTAG00000027787	-1.25829640138095	2.20628419133526	7.07888060843396	0.00779977195362558	0.0865667350541151	NA
ENSBTAG00000032084	-2.45270007100226	2.63491161024588	7.08093285112533	0.00779084418701673	0.0865667350541151	GPR183
ENSBTAG00000017078	0.945286588140238	6.00342558284193	7.06954613189591	0.00784051144202823	0.0869192093195294	FAM114A2
ENSBTAG00000016873	-0.968343766963526	6.47616170823865	7.06537431059254	0.00785878927461285	0.087022154004237	OSER1
ENSBTAG00000010663	1.03699032624517	3.44382714573988	7.06058389911256	0.00787983106250537	0.0870240736780779	ADAM15
ENSBTAG00000016037	-0.769797210173743	8.73507441255944	7.06162336534831	0.00787526033853324	0.0870240736780779	BCKDHA
ENSBTAG00000019177	-1.31414009341689	5.94623441726242	7.05919592247205	0.00788593848064418	0.0870240736780779	BIN1
ENSBTAG00000027626	-0.68149257008475	7.14513093594433	7.05697550288485	0.00789571890824538	0.0870327649134383	GOLGA7
ENSBTAG00000017335	-1.80739388747994	2.37376503064538	7.04863937692145	0.00793254842893694	0.0873392533506845	HGFAC
ENSBTAG00000025029	0.883360132925382	3.11498896061927	7.04459212940851	0.00795049272666079	0.0874373506916172	MAN2A1
ENSBTAG00000013099	-1.07476316313888	7.41093555290259	7.03948889976155	0.00797317812493402	0.0875873074836679	ALDOC
ENSBTAG00000002075	-0.764756429505953	8.13980663370518	7.0363401410797	0.00798720832261187	0.0876419525467548	MME
ENSBTAG00000000021	-0.809745023769015	5.17165371334982	7.02787425321493	0.00802505585736808	0.087656293201101	WASHC3
ENSBTAG00000000986	1.07617142124825	3.90447677638789	7.02762287678602	0.00802618245880273	0.087656293201101	USH1C
ENSBTAG00000002073	-0.765418526257344	5.49892517356766	7.0246986880241	0.0080392997769292	0.087656293201101	RAD17
ENSBTAG00000009002	-1.54963444546017	2.0078266630793	7.0299683993326	0.00801567674239876	0.087656293201101	NA
ENSBTAG00000018889	-0.667447517301303	7.8376392762652	7.02390611092672	0.00804285889259947	0.087656293201101	ATP6V0B
ENSBTAG00000052866	-1.51154370948313	6.78085729162083	7.02958903515584	0.0080173749802039	0.087656293201101	LOC784007
ENSBTAG00000021173	1.42450682678011	2.23004936920717	7.02069441395606	0.00805729771803827	0.0877148788697125	CCDC134
ENSBTAG00000016004	0.743082904980043	5.27700074924811	7.00045572890564	0.0081488967736857	0.0885129326326938	METAP1
ENSBTAG00000016079	-0.759080635208325	9.21062399645413	7.00229024261289	0.00814055015422811	0.0885129326326938	COX4I1
ENSBTAG00000006170	1.57304645199474	2.56648403811465	6.99455246530347	0.00817581473506763	0.0887057567331665	ZNF76
ENSBTAG00000002395	-0.937050012877071	5.64624876009919	6.98691273354455	0.00821078580264551	0.0889854255296789	HPS3
ENSBTAG00000018517	-1.75660436733056	5.45532254463961	6.98445507826199	0.00822206828384746	0.0890080277976238	VLDLR
ENSBTAG00000005416	0.8278287247873	4.76818580714883	6.9817571930797	0.00823447186295869	0.089042702446608	PPIL3
ENSBTAG00000004398	-1.09892072727928	3.93445123204877	6.97336555806824	0.00827317507841815	0.0890631684192779	IMMP2L
ENSBTAG00000005907	-0.78808651409687	6.99421623631693	6.97652665838008	0.00825857390789483	0.0890631684192779	NDUFB6
ENSBTAG00000009519	-1.086871527324	4.22466201407463	6.97845129597999	0.00824969689205802	0.0890631684192779	TRIM23
ENSBTAG00000010120	-0.726570530940944	5.98327345322998	6.97453479948128	0.00826777125930371	0.0890631684192779	HERC3
ENSBTAG00000020316	-0.703963690905162	8.61311075560666	6.96672205155564	0.00830394767652164	0.089295117348196	AP2B1
ENSBTAG00000002528	0.893693322851703	8.4369464671614	6.95559910712666	0.00835573136110851	0.0897522398588326	EIF3A
ENSBTAG00000004092	-1.1090389791287	2.95075269528517	6.93194769815409	0.00846694332101111	0.0906238431671715	AK8
ENSBTAG00000015618	-2.77424423327747	5.15964108767483	6.93057522685858	0.00847344316456691	0.0906238431671715	GDF15
ENSBTAG00000018577	1.35337063601133	3.43285000299491	6.92998145176125	0.00847625678745611	0.0906238431671715	SLC7A1
ENSBTAG00000027772	-0.9407411152681	8.22525334547333	6.93136931834078	0.00846968182952156	0.0906238431671715	RPS25
ENSBTAG00000054808	-1.82567346580921	4.2565603774383	6.92841265662534	0.00848369517560006	0.0906238431671715	MT1A
ENSBTAG00000010361	-1.97327212222056	2.42782873501399	6.9252204876354	0.00849885136596973	0.0906856488642283	DLL4
ENSBTAG00000016765	-1.75211818948589	1.96393589263454	6.92127104832531	0.00851764137610382	0.0907860498215118	C25H7orf61
ENSBTAG00000017418	1.28943053949385	4.65843043911273	6.91925096069483	0.00852726865335495	0.0907886754974358	RRP1B
ENSBTAG00000011042	1.60397084591471	4.09228548278382	6.91725021418597	0.00853681473152739	0.0907904318370572	TMEM129
ENSBTAG00000017530	-0.69040122637909	5.91758130394478	6.91364074800526	0.00855406409745531	0.0908740201264243	PLGRKT
ENSBTAG00000010220	1.03648824417708	3.37701603684882	6.90861958487542	0.00857811919749449	0.0908881109968549	DCLRE1C
ENSBTAG00000012397	-0.762654334307501	6.2161555934029	6.9074850362991	0.00858356410943639	0.0908881109968549	DCK
ENSBTAG00000020759	1.53972244457267	4.53277442224943	6.90807577715739	0.00858072859175607	0.0908881109968549	NCLN
ENSBTAG00000006563	1.28173676381304	3.75920685787318	6.90503338278122	0.0085953421386131	0.0909133565218553	KLHL40
ENSBTAG00000018910	0.826420453890672	6.59273271887939	6.89636393998904	0.00863712397310689	0.0912555521962101	WDR6
ENSBTAG00000004225	1.06641730229816	7.07490267419159	6.88948163512351	0.00867044078142512	0.0913204650387744	TSR1
ENSBTAG00000005296	-0.875368648621678	8.10141802760163	6.8853618665404	0.0086904472309063	0.0913204650387744	RPL13A
ENSBTAG00000007075	-0.825802228234673	6.50745241308035	6.88575813492657	0.00868852081745139	0.0913204650387744	LOC616942
ENSBTAG00000014966	0.884647493133142	6.69384235454096	6.88912160420284	0.00867218728480083	0.0913204650387744	PLXNB2
ENSBTAG00000021275	-0.905406799354218	7.70194690977896	6.89253036954383	0.00865566585040946	0.0913204650387744	CIB1
ENSBTAG00000014422	1.16632642591147	3.76319836887853	6.87036014227924	0.00876369887641443	0.091791209660107	MTMR10
ENSBTAG00000017992	-0.627372862729934	8.58473658210824	6.87376984956332	0.00874699436984178	0.091791209660107	CD164
ENSBTAG00000038430	-1.02828334891964	4.59031520740467	6.87178024140647	0.00875673770045639	0.091791209660107	LOC788801
ENSBTAG00000002716	0.939829701445332	4.69794387905938	6.86215184922669	0.00880404620556423	0.0921141180296764	NOL10
ENSBTAG00000019106	-1.0161514296346	5.77199243471827	6.85887409027423	0.00882021089578337	0.0921835864464271	EIF1B
ENSBTAG00000001829	0.97626088269747	4.2947512791696	6.84634623951747	0.00888227410029331	0.0927084375077811	SLC17A9
ENSBTAG00000006066	-0.694966769243247	7.04434638469034	6.84487584362555	0.00888958772548263	0.0927084375077811	CDS2
ENSBTAG00000001880	0.935105907410963	3.38692782794457	6.84283686980858	0.00889973961241369	0.0927120026972821	NA
ENSBTAG00000021468	0.978899945805474	3.90507784660767	6.84096119776847	0.00890908891387398	0.0927120026972821	MED24
ENSBTAG00000017846	-0.884600169149282	9.45578413238907	6.83698370729745	0.00892894802859261	0.0927192693355357	F11R
ENSBTAG00000047807	1.37254635029165	1.92463035166494	6.83846422975359	0.00892155067460279	0.0927192693355357	SAPCD2
ENSBTAG00000006506	0.935759898696286	4.29279270423192	6.83327930644855	0.00894748440071635	0.0928121693784918	GIT2
ENSBTAG00000000484	1.19466858520007	5.194108405949	6.82520149398135	0.00898804154070371	0.0928348623595843	HYAL2
ENSBTAG00000013227	-1.31470814524258	4.70479154941258	6.82701346985728	0.00897892761403223	0.0928348623595843	SNAI2
ENSBTAG00000020532	-1.36708074441041	2.27901996275045	6.82812240064068	0.00897335455095899	0.0928348623595843	NA
ENSBTAG00000052508	-0.832926812042706	7.665325066587	6.82873155147463	0.00897029469841127	0.0928348623595843	SEM1
ENSBTAG00000000504	-0.735850127793476	6.40233939464397	6.82328236727475	0.00899770474637847	0.0928355933213761	GTF2B
ENSBTAG00000020164	0.924519411556943	5.20920051197119	6.81987350433832	0.00901489532228385	0.0929139051427722	BAZ1A
ENSBTAG00000038330	1.19668468846823	3.89157297921348	6.81696412158389	0.00902959366292922	0.09296639092535	LOC516108
ENSBTAG00000048273	-1.0843515217	8.72991179372382	6.80663192452565	0.00908199101914926	0.0934064921183067	C6H4orf3
ENSBTAG00000009826	1.24315598985996	4.50372852582309	6.80248643440458	0.00910310133865975	0.0934250421585886	GPD1L
ENSBTAG00000026836	-1.91422372136878	3.15440700272796	6.80348136347937	0.00909803022565011	0.0934250421585886	NA
ENSBTAG00000018562	-0.787958394359425	5.23933680923346	6.79434933285308	0.00914468460449362	0.0937523915278488	TMEM159
ENSBTAG00000006325	1.16419794971973	5.01075740812789	6.7893361161461	0.00917040057860108	0.0938172693442931	NUDCD3
ENSBTAG00000016560	-1.02731250241504	3.35742738822441	6.7901860885386	0.00916603532224796	0.0938172693442931	DNAJC4
ENSBTAG00000012383	-0.906376502112503	8.12623327122485	6.78440481300552	0.00919576862012065	0.0939396843154547	CHMP5
ENSBTAG00000048655	-1.2131538300163	8.44772373860631	6.78323842283456	0.00920177936877981	0.0939396843154547	NT5E
ENSBTAG00000011415	0.864480464416208	6.43187704031315	6.77666145029104	0.00923574781601122	0.0939890298247704	ETF1
ENSBTAG00000011930	1.42118625283055	3.87831680015938	6.77750297002706	0.00923139441879274	0.0939890298247704	DDX54
ENSBTAG00000015721	1.13410215425267	3.12314733091519	6.77701250889541	0.00923393144435305	0.0939890298247704	RAVER1
ENSBTAG00000001778	-1.25293258084316	3.52928012301519	6.76829077519596	0.00927916610842071	0.0940714643286464	NFKBIB
ENSBTAG00000009743	0.910222424736856	4.449806496502	6.76864313517319	0.00927733422615393	0.0940714643286464	PDRG1
ENSBTAG00000013197	1.8944955779147	3.06552414577696	6.77018395673294	0.00926932800781499	0.0940714643286464	PSEN2
ENSBTAG00000020996	-0.985614646006325	7.89158085582533	6.76760571817842	0.00928272870777612	0.0940714643286464	CLDND1
ENSBTAG00000006561	-2.11563769181032	2.18022702742862	6.7612129166453	0.00931604171046126	0.0943103050981633	RASGEF1B
ENSBTAG00000002082	-1.25850602433243	4.05391104411247	6.75824848616549	0.00933153094019642	0.0943683975331463	MARCKS
ENSBTAG00000039709	1.30585416268025	2.26607557079105	6.75206753902767	0.00936391144759204	0.0945970093839204	PARPBP
ENSBTAG00000018134	1.22292647429794	3.63700263447943	6.74806047062314	0.00938496499103276	0.094710835436095	AREG
ENSBTAG00000022461	-0.862653671266133	7.91111838585437	6.74481154092794	0.00940207078658182	0.094784626117228	SEPTIN10
ENSBTAG00000040034	-2.07738782214497	4.95365997912214	6.74199463738682	0.00941692778765646	0.0948356161591459	LOC507550
ENSBTAG00000010101	1.00578459439471	4.51057136247223	6.73437710930709	0.00945722495534343	0.0949733343840681	BYSL
ENSBTAG00000012805	-0.69081455582842	8.98406102315146	6.73384568321481	0.00946004281320952	0.0949733343840681	TSPAN13
ENSBTAG00000021424	1.20183358835152	3.03727260908761	6.73734837928503	0.00944148579317299	0.0949733343840681	CSK
ENSBTAG00000011345	0.991732657368266	3.97073439035232	6.72797687734165	0.00949121909195662	0.095187583805136	SFMBT1
ENSBTAG00000006531	1.23333603495034	2.88101314542043	6.7172537860074	0.00954845443344648	0.095662465845647	DIP2C
ENSBTAG00000002182	-0.99615771103045	5.54164499862382	6.71348430077336	0.00956865824913818	0.0956668125363216	COX17
ENSBTAG00000017450	-0.98888197345772	6.97884993676625	6.71511472802411	0.00955991406009974	0.0956668125363216	KLHL24
ENSBTAG00000000670	1.14161456552152	4.45449151395943	6.70755192181639	0.00960054355953967	0.0958162098856409	RRP9
ENSBTAG00000017830	-1.02525826270025	6.49968351388769	6.7070211032648	0.00960340190009006	0.0958162098856409	RBMS2
ENSBTAG00000000629	1.16740232363398	4.24065856243188	6.70280407960199	0.00962614063943023	0.0958527819453775	MMS22L
ENSBTAG00000001035	1.0400521124169	3.82365473884113	6.70121225093045	0.00963473832079887	0.0958527819453775	SF1
ENSBTAG00000008826	1.33205661470271	3.61479122732207	6.69990173568041	0.00964182249511004	0.0958527819453775	RBBP9
ENSBTAG00000053583	-0.657090586130824	6.86292363216292	6.69900293148426	0.00964668419247755	0.0958527819453775	RBX1
ENSBTAG00000000988	1.54169484408188	4.46179448926263	6.69506008520568	0.00966804102891124	0.095868136350208	BRCA2
ENSBTAG00000002275	0.839231315172427	5.19898417736338	6.69553293780482	0.00966547721927592	0.095868136350208	PTP4A1
ENSBTAG00000015436	1.87131115429734	2.1725194821101	6.68845535161319	0.00970392486052836	0.0960271828222837	SLC27A4
ENSBTAG00000034519	-1.37452167921703	2.996362520998	6.68974111540293	0.00969692856326109	0.0960271828222837	LOC100126544
ENSBTAG00000002147	-1.06110909518711	4.24161561103092	6.68088129107175	0.00974524311616357	0.0961337699950972	PPP4R2
ENSBTAG00000002277	1.15492149231389	3.16369497869088	6.68252545048213	0.00973625855318165	0.0961337699950972	MLLT1
ENSBTAG00000021853	-0.593579884267467	6.42647341531422	6.67920192792376	0.0097544288215732	0.0961337699950972	IP6K2
ENSBTAG00000030319	1.17829651053196	4.53623281260368	6.68116003412117	0.00974371931780259	0.0961337699950972	GBGT1
ENSBTAG00000000363	0.885819371828539	5.40432888907567	6.65917136008971	0.00986467762729935	0.0964346970474779	BDP1
ENSBTAG00000001731	0.875482045398886	5.07396857657127	6.6605483005934	0.00985705819663976	0.0964346970474779	GLYR1
ENSBTAG00000006971	1.06436250192061	4.44476440879567	6.66380949740121	0.00983903610356604	0.0964346970474779	BRD9
ENSBTAG00000013792	-1.18861583912323	2.71529749265542	6.66033496506621	0.00985823831404036	0.0964346970474779	UBALD2
ENSBTAG00000014166	1.19540825748012	6.8687207864251	6.66143201723887	0.00985217124462189	0.0964346970474779	POLR1B
ENSBTAG00000020937	-0.790254559597326	5.9854600302699	6.66249231599494	0.0098463110702358	0.0964346970474779	SNAPC1
ENSBTAG00000030333	-0.985862248453975	4.238346499904	6.66546468001621	0.00982990212074802	0.0964346970474779	AOC3
ENSBTAG00000050082	-1.4629238834943	3.76989431507876	6.6627894237538	0.00984466962357364	0.0964346970474779	NA
ENSBTAG00000010518	0.668696077183978	6.51276248151775	6.65690592677387	0.00987722675397629	0.0964599399848461	MTREX
ENSBTAG00000002624	-1.66878900087353	3.42204047300006	6.64796316576045	0.00992692420029601	0.0967500225684439	PSTPIP2
ENSBTAG00000019589	-0.992147552654449	3.37453479147461	6.64943553608836	0.00991872423397767	0.0967500225684439	CFAP410
ENSBTAG00000003577	0.916475770447058	5.39527559834646	6.62856331653476	0.0100356175490405	0.0976127704920742	GSPT1
ENSBTAG00000017021	1.39083818385395	4.30014387852	6.62963175425235	0.0100295996923732	0.0976127704920742	MCM4
ENSBTAG00000011883	-0.779386368730718	7.11801418079889	6.6176920266991	0.0100970596997385	0.097879541949346	ARL1
ENSBTAG00000013426	-0.782229435388021	4.25018530451654	6.61477484101206	0.0101136125180147	0.097879541949346	SETD9
ENSBTAG00000014541	-1.12563272556328	3.55745828839681	6.61845180815988	0.0100927530756699	0.097879541949346	PDGFA
ENSBTAG00000017810	-0.997580755455218	4.54312547516562	6.6151784103851	0.0101113209107689	0.097879541949346	EFHC1
ENSBTAG00000044135	1.04663524577097	5.41273170113114	6.62126044413919	0.0100768493893567	0.097879541949346	PIGO
ENSBTAG00000012968	-1.14214992652604	5.87568667326916	6.6104873797492	0.0101379911111902	0.0979196386967053	COA1
ENSBTAG00000017459	1.06545497725744	3.39064472391425	6.6107455567316	0.0101365214085343	0.0979196386967053	DUSP18
ENSBTAG00000004625	1.16123936602593	2.62805137089163	6.60695416574063	0.0101581263091408	0.0980162975272826	PYGB
ENSBTAG00000013533	-0.760342462351991	10.9962383685015	6.59462652614398	0.0102287010930243	0.0985989732851485	CLIC1
ENSBTAG00000005464	1.0518770980924	3.88436910392525	6.59280464664566	0.0102391737645656	0.0986017151178768	ADCY6
ENSBTAG00000017388	-0.783353572605855	5.10164738627303	6.58772790179233	0.0102684143419102	0.0987850039771441	SVBP
ENSBTAG00000019386	-0.946953096834392	7.00204042896825	6.58562235237987	0.0102805667985046	0.0988036995788757	BOLA-NC1
ENSBTAG00000020373	-1.68799868413309	3.33537373117388	6.56639319188631	0.0103922350161879	0.0997778278637561	C22H3orf67
ENSBTAG00000009310	0.855894824898978	4.18965783085645	6.56322209076368	0.0104107694511383	0.0997870955693283	UTP3
ENSBTAG00000020944	0.843039488694602	4.65480898941511	6.56270042735366	0.0104138217116162	0.0997870955693283	PIEZO1
ENSBTAG00000008075	-0.763510350834187	6.25943689206845	6.55067151628773	0.0104844581542316	0.100265401202227	TRAPPC4
ENSBTAG00000022721	1.04073364326477	4.65361521877757	6.55101095522795	0.0104824581722084	0.100265401202227	SLC25A38
ENSBTAG00000001607	-0.71632035809823	7.87060961747826	6.54526564021049	0.010516362491636	0.100372146147981	TMEM41B
ENSBTAG00000011027	-0.853882595407528	5.41970692953428	6.54640440005343	0.0105096335048451	0.100372146147981	PTGR1
ENSBTAG00000014447	0.963482080576747	3.90497461176721	6.54003180659239	0.0105473463307004	0.100568687476373	RPS6KA1
ENSBTAG00000008399	1.27002632660082	4.34228387328565	6.53648530093921	0.0105683945301145	0.100670199077212	ATRIP
ENSBTAG00000007111	1.34530987046257	4.42461590428326	6.52951843340088	0.0106098677925284	0.100965880527128	STEAP3
ENSBTAG00000054578	-0.846493712978256	5.72603976267592	6.52743720837906	0.0106222895263423	0.100984791783832	COMMD6
ENSBTAG00000005712	-0.935233139224794	3.80996212168685	6.51863186634724	0.0106750092333118	0.10117281422361	STX18
ENSBTAG00000006250	0.722175405506109	4.58609067478542	6.51315480108328	0.0107079370492819	0.10117281422361	CASC3
ENSBTAG00000011529	1.00836196093269	4.83074668178994	6.52230260476164	0.0106529990956872	0.10117281422361	ATR
ENSBTAG00000016076	-1.23450531003302	6.3459934223138	6.50957288603391	0.0107295276513054	0.10117281422361	TRAK1
ENSBTAG00000016254	-1.40020045787927	3.47119217789335	6.50847535835191	0.0107361521189964	0.10117281422361	HDAC5
ENSBTAG00000017281	0.817371371065502	3.33440985057538	6.50908679050313	0.0107324611138093	0.10117281422361	OPLAH
ENSBTAG00000017633	-0.771398965867979	7.51410080654789	6.51607887808755	0.0106903447172505	0.10117281422361	EIF1AX
ENSBTAG00000018970	0.68881093492929	6.16126627949773	6.51846663513837	0.0106760010734645	0.10117281422361	XPO5
ENSBTAG00000037489	1.51624208697848	4.35009458728162	6.51319154008594	0.010707715829718	0.10117281422361	CRCP
ENSBTAG00000012908	-0.715539496589977	6.26684406254021	6.50087330123776	0.0107821519982322	0.101465908492319	HSPA13
ENSBTAG00000032366	0.819607520902037	4.09915128882919	6.49987251792544	0.0107882227566229	0.101465908492319	SLC23A2
ENSBTAG00000001517	-1.27588151928414	8.53775113346203	6.4936626743196	0.0108259701654442	0.101637526698419	KRT18
ENSBTAG00000012314	-0.826795122787811	9.8701894445264	6.49341579483442	0.0108274736542746	0.101637526698419	LDLR
ENSBTAG00000008810	-0.76526522094476	7.05787272481784	6.4911922785425	0.0108410244587443	0.101664903054448	GPBP1L1
ENSBTAG00000043556	1.04273191232714	11.3272732773344	6.48949178282326	0.0108513995510689	0.101664903054448	COX2
ENSBTAG00000008800	-1.06037722795301	3.04018013670332	6.48664473489052	0.0108687928142621	0.101683073092596	XKR8
ENSBTAG00000011041	-0.912968496706232	4.64711000427877	6.47887937584048	0.0109163786880768	0.101683073092596	ZFYVE1
ENSBTAG00000015183	1.13867883418876	3.58451581974022	6.48002619343697	0.0109093375969956	0.101683073092596	TPCN2
ENSBTAG00000015965	1.18688794382449	2.79411730721073	6.48324435012483	0.0108896040204209	0.101683073092596	ZC3H8
ENSBTAG00000021013	0.913899454333929	4.89943153231182	6.4840409107525	0.0108847252064022	0.101683073092596	TUBB4A
ENSBTAG00000039415	-0.918521396532068	5.36517195479851	6.47949819983887	0.0109125787289114	0.101683073092596	CHMP4A
ENSBTAG00000012307	-2.16420390736545	4.19018181800034	6.46790255379768	0.0109840091783108	0.102116465732653	DTNA
ENSBTAG00000013478	0.770050713364407	4.19837897976214	6.46946805504518	0.0109743375784372	0.102116465732653	MARVELD1
ENSBTAG00000012878	1.04705321967683	6.60486713340167	6.46094749945571	0.0110270830475528	0.102418531414794	BMS1
ENSBTAG00000010046	-1.02200387324152	4.19909540170803	6.45910447661096	0.0110385262308137	0.102426516646035	ZNF350
ENSBTAG00000003358	-1.02583709208405	8.08670784700201	6.45550771975805	0.0110608933131402	0.102535752379857	MCFD2
ENSBTAG00000018987	-1.02795740238625	4.85713692656612	6.45243039379802	0.0110800671316505	0.102615205454654	NA
ENSBTAG00000006166	1.14298249211172	2.38251381292478	6.44320532011342	0.0111377501800451	0.102658234516644	WRNIP1
ENSBTAG00000007939	-0.725026084517198	7.5086504918995	6.44983004125533	0.0110962956663184	0.102658234516644	CHMP2B
ENSBTAG00000011456	1.07509248398457	5.01366017825549	6.44459114034268	0.0111290652181709	0.102658234516644	NT5C3B
ENSBTAG00000014272	-0.680493926040719	7.14391321693568	6.4480993227145	0.011107110420286	0.102658234516644	MMUT
ENSBTAG00000040169	0.930330856444789	3.96674824773815	6.44373660354654	0.0111344197948915	0.102658234516644	LOC509810
ENSBTAG00000002648	-0.88909601419913	9.47553921957601	6.42971609993482	0.0112226515703213	0.102684647006104	RPS18
ENSBTAG00000005076	1.20876895297077	2.77858981939104	6.43228236151346	0.0112064484722522	0.102684647006104	SYVN1
ENSBTAG00000018313	-0.630350532361793	9.13228945808455	6.43163894776879	0.0112105086608094	0.102684647006104	MBNL2
ENSBTAG00000019414	-1.19220564783408	6.07743959310672	6.43134174801148	0.0112123846153994	0.102684647006104	CLK4
ENSBTAG00000021780	0.790975272495435	5.93191228430184	6.43844198059646	0.0111676551903444	0.102684647006104	SCO1
ENSBTAG00000022382	-0.966446498653939	4.01774952240301	6.43623583784534	0.0111815336138658	0.102684647006104	TMEM218
ENSBTAG00000030591	-0.94466945105955	4.28562673429044	6.4292658867979	0.0112254966452219	0.102684647006104	CWC25
ENSBTAG00000053097	-0.93708248111364	3.79296838068585	6.43287710529583	0.0112026967519956	0.102684647006104	NA
ENSBTAG00000030222	1.46523070253262	4.36199583200106	6.42713841104527	0.0112389510221201	0.102710640219149	L3MBTL2
ENSBTAG00000016406	1.1083357078374	5.34517771527583	6.42288185918025	0.0112659195956962	0.102763025303627	MCM10
ENSBTAG00000020968	-0.831874278695178	6.88784876012499	6.42329571074265	0.0112632946114861	0.102763025303627	MPC2
ENSBTAG00000012816	-1.14283591586051	2.31915894698611	6.4178473951117	0.0112979025928034	0.102795614396242	NA
ENSBTAG00000024291	-1.91570669785898	4.89457377067204	6.41765927696329	0.0112990994761408	0.102795614396242	FAM71F2
ENSBTAG00000026772	1.31171880595191	3.64371107649002	6.41730449915723	0.0113013570693947	0.102795614396242	ZNF142
ENSBTAG00000025426	1.0397775751007	5.21880435504961	6.41318811907425	0.0113275851153766	0.102937435442831	NSD1
ENSBTAG00000000536	-1.51081367874401	5.09370860061955	6.41051329421466	0.0113446615842286	0.102995905077077	ZNF395
ENSBTAG00000015753	-1.21125950767649	3.67922381744947	6.40565155360103	0.0113757673240846	0.103143372519827	RSBN1L
ENSBTAG00000051150	-0.86412369423659	6.22470935097769	6.40464478047978	0.0113822196581087	0.103143372519827	TOMM7
ENSBTAG00000008962	-0.794923845059405	6.44419521998598	6.40249913979042	0.0113959834456623	0.103156643945481	MRPL50
ENSBTAG00000012990	1.25788612587106	3.10529215623737	6.40109468207857	0.0114050019654541	0.103156643945481	PUS1
ENSBTAG00000000409	-0.892410066086663	6.33593320290936	6.39220969332557	0.0114622256345684	0.103500158811196	CDC40
ENSBTAG00000001926	0.772481786852487	4.32689909821032	6.39187767004711	0.0114643697298617	0.103500158811196	RAD23B
ENSBTAG00000011494	-0.690298472226082	9.90023995768308	6.38643223431187	0.0114995933353686	0.103721401956848	PYGL
ENSBTAG00000005757	1.57976954889391	4.28565662223593	6.38365246721896	0.011517616967005	0.103787241160777	FUS
ENSBTAG00000000644	-1.29176035394994	5.4903163512295	6.37981286792495	0.0115425601065537	0.103818677240917	S100A5
ENSBTAG00000011478	0.97431551099722	3.88727938418523	6.37982809924694	0.0115424610500443	0.103818677240917	ELP6
ENSBTAG00000013740	1.128044199258	2.65377034534081	6.37651831945355	0.0115640066387711	0.103915001160656	SP2
ENSBTAG00000020633	1.04987770970759	5.13638254229304	6.37151720442173	0.0115966406201464	0.104111584343022	NOB1
ENSBTAG00000019928	-2.13544611743778	1.90562756221651	6.36961539512079	0.0116090753724971	0.104126627854519	AQP11
ENSBTAG00000002900	-0.691195453893218	6.09949228539662	6.36348529715393	0.0116492495307528	0.104306935739566	NA
ENSBTAG00000055082	-0.866002310838372	8.09621680664206	6.36325929708319	0.0116507333678933	0.104306935739566	COX6B1
ENSBTAG00000015283	-0.792231964233581	8.19589738182063	6.35555595326938	0.0117014270186714	0.104567322887075	RPL32
ENSBTAG00000015972	-0.816880502333486	5.56749450940734	6.35693566985622	0.0116923308526099	0.104567322887075	GLRX2
ENSBTAG00000014430	-0.888826395639893	5.80526284735443	6.35159976489903	0.0117275495973388	0.104607580647968	CDC26
ENSBTAG00000018971	-0.935387603855234	2.78885796626114	6.35281975636098	0.0117194876561143	0.104607580647968	RAD51B
ENSBTAG00000015106	0.980310257799081	4.86434449196856	6.34558888816227	0.0117673538601263	0.104865976665104	DSP
ENSBTAG00000053098	-1.80791458433431	3.16949306725131	6.3424480223622	0.0117882079473444	0.1049551761862	LOC100849046
ENSBTAG00000030164	-0.930575273070207	7.03574045292098	6.33575162528974	0.011832796124033	0.10525533169889	RPL38
ENSBTAG00000003002	1.06563559865299	6.2781063894534	6.33222486163155	0.0118563487753811	0.105271324264347	WDR75
ENSBTAG00000052517	-1.98291364739319	2.5169656492726	6.33259191098192	0.0118538952810488	0.105271324264347	NA
ENSBTAG00000000949	1.3403576691296	4.47211859473452	6.32733429831487	0.0118890889232966	0.105465263611058	DNAJC9
ENSBTAG00000025564	-0.804139090434843	7.57067303639279	6.3194496178907	0.0119420689757823	0.10583822669196	RPL36AL
ENSBTAG00000004735	1.41851209281685	3.06795120690978	6.31500943586335	0.0119720108287934	0.106006514914055	CCNE1
ENSBTAG00000009488	1.13072569068671	4.83314314337772	6.31087910233179	0.0119999324665442	0.106137311370105	NXF1
ENSBTAG00000011025	-0.646973431340481	6.17016888014698	6.30958179250302	0.0120087162585518	0.106137311370105	BTF3L4
ENSBTAG00000016742	-0.916153127004748	3.2939359875422	6.30649475562737	0.0120296444488782	0.106225272788543	WFDC3
ENSBTAG00000016527	-0.79950751190036	5.63767188337587	6.29730165231333	0.012092190117513	0.106292657545223	FAM241B
ENSBTAG00000018972	1.0150193590992	6.6475492569133	6.30141195951478	0.0120641842906259	0.106292657545223	GARS
ENSBTAG00000021988	1.60516167161147	4.51215741154907	6.29976898618937	0.0120753707881715	0.106292657545223	SOCS4
ENSBTAG00000048071	0.839813678077385	4.59149045095831	6.29786118442498	0.0120883737889441	0.106292657545223	EXOSC2
ENSBTAG00000052184	-0.900273150675492	4.5405850384167	6.30134228536666	0.0120646584641936	0.106292657545223	NA
ENSBTAG00000002137	-0.606518107117584	5.48118620400682	6.28150431151383	0.0122004492171656	0.106772156726856	SUGT1
ENSBTAG00000005265	-0.804723743053712	4.63114858308058	6.27842215050864	0.0122216870504808	0.106772156726856	ZCCHC9
ENSBTAG00000005787	-0.770774236066945	4.67794629753242	6.27380288940455	0.0122535875022677	0.106772156726856	IFT57
ENSBTAG00000006167	-1.19465839819991	3.29584199098603	6.27491912924997	0.0122458709613882	0.106772156726856	BTBD8
ENSBTAG00000006214	-1.01878551335575	8.1657622249263	6.27926931338969	0.0122158458373134	0.106772156726856	LOXL2
ENSBTAG00000012186	-0.83405225207194	5.75146582663433	6.27703199851743	0.012231278407015	0.106772156726856	DKKL1
ENSBTAG00000015104	-0.692525709312775	4.74187600402083	6.27705714542096	0.0122311048372541	0.106772156726856	CCDC28B
ENSBTAG00000020454	0.876493015562573	3.57458651855027	6.27397390941173	0.01225240492089	0.106772156726856	LZTS3
ENSBTAG00000039951	1.26897746740143	3.40776696434298	6.27330021997688	0.0122570640755876	0.106772156726856	PRMT6
ENSBTAG00000055107	-0.948602888667524	5.06874588655151	6.28443225881509	0.0121803091129346	0.106772156726856	PIGP
ENSBTAG00000009941	-0.969958928695495	5.0005632670721	6.26708838776965	0.0123001102075396	0.107050779306266	MBIP
ENSBTAG00000001687	-1.40561628142966	6.33660758228796	6.26277022664683	0.0123301252405536	0.10711934656919	STC1
ENSBTAG00000005726	0.702805203555374	8.30096330466886	6.26398102406074	0.0123217015463109	0.10711934656919	HNRNPA2B1
ENSBTAG00000006347	0.956196533891261	6.62413285289442	6.25731040651834	0.0123681835542326	0.107161396990029	UTP4
ENSBTAG00000014324	-0.878208578493806	6.80834360387557	6.2576028866831	0.0123661417311264	0.107161396990029	ANTXR2
ENSBTAG00000020389	1.11783294622679	6.8345768645928	6.25838730764483	0.0123606673468223	0.107161396990029	TPP2
ENSBTAG00000002736	0.935061019799162	6.18281486341482	6.24765950859936	0.0124357517295353	0.107638632370634	DNMT1
ENSBTAG00000034222	-0.646088189961861	6.79465316793667	6.24627040637871	0.0124455083305166	0.107638632370634	CAB39L
ENSBTAG00000003589	-0.666942334409691	6.40164194441069	6.23550500563673	0.0125213881464987	0.108101689992698	COMMD3
ENSBTAG00000017727	-0.818645025628656	6.68488651591587	6.23584577131281	0.0125189789930958	0.108101689992698	KIFAP3
ENSBTAG00000015438	0.683021651828184	5.87913870247594	6.23204782254417	0.012545856771327	0.108216400920591	RRBP1
ENSBTAG00000013362	0.994578482092045	3.26347032508775	6.22595192050329	0.0125891210017912	0.108492887849809	DNM2
ENSBTAG00000002125	-2.77932609652549	1.77691972073276	6.22105604738447	0.0126239792988442	0.108696505030439	GNAL
ENSBTAG00000001648	-0.873255620644183	8.72368399999987	6.21553937294403	0.0126633765269798	0.108745481835058	RPL21
ENSBTAG00000005410	-0.725093937103079	4.90699471234331	6.21559032646397	0.0126630120658662	0.108745481835058	RGS7
ENSBTAG00000014918	0.870044415849347	3.04303075284498	6.21718304694562	0.0126516250633068	0.108745481835058	IBA57
ENSBTAG00000004283	-1.02107778018777	6.966951895868	6.2079166223034	0.0127180222700045	0.108766815139582	PPFIBP1
ENSBTAG00000006654	0.898642091212125	4.42308832714773	6.21043056554525	0.0126999736600886	0.108766815139582	TANK
ENSBTAG00000011217	0.824268555427079	6.47079306477731	6.20735560994012	0.0127220535997114	0.108766815139582	DNAJC11
ENSBTAG00000018417	-0.661297049876555	6.25320905209525	6.20858177716204	0.0127132442927177	0.108766815139582	PSMF1
ENSBTAG00000046328	-1.0925639102429	4.38943573915241	6.2127945897478	0.0126830253927344	0.108766815139582	XG
ENSBTAG00000012537	-0.613434705329451	6.27872215131895	6.20460584250943	0.0127418319140133	0.108839761044855	CASP6
ENSBTAG00000009376	1.1485893269409	3.05239414161091	6.19990241438654	0.0127757356507802	0.109033130183643	DPH1
ENSBTAG00000004358	1.08658511975766	3.48535416482834	6.19766234709004	0.0127919153139842	0.109075027672898	DARS2
ENSBTAG00000011244	-1.63213762126758	2.03191436547361	6.19440070291353	0.012815511333899	0.109180034057636	TESK2
ENSBTAG00000004458	-1.21013961026448	2.75475513997741	6.19257806816235	0.0128287164706356	0.109196409852956	MORN3
ENSBTAG00000005799	0.96132438141633	4.50646404043569	6.19084325946178	0.0128412982904758	0.10920745593605	KIRREL1
ENSBTAG00000001808	-0.717239912459173	4.39785233292996	6.18721449455417	0.0128676571844364	0.109239637044716	LACTB2
ENSBTAG00000002340	-1.4557028169172	6.31020701489255	6.18731481352997	0.0128669277330394	0.109239637044716	STEAP4
ENSBTAG00000009552	-0.910219038036979	8.73557567676952	6.18522488577041	0.0128821330510735	0.1092666815673	ATP2B1
ENSBTAG00000007315	1.2866449670707	3.35561119483407	6.18202959455214	0.0129054161793719	0.109368316798565	LARS2
ENSBTAG00000005178	-0.954147840533974	3.94639042233264	6.17285476914128	0.0129725110837119	0.109705399731484	MMAB
ENSBTAG00000013076	2.19309231879684	2.47484674612478	6.17346774268639	0.0129680172908076	0.109705399731484	SNX19
ENSBTAG00000018616	0.86600416476307	5.65297555092353	6.17194298497633	0.0129791984596558	0.109705399731484	IPO11
ENSBTAG00000007737	-0.772836753061797	8.51386020443686	6.16851216554243	0.0130043931785312	0.10972669327099	UBA52
ENSBTAG00000031441	-0.740944354371393	7.32741219700096	6.16976660952906	0.0129951751624533	0.10972669327099	FXYD5
ENSBTAG00000011111	0.9119821375595	4.00484683066748	6.16600268840475	0.0130228537174995	0.109786740660244	COPS7A
ENSBTAG00000033182	1.15998861328871	3.12710390237862	6.16434829671132	0.0130350386984396	0.109793824650564	HGSNAT
ENSBTAG00000018286	-0.808048404885342	6.76794141375131	6.16187883882867	0.0130532486393221	0.109851600288138	RNF181
ENSBTAG00000005469	0.658283738278006	6.57661702567985	6.14104826572986	0.0132078991916721	0.110322843279582	CCAR2
ENSBTAG00000009885	1.21613815628941	3.67274961896403	6.14385600038618	0.0131869446216009	0.110322843279582	TACO1
ENSBTAG00000011647	1.7315056249166	2.75226777650476	6.14417900715799	0.013184536163905	0.110322843279582	SLC25A15
ENSBTAG00000014850	0.941378984933247	4.53215847897757	6.14586037638841	0.0131720065563615	0.110322843279582	GPN2
ENSBTAG00000019338	-0.985370502939152	8.44830194891733	6.14665596964112	0.0131660820419903	0.110322843279582	IL13RA1
ENSBTAG00000019995	-0.755439046242842	5.93332953416222	6.14245767245333	0.0131973762894907	0.110322843279582	HIKESHI
ENSBTAG00000031503	-2.10297628614781	7.00321279691335	6.14296178270167	0.0131936145984042	0.110322843279582	NDUFA4L2
ENSBTAG00000033367	-1.68977790375161	2.04970735250563	6.15124249362339	0.0131319811252675	0.110322843279582	DDO
ENSBTAG00000046482	-0.857210833989796	6.59637880901387	6.14052091065543	0.0132118387436491	0.110322843279582	LOC538679
ENSBTAG00000014917	1.18849319574305	6.53076653470812	6.13790521027088	0.0132313969297835	0.110390913350383	GTPBP4
ENSBTAG00000019987	0.756033341086389	6.39112650304644	6.13504719541458	0.0132528009915685	0.110474253226873	RPP14
ENSBTAG00000017549	1.5045769545296	2.67302648376148	6.13005167375594	0.0132902986675661	0.110691489246734	KITLG
ENSBTAG00000004120	0.84935245093772	4.09099166413349	6.11009215836019	0.0134412119969097	0.111852149360355	HEMK1
ENSBTAG00000004511	1.07934352533677	2.39475321787627	6.10317604481012	0.0134939146877447	0.112173574552136	VAV2
ENSBTAG00000017560	1.3018952666049	2.13128652693191	6.10198415844275	0.0135030186353832	0.112173574552136	NA
ENSBTAG00000017761	0.896523618867902	4.86354474718729	6.09682740788688	0.0135424801234771	0.112308588376188	SMC1A
ENSBTAG00000020451	0.989738883374656	4.20462629591175	6.09743752991551	0.0135378050497407	0.112308588376188	USP1
ENSBTAG00000038298	-0.876629143222267	4.59211763118905	6.0948395644491	0.0135577235393046	0.112338740079957	CCDC174
ENSBTAG00000008611	1.24998226197166	4.21354129641746	6.08437027863365	0.0136382970626449	0.112460902835318	IGFBP4
ENSBTAG00000015546	1.27758983787137	4.54279832864218	6.08487539738802	0.0136343982921755	0.112460902835318	RIOX2
ENSBTAG00000017164	1.26260613456716	6.38434341610735	6.08719226603153	0.0136165301715408	0.112460902835318	LARP4
ENSBTAG00000020844	0.769418300032176	3.96127690752855	6.0902536957919	0.0135929567880491	0.112460902835318	TMEM246
ENSBTAG00000034700	1.42846940699328	2.7152758419273	6.08613913603417	0.0136246491178221	0.112460902835318	NAF1
ENSBTAG00000054820	-2.27369806122695	2.03361165153581	6.08386626303281	0.0136421884613209	0.112460902835318	NA
ENSBTAG00000024888	0.882925697384238	6.4283224315346	6.08212220394188	0.0136556627908291	0.112476174033739	PDE5A
ENSBTAG00000053545	1.55660458030059	3.74511577292752	6.08021913402922	0.0136703812315647	0.112501657788336	NA
ENSBTAG00000001867	0.804180955500772	4.49249130586531	6.07516296448323	0.0137095652258947	0.112723088213693	SACS
ENSBTAG00000049543	-1.00760404014907	3.41556367693148	6.07374400350071	0.0137205825496724	0.112723088213693	NA
ENSBTAG00000013614	-1.17330105270977	3.67860116046879	6.07101725468723	0.013741779581572	0.112801478193769	TMEM38A
ENSBTAG00000000571	1.31996228607875	2.52360197908871	6.06354429153716	0.0138000452772968	0.113183761181083	ARHGAP27
ENSBTAG00000050790	1.27816013066914	3.32024139871375	6.05634154949615	0.0138564446282487	0.113550102550542	C3H1orf226
ENSBTAG00000001004	-1.96946660264914	2.60977264334856	6.03291890336711	0.0140414949669356	0.114166767195399	ESAM
ENSBTAG00000002094	-0.821745029693981	7.51138700415631	6.03133842520058	0.0140540727235816	0.114166767195399	ATP5MF
ENSBTAG00000005622	-0.759463564363549	7.59000812181623	6.03336213379118	0.0140379697317815	0.114166767195399	LITAF
ENSBTAG00000008130	-0.723591356976917	5.83836490513727	6.02922948352153	0.0140708741540869	0.114166767195399	MED10
ENSBTAG00000009396	1.55662685090817	3.77870954974145	6.03459154540665	0.0140281963661745	0.114166767195399	EXO1
ENSBTAG00000012120	-1.07325820154643	9.09182605320013	6.04152022915349	0.0139732466604749	0.114166767195399	TIPARP
ENSBTAG00000014558	1.15221608849257	6.42115833073645	6.04168154613647	0.0139719699360194	0.114166767195399	DDX21
ENSBTAG00000017745	0.737920024098962	5.48355164703982	6.03554604101402	0.0140206133085567	0.114166767195399	IL6ST
ENSBTAG00000018812	1.28207829159423	7.28222603108221	6.04253032434169	0.0139652543566133	0.114166767195399	NOP56
ENSBTAG00000032774	-1.66645090312938	3.37496387533552	6.03742953672263	0.0140056621140335	0.114166767195399	ADIRF
ENSBTAG00000048908	1.29421828309737	2.11211591048809	6.0302815782562	0.0140624897868815	0.114166767195399	NA
ENSBTAG00000052280	-0.761187722893962	6.76656123553834	6.02893095744219	0.0140732541087116	0.114166767195399	NDUFA7
ENSBTAG00000013326	-0.868099713730622	4.32430235648758	6.02516122955077	0.0141033433663441	0.114277480628399	ANAPC10
ENSBTAG00000017122	1.52379423042841	3.11169605141708	6.02426362839737	0.0141105176018741	0.114277480628399	HSPG2
ENSBTAG00000046239	0.77692384731555	4.80192165574705	6.01723066606591	0.0141668599377144	0.114637851569566	LCOR
ENSBTAG00000000974	0.745905158455135	7.47346333865258	6.00694252041337	0.0142496974824398	0.115005263164924	IARS
ENSBTAG00000006320	-1.25662861079119	4.62586128033094	6.00439743103375	0.0142702666989313	0.115005263164924	DBT
ENSBTAG00000011278	1.03934909256057	2.9194916698454	6.00333493544396	0.0142788627449223	0.115005263164924	XYLB
ENSBTAG00000011975	-0.616197378175859	7.93591657595234	6.00996948374829	0.014225273515745	0.115005263164924	SERPINB1
ENSBTAG00000021565	-0.684004633644128	6.13157696325194	6.00736772480523	0.0142462639889812	0.115005263164924	PRSS2
ENSBTAG00000022003	1.00620919494716	3.73057210295996	6.00275420288569	0.0142835633730356	0.115005263164924	NSUN6
ENSBTAG00000000131	1.69345399555741	1.58386205705541	5.99305025936468	0.0143623461559037	0.115370303635405	SENP3
ENSBTAG00000003083	-0.934782374480151	4.56436036700386	5.9938282456639	0.014356013510547	0.115370303635405	SLC50A1
ENSBTAG00000010246	1.09626905217584	2.40948484269018	5.99276562218231	0.0143646637611762	0.115370303635405	GRTP1
ENSBTAG00000005498	-1.34997284981585	6.20969777209573	5.98685044310633	0.0144129142199566	0.115661843964129	SQLE
ENSBTAG00000005102	-1.19682784674278	6.5490616393776	5.98236426293831	0.0144496194626768	0.115860329047047	PHTF2
ENSBTAG00000006550	-0.836412818484228	7.3389336969556	5.97278049676331	0.0145283550538864	0.116395215406882	GABARAPL2
ENSBTAG00000019155	-0.83643178489425	5.16381871120057	5.97094217447593	0.0145435082299796	0.116420242059341	FRS2
ENSBTAG00000009426	1.11416812355742	3.17699599627703	5.96718257657723	0.014574549041748	0.116476040979387	EZH2
ENSBTAG00000009822	0.85312241886343	4.88921886496897	5.96787104561094	0.0145688596569473	0.116476040979387	PPP4R1
ENSBTAG00000025434	-1.2117120613334	7.29400603304611	5.963558910461	0.0146045320916122	0.116619357741438	ZFP36L1
ENSBTAG00000010910	-0.75340060343591	7.11371210784171	5.95729170508457	0.0146565383619755	0.11684182723822	COPS9
ENSBTAG00000025425	-1.24757136007628	5.78352647542504	5.95805563066721	0.0146501889958787	0.11684182723822	RAB24
ENSBTAG00000001615	-1.82490460378459	2.83334242071599	5.95040544217652	0.0147139015509281	0.117202583711837	RUNDC3A
ENSBTAG00000002658	-1.28282034464634	6.64392728430669	5.9473624475269	0.0147393235577249	0.117212139187889	STAM
ENSBTAG00000022489	1.07658469089491	4.28775029051532	5.94769935144345	0.0147365067458205	0.117212139187889	LOC509283
ENSBTAG00000055145	1.10172185376125	3.11654391896301	5.9449497997127	0.0147595116129105	0.117276316411944	SLC25A10
ENSBTAG00000003256	1.3082580306417	3.12086368022876	5.93793829403132	0.0148183427827719	0.117516558715647	TOMM34
ENSBTAG00000014766	0.946850450410701	5.44861877985578	5.93700705437876	0.0148261746426746	0.117516558715647	SRSF1
ENSBTAG00000017195	-0.727314864784785	4.36146263533899	5.93980129458313	0.0148026874616754	0.117516558715647	FANCC
ENSBTAG00000013264	-0.839957454832658	8.09378548679185	5.92880934932009	0.0148953026958232	0.117871414137512	RPS24
ENSBTAG00000046612	-1.3972593019371	6.79941148742035	5.93004077463012	0.0148848974207376	0.117871414137512	ZNF292
ENSBTAG00000044048	-0.985563177813818	4.80311591204972	5.92497629870989	0.0149277391036948	0.118031584187548	LMBR1L
ENSBTAG00000005082	-0.671018002954372	5.96831271540055	5.9197766136184	0.0149718566723169	0.118247593842963	MED21
ENSBTAG00000014249	0.627356307858098	7.60961873971154	5.91887799595055	0.0149794947356347	0.118247593842963	IVNS1ABP
ENSBTAG00000021819	-0.669063295722504	6.88257711053156	5.91518635942525	0.0150109150054648	0.1183990508744	IFNAR1
ENSBTAG00000000928	0.948098440283917	2.93232348677503	5.91077849802902	0.0150485201278473	0.118406160810818	SPECC1
ENSBTAG00000003147	-0.662482260471307	8.35032898937721	5.91252920438727	0.0150335725930527	0.118406160810818	JAK1
ENSBTAG00000045754	-1.34357386988376	4.67134775120117	5.91100329922703	0.0150465999185612	0.118406160810818	SMIM1
ENSBTAG00000021351	1.16259518821926	3.54938219924962	5.90407133581558	0.0151059276812626	0.11876130633571	MED12
ENSBTAG00000031837	0.842760446087036	6.69316171829298	5.89297158136289	0.0152014280370246	0.119415114076562	IMPDH2
ENSBTAG00000020517	0.873133254354976	4.01614559856508	5.88263442628675	0.0152909263757234	0.120020750579279	MED9
ENSBTAG00000002191	1.23118761763726	3.54947626295401	5.88109934626866	0.0153042631971976	0.120028086890177	RRP12
ENSBTAG00000001920	1.23780114249228	3.87708082499416	5.87724260426881	0.0153378235832252	0.120193892014942	POLQ
ENSBTAG00000009129	-0.845944731662973	4.37312250989969	5.86761965541188	0.0154218909913424	0.120754903733181	POLI
ENSBTAG00000050920	-0.93258305189087	4.52689213317199	5.8652711484678	0.0154424798371111	0.120818366906678	LOC787554
ENSBTAG00000004073	-0.95953109607888	4.62171084314	5.86219358933098	0.0154695029987046	0.120932027480988	MTA3
ENSBTAG00000021932	-0.901595647803235	4.74665518316648	5.86075988705338	0.0154821085553921	0.12093288668207	RNASEK
ENSBTAG00000018469	-0.736870589530876	5.65057748370465	5.85928057451175	0.0154951262247495	0.120936960970263	ALDH6A1
ENSBTAG00000006122	0.904305203216787	7.27696244849608	5.85641767027323	0.0155203512770111	0.120978423413781	HUWE1
ENSBTAG00000015683	1.04813406323117	8.04154738730424	5.85520534059613	0.0155310458624802	0.120978423413781	HSPA4
ENSBTAG00000031069	0.863561855667792	3.18444236497446	5.85442431780946	0.0155379396882961	0.120978423413781	SNX24
ENSBTAG00000007375	-1.23394738767232	3.88908142468578	5.85118486519651	0.0155665669220334	0.121103886391833	MIF
ENSBTAG00000049833	-1.15967161401607	7.90867568800625	5.8494361308567	0.0155820431701024	0.121126918715061	RPL39
ENSBTAG00000017389	-0.790774971772524	11.1164232757694	5.84743802117568	0.0155997457894048	0.121167206861846	RPLP0
ENSBTAG00000022902	-0.866682355737497	6.77334109437163	5.84268186448286	0.0156419672489076	0.121397721760167	RPL17
ENSBTAG00000015761	-0.662068980555354	5.35184794742182	5.83762095517153	0.015687023387387	0.12164984963392	COQ5
ENSBTAG00000004426	0.733683692703223	4.6359336378276	5.83397616212095	0.0157195549799336	0.121804526097516	DNAJB14
ENSBTAG00000000415	-1.2442180479569	7.94444805713038	5.83184360761952	0.0157386213190335	0.121854701700485	ERBIN
ENSBTAG00000013065	0.754472016280187	3.58902833991437	5.83036140014767	0.0157518871946183	0.121859923476831	HFE
ENSBTAG00000011420	-1.42845306792289	7.69840929544945	5.82800530652363	0.0157729981411402	0.121925779560667	CA9
ENSBTAG00000004551	0.959706875132199	4.20041137996862	5.82545113152283	0.0157959168644068	0.121980104837821	RHOT2
ENSBTAG00000012918	-1.20634431594761	2.61943846553254	5.82441391249282	0.0158052336708646	0.121980104837821	CRISP3
ENSBTAG00000021416	-0.836448189197865	8.47672075835347	5.82003822899512	0.0158446005721427	0.122186489511711	PRXL2A
ENSBTAG00000004803	-0.562506987570061	7.07382961711279	5.81550237775773	0.0158855151379352	0.122307092684914	NTAN1
ENSBTAG00000006901	-0.816800744977964	6.21709794720957	5.81626412705304	0.0158786363600117	0.122307092684914	NIPSNAP3A
ENSBTAG00000005694	-0.650991007384502	8.99832827580205	5.81398603667283	0.0158992172026441	0.122315281468354	TMED10
ENSBTAG00000005711	-1.53168601902505	1.77574116017486	5.80779748428583	0.0159552650425613	0.122648971470936	NSG1
ENSBTAG00000017246	-0.738341244937665	10.292391824933	5.80634564015783	0.015968443419188	0.122652853500716	UBB
ENSBTAG00000008893	-0.662889705642339	5.46599816041081	5.8038594735241	0.0159910363924057	0.122728985095719	ANO10
ENSBTAG00000010217	0.978906931659565	3.36014770336579	5.80148033322387	0.0160126876169278	0.122735952112665	ZNF318
ENSBTAG00000019027	0.696263243827361	6.40971979525566	5.80097304480525	0.0160173080717396	0.122735952112665	SLC30A7
ENSBTAG00000005111	-1.00258176250424	4.0323179384537	5.7974796017037	0.0160491641855617	0.122857666019935	BMP2
ENSBTAG00000013291	0.866363291531973	4.02455798376112	5.79644828557048	0.0160585810617088	0.122857666019935	ARMC6
ENSBTAG00000004653	1.20225704785578	3.47305100855601	5.78752817438693	0.0161402680248699	0.123167212023913	ADGRA3
ENSBTAG00000004906	0.907680951857364	4.78596780182475	5.78419580294058	0.0161708943959321	0.123167212023913	CCNE2
ENSBTAG00000012170	-0.925993479961133	6.30734578668497	5.78914862372369	0.0161253967955483	0.123167212023913	UBL3
ENSBTAG00000017137	-0.820692642772003	5.90253649760084	5.7809423156355	0.0162008535757843	0.123167212023913	CDC37L1
ENSBTAG00000018921	1.23252969010823	2.80774586109754	5.78908506657093	0.0161259798076789	0.123167212023913	USP19
ENSBTAG00000019937	0.870491046203773	5.94151794736315	5.78362263453642	0.01617616817154	0.123167212023913	WDR3
ENSBTAG00000021272	-1.18950761578242	3.08139006268969	5.78193938443816	0.0161916661630415	0.123167212023913	ABCG1
ENSBTAG00000046959	-0.666624824806038	5.76246563611012	5.78158683714846	0.0161949140686011	0.123167212023913	CGGBP1
ENSBTAG00000001662	0.773264646673685	5.39740837206757	5.77940024988285	0.0162150734047613	0.12317855605281	EHD3
ENSBTAG00000012344	-0.666504451336183	7.90023525005734	5.77778606157284	0.0162299720802497	0.123195035131496	RPL26
ENSBTAG00000008170	1.0384797833878	5.52887650754394	5.77364706177526	0.0162682388435609	0.123388726902808	POLA1
ENSBTAG00000004999	1.05768398382448	7.24828599253296	5.76639127842067	0.0163355461706068	0.12380220504239	RESF1
ENSBTAG00000000090	1.06792718689785	3.44296139432988	5.75733652679811	0.0164199442946986	0.124033908411802	SEC31B
ENSBTAG00000007190	-0.90338926548193	2.86398991060268	5.75726801339928	0.0164205846098221	0.124033908411802	THAP6
ENSBTAG00000012943	0.970570233080447	3.81121666008489	5.75623955801081	0.0164301994817039	0.124033908411802	PPARGC1B
ENSBTAG00000016595	-0.740232466745263	8.08780963039414	5.75860935813039	0.0164080532999855	0.124033908411802	CYSTM1
ENSBTAG00000052791	-1.17665630895048	2.97738157063691	5.76084764020641	0.0163871644391298	0.124033908411802	JUND
ENSBTAG00000013112	-0.606798697463459	7.21882359760992	5.75322962953209	0.0164583722103308	0.124149747662963	C7H5orf15
ENSBTAG00000009876	-1.21154953697662	3.8169795187598	5.74726170105331	0.0165143790061	0.124236005572509	C4BPA
ENSBTAG00000012382	-0.641683518665669	6.21648132296675	5.74751783819206	0.016511971222436	0.124236005572509	KCTD9
ENSBTAG00000014205	1.04404109230633	3.03090959178475	5.73539284394205	0.016626348665228	0.124236005572509	PRKAR2A
ENSBTAG00000014522	-0.72639027310686	5.57164076453793	5.73673870659658	0.0166136126695922	0.124236005572509	SMIM14
ENSBTAG00000015277	-0.996309098084648	4.85872960101863	5.74087470127915	0.0165745363809995	0.124236005572509	PCF11
ENSBTAG00000017662	1.07563518035351	4.04921260032319	5.73941302999735	0.0165883352026756	0.124236005572509	EEF2K
ENSBTAG00000017706	1.64834220355292	3.13663782428423	5.73876832077247	0.0165944253066036	0.124236005572509	SLC39A3
ENSBTAG00000018937	-0.800951003294802	7.21337264295153	5.73294647568382	0.0166495246153692	0.124236005572509	HMOX2
ENSBTAG00000019162	0.999748696170902	4.3727363892375	5.74080289348699	0.0165752140016896	0.124236005572509	MRM3
ENSBTAG00000020345	-0.594826380346656	8.10450501619597	5.73338579946128	0.0166453601782965	0.124236005572509	CNN3
ENSBTAG00000034154	-0.736429561725894	6.52836457954125	5.73787504299303	0.0166028672694363	0.124236005572509	AGMO
ENSBTAG00000040384	-0.626170232868816	5.92255675872416	5.74221838454044	0.0165618618601782	0.124236005572509	POLR2M
ENSBTAG00000040460	-1.8062653125497	4.89532774748813	5.73845618608507	0.0165973746466135	0.124236005572509	KRT23
ENSBTAG00000049294	-1.23336461622593	3.87660312411358	5.74150768543554	0.0165685644046964	0.124236005572509	LOC506989
ENSBTAG00000018381	1.0928999880611	3.24718443045648	5.72563322703862	0.0167190063852881	0.124658354234837	CRLF3
ENSBTAG00000020610	0.737014250554361	4.68376591943854	5.72063235476107	0.0167666908141368	0.124917654887772	ANKZF1
ENSBTAG00000015388	-0.692422710488682	9.13468553155821	5.71833900451253	0.0167886053089476	0.124984709369227	RPL18
ENSBTAG00000000605	-0.699546486954782	8.54487320301326	5.71271882068105	0.0168424349205295	0.124996638216293	ATP5PF
ENSBTAG00000006951	-1.59119173226618	2.7835957858555	5.71007613442944	0.0168678078329128	0.124996638216293	LMO2
ENSBTAG00000007152	-0.832261656454725	4.70580082180057	5.7128013346229	0.0168416433232026	0.124996638216293	OS9
ENSBTAG00000013224	1.25609690756136	3.72074721857068	5.70684218038514	0.0168989112692548	0.124996638216293	RMND1
ENSBTAG00000019952	0.841459139213532	4.65476620067931	5.7060595254763	0.0169064475537433	0.124996638216293	ARMC8
ENSBTAG00000020205	-1.7945955259364	3.54882680390256	5.7069189242279	0.0168981724795244	0.124996638216293	PDE8B
ENSBTAG00000020541	-0.628802529888238	8.00250929061197	5.71121357737927	0.0168568822064883	0.124996638216293	PIGY
ENSBTAG00000020541	-0.628802529888238	8.00250929061197	5.71121357737927	0.0168568822064883	0.124996638216293	PYURF
ENSBTAG00000027506	-0.692908457769496	5.82296821898818	5.71145689817928	0.0168545459539484	0.124996638216293	SNRPB2
ENSBTAG00000031829	0.856374291105283	5.3323933508228	5.71383587113707	0.016831721755421	0.124996638216293	FTSJ1
ENSBTAG00000007370	0.745449661793444	4.27035897235345	5.70465421505905	0.0169199881701133	0.125001256114776	EIF2AK1
ENSBTAG00000049558	-0.880069598282491	4.09416975737631	5.70328241341855	0.0169332167085003	0.125003563161607	CYP17A1
ENSBTAG00000003970	-1.1012426630099	4.37162523707931	5.69859872316287	0.0169784628556285	0.125185121667496	MITD1
ENSBTAG00000007454	-0.786883530697693	10.2529685631683	5.69710249461625	0.0169929432352837	0.125185121667496	RPL10
ENSBTAG00000008743	-0.637727375156056	7.05087434801213	5.69657160002566	0.0169980842520757	0.125185121667496	ALDH2
ENSBTAG00000019536	-0.543120651567902	6.4340793206225	5.69538806166225	0.0170095510428557	0.125185121667496	CRBN
ENSBTAG00000001637	-0.702152367952604	5.233002858964	5.69101827651929	0.0170519571662515	0.125307811288288	FUNDC1
ENSBTAG00000002415	-0.633569589576715	8.70836743251369	5.69087144444758	0.017053383975214	0.125307811288288	TSPAN3
ENSBTAG00000010431	-0.691832412878143	5.33625027240699	5.68966987372363	0.0170650646081798	0.125307811288288	LURAP1L
ENSBTAG00000010868	-1.00323097480294	4.10121040918741	5.68750573346215	0.0170861233355284	0.125367324974408	SIAH1
ENSBTAG00000026320	-0.687357853545971	7.29472882923743	5.6817794863366	0.0171419734831461	0.125681832855975	VPS28
ENSBTAG00000006978	-0.598627305775105	6.77483047241151	5.67987386960163	0.0171606013891847	0.125723164454602	HSD17B4
ENSBTAG00000009755	0.852520593394382	5.0355869895067	5.67268459982291	0.017231066628978	0.126143920450264	GOLGA3
ENSBTAG00000015127	-1.23185473719034	8.53639777627006	5.66643712601914	0.0172925433301401	0.126475009701038	SDC4
ENSBTAG00000016457	-0.638493569492648	6.7535561469487	5.6654345973237	0.0173024295147938	0.126475009701038	FXR1
ENSBTAG00000013408	1.20641884451907	2.31090940964038	5.66183234351884	0.0173380003864668	0.126543867074077	RBM12B
ENSBTAG00000018499	-0.613778792031247	10.6981391354946	5.66275066369149	0.0173289251676248	0.126543867074077	ANXA8L1
ENSBTAG00000016411	-1.76952096125462	1.63053192440276	5.65559253294647	0.017399794786595	0.126899181570962	RNF122
ENSBTAG00000003759	1.60954657914616	2.86010023746973	5.64231602554523	0.0175320327635547	0.127767329130785	PCNX3
ENSBTAG00000001777	-0.877251979878916	7.76109480649148	5.62967883693515	0.0176588665315777	0.128594815871037	RPLP2
ENSBTAG00000011108	-1.07036986353021	7.29850860956481	5.6267812798519	0.0176880812410753	0.128710714474531	USP54
ENSBTAG00000003034	1.41851436779575	3.09636827215208	5.62375736354605	0.0177186231740559	0.128836089465449	GATAD2A
ENSBTAG00000013303	-1.01538519493046	5.59475349887225	5.62115632915046	0.0177449374938632	0.128930559358565	ACSS2
ENSBTAG00000000623	1.16232628789409	2.01726617947181	5.61588389323617	0.0177984018631304	0.129028414405525	CPEB1
ENSBTAG00000009443	1.19640316426565	6.02425360413092	5.61643690492355	0.0177927863313321	0.129028414405525	GCNT3
ENSBTAG00000018633	-0.837376683663169	8.79342502842441	5.61653114502085	0.0177918295569955	0.129028414405525	RABAC1
ENSBTAG00000052264	-1.64514233930393	2.98552259557109	5.61125584740829	0.0178454689242559	0.129272790605501	NA
ENSBTAG00000010645	-0.55495445814231	6.17227853935858	5.60901067264162	0.0178683485388247	0.129341718144163	BOLA-DRA
ENSBTAG00000017941	1.18591088922618	3.53157471492993	5.60476422466992	0.0179117051103728	0.129558656246777	NSUN5
ENSBTAG00000003458	2.1552831850436	5.15072473652962	5.60201089358921	0.017939874865624	0.129568738022022	CDCA7
ENSBTAG00000024884	1.64780817592576	3.01795626789685	5.6025798216925	0.0179340503277391	0.129568738022022	CCNF
ENSBTAG00000024884	1.64780817592576	3.01795626789685	5.6025798216925	0.0179340503277391	0.129568738022022	TEDC2
ENSBTAG00000004849	1.81563894012332	2.89091746708121	5.59991983893787	0.0179612993243504	0.129626737405715	IGSF3
ENSBTAG00000045504	-0.89145746261708	3.4177296026334	5.59753719098929	0.017985743580508	0.129706427997136	NA
ENSBTAG00000020268	-0.843754001189178	6.03390330852131	5.59510728481444	0.0180107080487169	0.129789748693583	RSF1
ENSBTAG00000048386	-1.37057625391366	2.86981826751458	5.59279002810826	0.0180345485012098	0.129864851484158	NA
ENSBTAG00000002260	1.26331935351242	4.55883428462879	5.5668824153648	0.0183033211761339	0.131227449920054	NCAPD3
ENSBTAG00000003300	-0.667881110840315	10.7593371647562	5.57187245995753	0.0182512333315523	0.131227449920054	MFGE8
ENSBTAG00000007288	-1.46343993540783	1.86258095161861	5.55825783718022	0.0183937098291305	0.131227449920054	CDK19
ENSBTAG00000009852	-1.36173933174781	7.26975062080824	5.56318956825016	0.0183419672414516	0.131227449920054	NAV3
ENSBTAG00000010613	0.67279111361328	6.75801074821748	5.56185411079157	0.0183559636947962	0.131227449920054	NUP188
ENSBTAG00000012824	1.52776950151261	2.40595236594753	5.55900259461306	0.0183858863521516	0.131227449920054	INTU
ENSBTAG00000013011	0.520620635988663	6.49163158837074	5.55431228865115	0.0184352141514449	0.131227449920054	PLAA
ENSBTAG00000015986	0.908928892528514	5.31217604135505	5.55416049706466	0.0184368128201663	0.131227449920054	NDE1
ENSBTAG00000016528	0.81562960985563	7.05861625664467	5.57010693092823	0.0182696450247644	0.131227449920054	NOC2L
ENSBTAG00000019552	-0.610794609231152	7.59289437604396	5.55972040220475	0.0183783492283636	0.131227449920054	PGRMC1
ENSBTAG00000019910	-0.617457128339389	8.19437889297725	5.55800468193607	0.0183963699399359	0.131227449920054	SDCBP
ENSBTAG00000020301	1.31063378032822	4.11510536863508	5.55601387180711	0.0184173028756802	0.131227449920054	BLM
ENSBTAG00000021490	1.40919383597459	3.7950447453194	5.55378914352814	0.0184407245186271	0.131227449920054	WDR4
ENSBTAG00000021677	0.67670026513258	4.67064264707664	5.55625248459199	0.0184147926170887	0.131227449920054	TRIM37
ENSBTAG00000024578	-1.12074389210954	3.20796214895276	5.56745515304015	0.0182973349477083	0.131227449920054	NA
ENSBTAG00000048931	-1.02486411584132	3.33893165319923	5.56853799802352	0.0182860226249259	0.131227449920054	NA
ENSBTAG00000020410	-0.6760350678228	6.10072870150211	5.55198449367204	0.0184597462294811	0.131266292438588	UFL1
ENSBTAG00000001794	-0.831655564009446	8.09368667876117	5.53749802811705	0.0186131754148804	0.131391912228455	RPL36
ENSBTAG00000002292	-1.13580860472775	4.24192837285576	5.54023376149537	0.0185841001277507	0.131391912228455	SMARCA1
ENSBTAG00000004965	0.660945881712065	5.54334904459266	5.5383198645312	0.0186044360293819	0.131391912228455	NUP133
ENSBTAG00000009508	-0.88632998777799	5.85762324803955	5.54667511323791	0.0185158267676615	0.131391912228455	SMDT1
ENSBTAG00000012272	-1.04382568506631	5.59864659057395	5.54506700200432	0.0185328472038544	0.131391912228455	TMEM19
ENSBTAG00000012433	1.03548237073389	3.28034239492727	5.54455243987822	0.0185382968013743	0.131391912228455	DENND1B
ENSBTAG00000019203	-1.01658424114941	8.54468711806109	5.53883338857764	0.0185989773808159	0.131391912228455	S100A4
ENSBTAG00000022027	-0.763238132673604	5.91344200036117	5.53861600878017	0.0186012878786707	0.131391912228455	DDT
ENSBTAG00000031875	-0.674904030875678	7.98668231718268	5.54771534509975	0.0185048254333987	0.131391912228455	BANF1
ENSBTAG00000044038	-1.68329617512467	2.46570040122688	5.5398794819328	0.0185878627537717	0.131391912228455	TEN1
ENSBTAG00000047077	1.04124589444928	3.54666102532327	5.52775464771454	0.0187171100119847	0.132029293510196	ENTPD7
ENSBTAG00000010987	0.959436590348759	6.17134131532703	5.52500714298355	0.0187465264303463	0.132140482733352	NFKBIZ
ENSBTAG00000019249	-1.98643717110047	2.21219291356511	5.52261567505266	0.0187721697848755	0.132224933899581	HS3ST6
ENSBTAG00000004349	-0.545747602764668	8.87286555759865	5.51839708279466	0.0188174935048706	0.132429859592804	DAZAP2
ENSBTAG00000009611	-1.65939901501925	3.29790327995398	5.51720124768353	0.01883036187567	0.132429859592804	PHF21A
ENSBTAG00000024918	-0.774474588585133	7.89831687609826	5.51609129682942	0.0188423141826091	0.132429859592804	BIRC3
ENSBTAG00000013187	1.01638604308195	5.05291803421136	5.51297897051888	0.0188758705322258	0.132569430341714	DLG5
ENSBTAG00000011694	1.38825256255705	5.51958837250539	5.51073899181768	0.0189000596466386	0.132643058201717	TIMM23
ENSBTAG00000017280	0.824402070712657	7.61784411996448	5.508533034262	0.0189239126756723	0.132714222373302	C3
ENSBTAG00000019011	-0.563718088427283	6.88512806289453	5.50069805432465	0.0190088840781792	0.133213598920071	PGM1
ENSBTAG00000021357	1.07876943320198	4.23777731436145	5.49827085095384	0.0190352873293142	0.133302106203403	ZNF518A
ENSBTAG00000005489	1.26421614820677	2.42469504517719	5.49446821414152	0.0190767288390578	0.133464523327414	LOC112448582
ENSBTAG00000014650	1.29555638705006	3.01136446139852	5.49361306253471	0.019086061199126	0.133464523327414	NFATC2IP
ENSBTAG00000003516	-0.643521361553654	6.31174524741291	5.48698007720349	0.0191586080791358	0.133875096743593	TM2D2
ENSBTAG00000013368	0.724824990302031	5.00136370092812	5.48538885846134	0.0191760540420284	0.133900325410354	ANKRD22
ENSBTAG00000017161	-0.691648140605726	4.55123221519827	5.47655244706496	0.0192732347630618	0.134481878901883	TM2D1
ENSBTAG00000000251	-0.652565265565315	7.34463098057287	5.47498166527856	0.0192905630546929	0.134505813575877	ALAD
ENSBTAG00000008692	-0.890806371655121	7.80876978729052	5.46852599433916	0.0193619489161602	0.134906365450395	UQCR11
ENSBTAG00000023198	-1.00195776663677	4.89249423829302	5.46288947818976	0.0194244999475126	0.135244827692105	SERPINB2
ENSBTAG00000015022	-0.575058354528185	5.57274911903459	5.45976073799365	0.0194593111430024	0.135389801036648	KIF2A
ENSBTAG00000007933	-0.753679499634982	5.83787800784453	5.4556087026356	0.0195056073938622	0.135614416923706	DIPK2A
ENSBTAG00000004753	-0.802797441678155	4.90862098523384	5.45394865203718	0.0195241492284668	0.135645883871574	RXYLT1
ENSBTAG00000015504	0.895083668494603	4.34902669714053	5.45265427211151	0.0195386193682369	0.135649037479051	ZNF131
ENSBTAG00000000406	1.2276658739363	4.05788951469239	5.44749883071816	0.0195963632146008	0.135855016612397	GPATCH4
ENSBTAG00000017815	-0.67330016468609	5.15952413936746	5.44756562933144	0.0195956139054874	0.135855016612397	STX8
ENSBTAG00000002645	1.01287804858717	3.72961498122511	5.44235095825647	0.0196541983365661	0.135904267183737	SH3BP5L
ENSBTAG00000005827	-0.551533549904868	6.33108168063942	5.44379131889374	0.0196379984699527	0.135904267183737	FIG4
ENSBTAG00000019895	0.924218450558919	3.21757889157105	5.44473630296275	0.0196273776483894	0.135904267183737	PIBF1
ENSBTAG00000039555	-0.854365677024555	8.53572173205105	5.44186760580342	0.0196596377409828	0.135904267183737	COX7C
ENSBTAG00000039555	-0.854365677024555	8.53572173205105	5.44186760580342	0.0196596377409828	0.135904267183737	LOC101902937
ENSBTAG00000021956	-0.830866808160433	5.01121247786811	5.44025332101188	0.0196778153682886	0.135932831644752	ISCA2
ENSBTAG00000000162	-0.673226070567448	5.03104758772314	5.43789127798531	0.0197044444351572	0.135973915496334	ANAPC16
ENSBTAG00000006305	-0.90394293674902	5.04421937951395	5.43439485981065	0.0197439305685493	0.135973915496334	AK1
ENSBTAG00000006680	-1.39238636020481	3.19229495434963	5.43706154186841	0.0197138075073482	0.135973915496334	NKIRAS1
ENSBTAG00000010338	-1.41714810527275	2.27968893389084	5.43350335468026	0.0197540116953757	0.135973915496334	FBXO36
ENSBTAG00000011434	1.03429127673834	4.67802702768528	5.43452852821859	0.0197424195067984	0.135973915496334	NPR2
ENSBTAG00000014478	0.995470727723073	4.52285140970874	5.43135179538257	0.0197783634233857	0.136044776980474	ZSCAN29
ENSBTAG00000013901	0.63329809706321	5.65093718881646	5.42886981375698	0.0198064934889047	0.136044885724357	PTDSS1
ENSBTAG00000047604	-2.03356524317003	2.60312044332625	5.42949578423255	0.0197993950210399	0.136044885724357	HSD17B1
ENSBTAG00000020980	-0.545300294505781	7.34789436659358	5.42275863692077	0.0198759322743947	0.136425015994037	CAT
ENSBTAG00000000668	0.745350190935388	4.05399758055349	5.41598125322755	0.0199532353573264	0.136603026530892	SLC22A5
ENSBTAG00000004051	-0.490712776460879	9.02305070999016	5.40681660352421	0.0200582624569193	0.136603026530892	SBDS
ENSBTAG00000006007	0.554498278469251	5.64033644851526	5.41134037488738	0.0200063486667437	0.136603026530892	SH3GL1
ENSBTAG00000006393	0.950354521628405	3.39611534536946	5.41139651972977	0.0200057052347492	0.136603026530892	FECH
ENSBTAG00000010322	0.752057772693214	6.1394469851223	5.40486002968334	0.0200807588003054	0.136603026530892	HYOU1
ENSBTAG00000010785	-0.871885928679397	4.62651887033351	5.40677743542928	0.0200587125490568	0.136603026530892	FAS
ENSBTAG00000011154	1.05219282216133	6.52991989138684	5.4149894518742	0.0199645739296207	0.136603026530892	SDC1
ENSBTAG00000014823	1.1784260046652	2.8561701792116	5.41478771837218	0.0199668810232236	0.136603026530892	TXNDC11
ENSBTAG00000018883	-0.601276860801472	6.74574544339809	5.40642632396306	0.0200627477410434	0.136603026530892	DCTN3
ENSBTAG00000026254	-0.856278032635657	3.60199124182599	5.40446019470828	0.0200853592429695	0.136603026530892	MED30
ENSBTAG00000039316	1.34164832569752	2.59853610412901	5.40924764544327	0.0200303470690461	0.136603026530892	NA
ENSBTAG00000051249	-0.778030714527652	5.09113129349054	5.41744113050966	0.019936557713304	0.136603026530892	NA
ENSBTAG00000054229	1.19148730161379	2.21224066128272	5.4137280266159	0.0199790045507248	0.136603026530892	C2CD3
ENSBTAG00000019821	0.783547465938121	7.13399793449946	5.40168307566367	0.0201173424605747	0.13662851953224	DHX9
ENSBTAG00000024561	-0.68109734700559	8.0306911071917	5.40186190471907	0.0201152813560737	0.13662851953224	H3F3A
ENSBTAG00000012723	-0.676193402790416	5.11180778751187	5.39880217191431	0.0201505766007662	0.136758261109548	HAUS4
ENSBTAG00000030608	-0.934646406725413	4.19948956915462	5.39665338459097	0.0201754020059965	0.136830792301355	NA
ENSBTAG00000017011	-0.831419476129195	4.31786672680527	5.39324952286173	0.0202147923214906	0.137001932834304	CCDC125
ENSBTAG00000016377	1.01387459667552	3.88025982980716	5.39065499885252	0.020244870201929	0.137109764740566	IPP
ENSBTAG00000011145	-0.717899228879415	9.01222476393528	5.3856011278583	0.0203035918573866	0.137411302094956	NDUFA4
ENSBTAG00000005533	1.0471340902808	2.44929837287442	5.38274172433899	0.0203368936918969	0.137466270122417	PPP2R5D
ENSBTAG00000017133	1.23810419959163	2.88563074663664	5.38002982850586	0.020368529794952	0.137466270122417	GINS4
ENSBTAG00000023997	-0.800030312969343	5.48376378514828	5.38053365336316	0.0203626484884465	0.137466270122417	VAMP8
ENSBTAG00000049392	1.20683095907953	2.64511926051963	5.38039752631619	0.0203642373691925	0.137466270122417	LOC104968444
ENSBTAG00000017441	-0.803979716107348	8.24960165033366	5.37616600020004	0.0204136919345829	0.137675059611772	RPL27
ENSBTAG00000053556	1.61582727020807	2.67556580478261	5.36782218990706	0.020511571829091	0.138238852480462	NA
ENSBTAG00000001567	0.89889500659034	4.46144185030406	5.36514253635312	0.0205431093150798	0.138298677331219	LRRK1
ENSBTAG00000007619	0.869839643580054	3.70912161717363	5.35925128582676	0.0206126213729207	0.138298677331219	PUSL1
ENSBTAG00000011140	-0.792075746955174	9.00020116768459	5.35671041053415	0.0206426767459446	0.138298677331219	FAM162A
ENSBTAG00000012086	-0.612553939293211	6.09980272415679	5.35617138591801	0.0206490585599929	0.138298677331219	CNOT8
ENSBTAG00000015841	1.78854845840507	4.8337547931057	5.36328061738334	0.020565052222578	0.138298677331219	CCDC115
ENSBTAG00000015841	1.78854845840507	4.8337547931057	5.36328061738334	0.020565052222578	0.138298677331219	LOC614882
ENSBTAG00000018954	0.651173803046399	5.87035671140796	5.36071607312965	0.0205953153511505	0.138298677331219	ELP2
ENSBTAG00000019094	1.14116751320186	4.38882797225113	5.35814678577193	0.020625680658586	0.138298677331219	NLE1
ENSBTAG00000021771	-0.573435315742276	10.0604634998674	5.35657960188354	0.0206442252752003	0.138298677331219	PTTG1IP
ENSBTAG00000032436	-0.655181712096422	6.95225088390642	5.35686142228113	0.0206408891993522	0.138298677331219	UBC
ENSBTAG00000006463	0.798625375401275	7.16880274157471	5.35424618320129	0.0206718687834846	0.138355702687804	DLST
ENSBTAG00000005735	-0.653609738957774	8.05971741667032	5.34851076891095	0.0207399778887042	0.138466891578232	ATP5MC2
ENSBTAG00000008303	-0.586884943160527	10.2571956025854	5.34386085283229	0.0207953669241625	0.138466891578232	FKBP1A
ENSBTAG00000009263	0.988451853941971	3.95865784249085	5.34322602741469	0.0208029407268805	0.138466891578232	MFSD1
ENSBTAG00000010935	0.770130037076386	5.9801647800683	5.34581968146673	0.0207720150440251	0.138466891578232	EML4
ENSBTAG00000014567	-0.887697347883386	4.66611181217031	5.34476568658818	0.0207845767108496	0.138466891578232	MYLK
ENSBTAG00000016224	-0.677752547679964	7.6492688186148	5.35016992238469	0.0207202512980431	0.138466891578232	RPS7
ENSBTAG00000019376	-0.699058373377565	7.69286530470778	5.3509041780326	0.0207115275257868	0.138466891578232	FNDC3B
ENSBTAG00000039302	-1.78407025270739	3.31508832391523	5.34524204615688	0.0207788984138221	0.138466891578232	ANGPTL6
ENSBTAG00000020262	0.912937812372513	4.9834683839017	5.33991300259632	0.020842513210107	0.138634943537743	PSME4
ENSBTAG00000004448	0.729639469798643	6.79009501467013	5.33425462124871	0.0209102800848999	0.138990172157734	CKAP5
ENSBTAG00000019246	-0.682196440001198	7.61224414175389	5.32702555917618	0.0209971899150269	0.139472068632554	SC5D
ENSBTAG00000043584	1.09219636859578	11.5796021665718	5.32549082635333	0.0210156889674952	0.139499202899464	ATP6
ENSBTAG00000001697	0.802966746844214	7.18909634803141	5.32101148971013	0.0210697776150984	0.139701467961337	TRA2B
ENSBTAG00000010036	0.76749954918342	4.8839704613465	5.3193742924407	0.0210895829503629	0.139701467961337	POLR3D
ENSBTAG00000013029	1.11599860142186	3.22221198742017	5.32001684853765	0.0210818075902619	0.139701467961337	ARNTL
ENSBTAG00000017925	0.930964552339084	4.57629268339972	5.31819175529158	0.0211039002024669	0.139701467961337	LMF2
ENSBTAG00000006134	-0.608426703474603	6.62499673396602	5.31271891797494	0.0211702922569464	0.139949513977273	DYNLRB1
ENSBTAG00000015254	-0.699807717385572	8.20291722159414	5.31358927278028	0.021159719373518	0.139949513977273	GLB1
ENSBTAG00000054158	0.784085353346533	5.01961437951544	5.30707176501311	0.0212390256411212	0.140308047887216	LCLAT1
ENSBTAG00000000182	-0.684880132260503	7.70626526965522	5.29925912418129	0.0213344969775453	0.140475013164084	SPINT2
ENSBTAG00000010587	-0.619885641441398	5.98893069532021	5.30136579122478	0.0213087096085726	0.140475013164084	SH3BGRL
ENSBTAG00000011083	1.11903112472854	4.51774314599237	5.29788056620314	0.0213513891676345	0.140475013164084	POLD1
ENSBTAG00000015348	-0.871371996606883	4.13252743444755	5.3015191357303	0.0213068338037191	0.140475013164084	ZNF189
ENSBTAG00000019278	1.20524058199712	4.47735149167783	5.29859105601476	0.0213426814368494	0.140475013164084	KNTC1
ENSBTAG00000027361	-0.882551488315323	7.22607993806041	5.30372294852906	0.0212798942761843	0.140475013164084	ROMO1
ENSBTAG00000015354	-0.769784038415459	8.24466269984915	5.29386664775975	0.0214006527023922	0.140703476123473	ZDHHC9
ENSBTAG00000002863	-0.62239604461827	7.93144612407038	5.28961014051665	0.0214530221495396	0.140752021132183	ACAA2
ENSBTAG00000008145	1.12381089644933	2.89223199778743	5.28853992456413	0.0214662102904631	0.140752021132183	SMPD2
ENSBTAG00000012751	-0.988007988669888	3.06776197558992	5.28878444762625	0.0214631963228844	0.140752021132183	BTBD6
ENSBTAG00000013851	-0.645587384085991	7.53881730534597	5.29063125634223	0.0214404468836794	0.140752021132183	BCL10
ENSBTAG00000006501	0.523041023757468	6.37871419451551	5.28652818971949	0.0214910233781608	0.140819312291023	DCAF1
ENSBTAG00000008525	-1.03757737848346	5.39054771616152	5.28201778773419	0.0215467634507056	0.140898362618871	LRIG2
ENSBTAG00000015381	-0.832004229544292	5.9013277824156	5.28269616446852	0.0215383704376781	0.140898362618871	ARHGAP18
ENSBTAG00000048308	1.14277218011035	4.07951273528583	5.28373400501831	0.0215255366165085	0.140898362618871	ICMT
ENSBTAG00000010012	-0.620471872908952	8.04295789837524	5.27836873031633	0.0215919684581751	0.141062284073043	BTF3
ENSBTAG00000017604	-0.817129234021887	6.42201468888589	5.27646769062272	0.0216155576855055	0.141062284073043	RAB13
ENSBTAG00000052579	1.47393886506775	2.77633695232308	5.27714042089216	0.0216072070003011	0.141062284073043	LOC789175
ENSBTAG00000000879	0.718133781360819	4.95592415680203	5.26967890063716	0.0217000150505999	0.141137597889587	C14H8orf33
ENSBTAG00000006307	-0.763463030927344	6.01149759988613	5.27033227258534	0.0216918717992014	0.141137597889587	HSD17B11
ENSBTAG00000011971	0.734774057803436	4.70062863515703	5.27381737116284	0.021648488964098	0.141137597889587	NRP2
ENSBTAG00000012222	-1.19930075247058	3.85685723168539	5.27088091476906	0.0216850362835233	0.141137597889587	FA2H
ENSBTAG00000049866	0.778328497931728	4.48512267566766	5.27002573091323	0.0216956919638013	0.141137597889587	NA
ENSBTAG00000049228	1.06378948316874	2.47803026798863	5.26636367282346	0.0217413829500214	0.141311688509273	NA
ENSBTAG00000048798	-1.20194019925032	6.99120390174423	5.26371685868206	0.0217744689102717	0.1414317517541	KIAA1109
ENSBTAG00000001444	1.02765827104696	3.53913354876294	5.25949131230912	0.0218273976026921	0.141572165866464	TNXB
ENSBTAG00000006869	1.02724849153939	3.94071838805849	5.25990646266218	0.0218221915814483	0.141572165866464	PHF20L1
ENSBTAG00000008330	-1.0675254949808	5.52862017476647	5.256376355536	0.0218665004851046	0.141572165866464	RNF19B
ENSBTAG00000012745	1.74738491083661	4.14191761111576	5.25751982931106	0.0218521377329964	0.141572165866464	PPAN
ENSBTAG00000018863	-0.870842673479357	4.72065352008052	5.25615930054899	0.0218692279365947	0.141572165866464	PRIMPOL
ENSBTAG00000014970	-0.607534902618769	6.60985776510606	5.25430373355786	0.0218925588518401	0.141628465620393	LAMTOR5
ENSBTAG00000003687	1.35329274121757	2.80870615769092	5.25255338719206	0.0219145904068315	0.141676289884646	FOXK2
ENSBTAG00000003407	-0.712633561158285	6.33289621158153	5.25084064275857	0.0219361708968578	0.141688399173555	SF3B6
ENSBTAG00000009154	0.770415865990033	6.01819454256908	5.25008142880058	0.0219457439926802	0.141688399173555	NA
ENSBTAG00000004639	-0.977306613907048	4.71899283982362	5.24359926974287	0.0220276553650146	0.141764691476944	HARBI1
ENSBTAG00000009517	-0.944841215860156	7.85612581404878	5.24570822275118	0.0220009710230636	0.141764691476944	DBI
ENSBTAG00000016963	-1.21934099389649	5.00231721493817	5.24103880624092	0.0220600976817811	0.141764691476944	ADAMTS6
ENSBTAG00000019832	0.980647272963903	5.69912904686553	5.24573712493657	0.0220006055596728	0.141764691476944	TGFBR2
ENSBTAG00000020886	0.875300019129743	5.49872269382944	5.24128184862728	0.0220570160917539	0.141764691476944	UTP25
ENSBTAG00000037980	1.50983137696884	3.12525408589789	5.24125470552084	0.0220573602232917	0.141764691476944	TSEN2
ENSBTAG00000052187	-2.3315933220866	8.14365603885524	5.24149806153393	0.0220542750536182	0.141764691476944	NA
ENSBTAG00000007013	-0.687796532941158	7.47831981779989	5.23615556489263	0.0221221080039984	0.142068852861776	TOM1L1
ENSBTAG00000011024	-0.845626875903479	6.04362600079507	5.23429243605275	0.0221458146926449	0.14207189631879	TXNDC12
ENSBTAG00000026650	-0.952087761988889	4.53910365839735	5.23381124715991	0.0221519416764884	0.14207189631879	NA
ENSBTAG00000007761	-1.18118792263424	3.0055776347209	5.22640159689582	0.0222465108739992	0.142583928634811	ZBTB5
ENSBTAG00000005039	-0.585198591055498	7.70287432052825	5.22513226861795	0.0222627531969883	0.142593597247156	ARAF
ENSBTAG00000000405	-0.847364335401137	5.2777977716627	5.22174950529651	0.0223060990583003	0.142703519208304	VKORC1
ENSBTAG00000020309	0.676481571539427	8.44766628482151	5.2214917612528	0.0223094053071052	0.142703519208304	G3BP1
ENSBTAG00000021601	-1.56205187639797	4.10300486076317	5.21926432405416	0.0223379992405302	0.142792045343363	PARD6B
ENSBTAG00000029897	-1.46437368300205	3.46398636428288	5.21443595048777	0.0224001122100561	0.143094578197309	MIR21
ENSBTAG00000010393	0.856754516672456	4.44206464666933	5.21229453714992	0.0224277169490549	0.14310941936292	TRNAU1AP
ENSBTAG00000020214	1.42248099312178	2.03626096079534	5.21196178178303	0.0224320096273559	0.14310941936292	LRRC8B
ENSBTAG00000011793	0.76357713359234	4.18147583854471	5.20872750594198	0.0224737774661379	0.143281434991622	FDX1
ENSBTAG00000008090	0.942741453753696	2.95025244167136	5.20001919705514	0.0225866387191423	0.14378803275251	CCM2
ENSBTAG00000012596	1.25980710651236	2.73977799425377	5.20085316200401	0.0225758049989485	0.14378803275251	POP1
ENSBTAG00000018329	0.810900161751963	4.72017184365526	5.19915973965542	0.0225978092391577	0.14378803275251	EXOSC7
ENSBTAG00000040076	0.740173687302856	5.95715479374159	5.19740058313961	0.0226206911628114	0.143839059838166	ILF3
ENSBTAG00000019971	0.959254735989574	4.70622809057537	5.19445925201603	0.022659003668353	0.143988074525489	CDC16
ENSBTAG00000014793	1.28612541560568	4.58825015445021	5.190029516289	0.0227168304352006	0.144260816897554	C16H1orf112
ENSBTAG00000010693	-0.82768413356282	9.18089456544405	5.18676156704057	0.0227595890006153	0.144434203610929	LMO7
ENSBTAG00000022084	1.62642596430366	1.90979325750782	5.1856629952458	0.0227739816811612	0.144434203610929	NA
ENSBTAG00000001573	-0.955812709338467	7.16172994035966	5.18157645890386	0.0228276033412843	0.144490219187017	JMJD1C
ENSBTAG00000015074	-1.27327768649982	4.70177967560726	5.18258189727125	0.0228143983138325	0.144490219187017	PTGDS
ENSBTAG00000024803	0.848514923142752	5.14840333010986	5.1825766334169	0.0228144674265811	0.144490219187017	ENDOD1
ENSBTAG00000000758	0.846907494094754	3.95878878936562	5.1772304444867	0.0228847733576126	0.144757409513055	TMEM206
ENSBTAG00000003073	1.55818467152146	3.15980655105428	5.17075451443756	0.022970237002524	0.145019432112639	NAA40
ENSBTAG00000004970	1.1813592209967	2.58298542002247	5.17068546990952	0.0229711499719649	0.145019432112639	LRRC24
ENSBTAG00000027654	-0.782426704376123	6.24194201100053	5.17243398279934	0.0229480411276666	0.145019432112639	EIF4EBP1
ENSBTAG00000005339	-2.2011593854766	3.03449911235988	5.1681426153712	0.0230048001193949	0.145057159499339	VEGFA
ENSBTAG00000006239	-1.2425966297089	3.39292009457973	5.16683748520892	0.0230220910302732	0.145057159499339	LOC516442
ENSBTAG00000006239	-1.2425966297089	3.39292009457973	5.16683748520892	0.0230220910302732	0.145057159499339	LOC100297820
ENSBTAG00000012788	-0.7320259233983	8.92530996689913	5.16718752558399	0.0230174522271452	0.145057159499339	COX6A1
ENSBTAG00000010799	-0.751941536579335	11.5190208965394	5.16372007581079	0.0230634463185999	0.145162743619269	MYL6
ENSBTAG00000024520	-0.742038019927766	5.056382405982	5.16331340633608	0.0230688468367881	0.145162743619269	C16H1orf174
ENSBTAG00000007089	-0.76509168749862	4.72518522054418	5.16165425780992	0.023090893703537	0.145207062548948	FRG1
ENSBTAG00000017801	-0.539964534950188	9.12001133741065	5.15326510007571	0.0232027042688967	0.145815436308041	ATP6AP2
ENSBTAG00000006667	0.911422540602775	3.69751097960643	5.14747019343786	0.02328026635786	0.145917422231927	EPB41
ENSBTAG00000006843	0.5857929419039	6.53484020918201	5.1497908185616	0.0232491736661846	0.145917422231927	UTP15
ENSBTAG00000009343	1.09919348004434	3.35909201846888	5.14644785785781	0.0232939777086346	0.145917422231927	AAK1
ENSBTAG00000017091	0.661143269065879	4.80473945138755	5.14642243359566	0.0232943188001991	0.145917422231927	CMTR1
ENSBTAG00000019509	1.09595638964097	5.11537140501916	5.15044875307673	0.0232403662245972	0.145917422231927	NUDT5
ENSBTAG00000038186	-0.568232528476257	5.50150350360423	5.14460182382741	0.023318757544742	0.145976025561458	GLRX
ENSBTAG00000003332	1.40664772385975	2.54097619271653	5.13854667333766	0.0234002295748515	0.1463392829383	RPP40
ENSBTAG00000014226	-0.861901143823361	8.38046469817611	5.13771688722045	0.0234114173177129	0.1463392829383	RPL34
ENSBTAG00000017682	-1.41464211305749	6.96115120798739	5.13692138006001	0.0234221480958283	0.1463392829383	TET2
ENSBTAG00000018292	-0.690751813083516	4.7442699090494	5.13184227731035	0.0234907816217359	0.146673409377523	MOSPD2
ENSBTAG00000010232	-0.717331952559787	5.97936518140794	5.12680725571401	0.0235590253517591	0.147004672697824	NDUFS5
ENSBTAG00000008494	1.5479538841037	2.75382658338625	5.12478552832572	0.0235864852844526	0.147081188519931	TMEM171
ENSBTAG00000050249	-0.79075399758102	4.55383680964453	5.1205256602812	0.0236444532726023	0.147347726189469	NA
ENSBTAG00000027326	1.05056124404262	4.17176686779725	5.11709114331771	0.0236912975186503	0.14750248381221	TP53RK
ENSBTAG00000048781	-0.882838008782347	5.38834449251024	5.11647080059154	0.0236997687877646	0.14750248381221	NA
ENSBTAG00000015771	0.866162080385689	7.24262316481788	5.10923796950484	0.0237987709796525	0.147928391484314	YTHDF2
ENSBTAG00000047679	0.633130333443126	6.49768305975591	5.10973534252048	0.023791949277989	0.147928391484314	DNTTIP2
ENSBTAG00000004709	0.937138721738646	3.32321842520943	5.1069253410496	0.0238305164096293	0.148030640444411	MAPK9
ENSBTAG00000000526	0.77217261760966	4.96957414253389	5.10517276346349	0.0238546032805191	0.148085215233396	TOPBP1
ENSBTAG00000001179	0.964021797970723	4.27756484399067	5.09981243312693	0.0239284308268389	0.148350939546382	TEP1
ENSBTAG00000004427	0.725258703900706	4.64819375839303	5.09730930892135	0.0239629873689298	0.148350939546382	OSBPL8
ENSBTAG00000005838	0.828096015751455	4.32300397340041	5.09467210733956	0.0239994509068997	0.148350939546382	ULK3
ENSBTAG00000008636	0.876119414719989	5.52315709547724	5.09887279332196	0.0239413968323741	0.148350939546382	PDE4B
ENSBTAG00000010698	1.06208659367901	3.59441869009576	5.09790329618187	0.0239547824761672	0.148350939546382	VARS2
ENSBTAG00000012975	-0.582596307143494	9.7832018270665	5.09429217984702	0.0240047087548702	0.148350939546382	VDAC2
ENSBTAG00000019070	-0.800729760060627	5.83524685482177	5.09575583928822	0.0239844596143043	0.148350939546382	PMP22
ENSBTAG00000011661	1.1147216413384	3.56525524380429	5.09158895281725	0.0240421534535962	0.148487531029932	CEP152
ENSBTAG00000009939	0.608648389865969	7.16511543162373	5.08738325567449	0.0241005306656145	0.148753147820036	CAND1
ENSBTAG00000006548	-0.581469711239264	5.56151730771863	5.0844131705087	0.0241418455395498	0.148818331931059	MCCC1
ENSBTAG00000049482	1.07305084659999	2.22271540988175	5.08542245734937	0.0241277977872479	0.148818331931059	FAM173A
ENSBTAG00000005146	-0.76499304271606	6.60554622191958	5.08112058142619	0.0241877324454455	0.148911497841617	NA
ENSBTAG00000012010	1.16106978443032	2.37313626041267	5.08178469051129	0.0241784698620868	0.148911497841617	PANX1
ENSBTAG00000005574	-0.515753992266944	9.89255165780345	5.07672282397394	0.0242491626381287	0.149005330801149	CLU
ENSBTAG00000009417	-0.788644407216764	4.92511178831294	5.07890423859192	0.0242186712816954	0.149005330801149	ZFAND5
ENSBTAG00000019225	0.910777722895955	4.0569044927767	5.07773895026531	0.0242349544851054	0.149005330801149	SLC39A14
ENSBTAG00000003291	1.20479729871009	4.03667816866955	5.07074192592029	0.0243329668692072	0.149197647612957	RIMKLB
ENSBTAG00000004854	0.920121213560889	2.80397517954603	5.06820181719354	0.0243686496940107	0.149197647612957	SLC24A5
ENSBTAG00000005652	1.00156694630916	4.2974395913121	5.06789543721004	0.02437295731309	0.149197647612957	ALG3
ENSBTAG00000017502	-2.05870345162019	1.69676409420359	5.06829695118615	0.024367312296744	0.149197647612957	RIMKLA
ENSBTAG00000017799	0.743856939174217	5.21989878046958	5.06909517266828	0.0243560938690891	0.149197647612957	PITPNB
ENSBTAG00000021039	1.24349102781036	7.54202561497914	5.07023570111297	0.0243400738627481	0.149197647612957	HNRNPM
ENSBTAG00000004059	-0.828872751974799	6.25890207431223	5.06479408716677	0.0244166059576336	0.149370361857129	SOAT1
ENSBTAG00000000744	-0.628910766743292	7.195149479125	5.05656072371295	0.0245328769432745	0.149550880765003	DCTN6
ENSBTAG00000004179	-0.672233312715462	5.80129267474108	5.05984946056023	0.0244863648626864	0.149550880765003	PSMD9
ENSBTAG00000004826	-1.05905519588451	4.53713268622389	5.05847240027265	0.0245058292594217	0.149550880765003	ACP5
ENSBTAG00000013918	-1.1636875261978	3.75291790419857	5.0561402532137	0.0245388301978533	0.149550880765003	ADGRL3
ENSBTAG00000015267	-0.889342869159442	5.28617644019248	5.05814915737581	0.0245104005420472	0.149550880765003	SGSH
ENSBTAG00000017651	1.02369805213434	4.72142915960032	5.05962455659194	0.0244895427264962	0.149550880765003	NA
ENSBTAG00000010091	-0.797088391824128	4.55067348760647	5.05475620143675	0.0245584369630656	0.149576181830427	ARL6
ENSBTAG00000001360	-0.790458419472296	8.56484073693749	5.04255840636703	0.0247319381568077	0.149597310925991	RPS12
ENSBTAG00000001776	-0.645066172685148	6.90042946400718	5.04642144930597	0.0246768530743214	0.149597310925991	SIRT2
ENSBTAG00000007594	0.90703964963367	4.85621882480709	5.04718071134333	0.0246660413557668	0.149597310925991	CWF19L1
ENSBTAG00000007732	0.795052030703718	3.27233051906885	5.04287187830346	0.0247274634474196	0.149597310925991	ARPP21
ENSBTAG00000011969	-0.614280576521648	7.07397766041886	5.05122248159805	0.0246085701577959	0.149597310925991	HSPB1
ENSBTAG00000013411	-0.663506528386242	12.8228887132742	5.04495332981548	0.0246977727149477	0.149597310925991	ENO1
ENSBTAG00000014024	-0.569336753922257	8.55939913054095	5.05111470395124	0.0246101008769177	0.149597310925991	POMP
ENSBTAG00000015045	-1.65987448088858	2.46695405334916	5.05132071592704	0.0246071750643525	0.149597310925991	NA
ENSBTAG00000016995	0.890007203916571	3.14264783517283	5.04432141417697	0.0247067827215348	0.149597310925991	HDHD5
ENSBTAG00000020809	-1.05711918834192	5.20880288931791	5.04678672093602	0.0246716510756287	0.149597310925991	SLC36A2
ENSBTAG00000038156	-0.632914523910702	7.86958411900406	5.04510761591177	0.0246955733843711	0.149597310925991	DYNLT3
ENSBTAG00000001114	0.859940807977406	4.81674460507797	5.03993513888719	0.0247694174060019	0.149659825011692	PRKD3
ENSBTAG00000004281	-1.25480819595946	2.71479432494893	5.03898534630173	0.0247830018525021	0.149659825011692	ACSS1
ENSBTAG00000006197	0.703512479002994	4.51987880765807	5.03750926731438	0.0248041288818717	0.149659825011692	ZDHHC21
ENSBTAG00000040078	-0.770380174629156	4.23283443374716	5.03819665256352	0.0247942880533793	0.149659825011692	FLVCR2
ENSBTAG00000004742	1.49171395176763	2.3857011832186	5.03274298516606	0.0248724761320293	0.149895599872466	RUNX1
ENSBTAG00000009359	-0.931083695022914	6.45765654744486	5.03262419828005	0.0248741819999154	0.149895599872466	NA
ENSBTAG00000055220	-1.08656060171177	3.17197225195935	5.03098717540464	0.0248977032380957	0.149943977559608	NA
ENSBTAG00000005710	-0.884439190482986	6.7283688141908	5.02962259025743	0.024917327653937	0.149968841439554	NCAM1
ENSBTAG00000019538	-1.41076079569458	2.02939046622145	5.0253935496942	0.0249782485306735	0.150242069160881	FBXO28
ENSBTAG00000048843	-0.659843417314375	6.91804919896727	5.02414712912328	0.0249962331628677	0.150256859969089	UBE2W
ENSBTAG00000003481	0.691670641816812	4.80850384471216	5.02153232217868	0.0250340059728647	0.150390508879816	OTUD6B
ENSBTAG00000000152	0.785549847810482	7.36883754168691	5.01894077806045	0.02507150121065	0.15052232550662	RANBP2
ENSBTAG00000048195	-0.822711624135337	3.65378431768371	5.01756810964497	0.0250913850055063	0.150548310033038	NA
ENSBTAG00000015077	1.01419894587879	3.92468974766704	5.01532865764479	0.0251238597511907	0.150627269924941	DDX18
ENSBTAG00000015224	0.968874933214015	3.74647338485672	5.0145147806177	0.0251356727556086	0.150627269924941	TCOF1
ENSBTAG00000005300	-1.42731525803237	2.15748304109996	5.00207052211372	0.0253170147441723	0.151620092013676	TMEM51
ENSBTAG00000018667	0.85857425480458	4.85554096826933	4.99391064544366	0.0254366602902414	0.152148330215671	RCL1
ENSBTAG00000054911	0.686635358395207	6.07728995765743	4.99456771427188	0.0254270042068885	0.152148330215671	ANO9
ENSBTAG00000000546	-1.00719089500215	7.73227030969009	4.98652644690616	0.0255454384817119	0.152249805027465	TOB1
ENSBTAG00000005105	-0.738135758135375	5.41129229814836	4.99116656199651	0.025477027686025	0.152249805027465	PAFAH2
ENSBTAG00000005682	-0.645873472083623	5.18759060017279	4.98774277065081	0.0255274873763829	0.152249805027465	UBAC2
ENSBTAG00000009472	0.899627410655556	4.06103334023298	4.98646442950032	0.0255463541163686	0.152249805027465	C4H7orf25
ENSBTAG00000012761	1.05748281995415	4.03181367506552	4.99049701097169	0.0254868873458048	0.152249805027465	PTK7
ENSBTAG00000020824	-0.933439406147436	3.06064658258135	4.98635198170198	0.025548014400145	0.152249805027465	KRT10
ENSBTAG00000016769	0.741069951805604	4.10987129819815	4.97800619931661	0.0256715526632582	0.152891868723085	CDK16
ENSBTAG00000031941	-0.564831656361195	6.00153383603498	4.97372503982005	0.0257351650642458	0.153176462172061	PEPD
ENSBTAG00000014861	0.970473065633248	2.54768396017064	4.96668156712321	0.0258401783463274	0.153706973592966	SLC20A2
ENSBTAG00000002866	-0.652056743518067	6.94673742158973	4.96540707216827	0.0258592276927465	0.153725801971991	RPIA
ENSBTAG00000006342	-0.614680910678771	7.96193484664946	4.95800802901998	0.0259701066969789	0.15421440755387	ATP5IF1
ENSBTAG00000012678	1.06062710976397	2.89768059060858	4.95779620182541	0.0259732883150246	0.15421440755387	COLGALT1
ENSBTAG00000004997	0.629324988635278	5.84640433238539	4.95269994137802	0.0260499557109448	0.154574783182418	CTNNAL1
ENSBTAG00000017369	-0.624789674946716	6.62776093976754	4.95104588271442	0.0260748896393214	0.15462793010377	MAMDC2
ENSBTAG00000016704	0.884192997294468	3.14094942153168	4.94718435379079	0.0261331964101733	0.154878796606036	SLC37A2
ENSBTAG00000010792	0.691810328328319	5.95319398588643	4.94538734085616	0.0261603764044627	0.154944995619578	SEH1L
ENSBTAG00000002286	-0.658164851080849	5.74424059746663	4.9419258278501	0.0262128149432679	0.155160625700885	DNAJC18
ENSBTAG00000015346	0.953997406676954	5.72332217667693	4.93822392357312	0.0262690160606344	0.155303321585107	NASP
ENSBTAG00000030584	0.763559572817398	7.10554115515288	4.93869570178032	0.0262618467192931	0.155303321585107	SLC35A4
ENSBTAG00000030584	0.763559572817398	7.10554115515288	4.93869570178032	0.0262618467192931	0.155303321585107	LOC112447523
ENSBTAG00000005861	0.735340629931781	4.36471794382001	4.93636197946436	0.0262973308111668	0.155375804389788	CCNT1
ENSBTAG00000010875	-1.4284915464491	3.98043025418933	4.9343598043725	0.0263278134590407	0.155460999790479	MSX1
ENSBTAG00000010951	-0.921570512604884	4.98572657308877	4.92979515351462	0.0263974465723089	0.155595272804908	NHLRC3
ENSBTAG00000011239	-0.633567981277612	7.76076611448281	4.92865548658583	0.0264148618741954	0.155595272804908	SEC11A
ENSBTAG00000011812	0.882595749598372	5.18963412829151	4.92877829047933	0.0264129847284551	0.155595272804908	DIMT1
ENSBTAG00000018320	-0.821027492599516	9.24556456745128	4.92952143371789	0.0264016282077658	0.155595272804908	RPLP1
ENSBTAG00000002746	-0.559681995414584	8.12095761937778	4.92381560314737	0.0264889534935254	0.155747321938237	OSTF1
ENSBTAG00000013882	-0.621256834795754	7.48026472875626	4.92462116343869	0.0264766065622089	0.155747321938237	CHMP2A
ENSBTAG00000053399	-1.17552806383765	5.22617885266252	4.92566475881123	0.0264606201284616	0.155747321938237	NA
ENSBTAG00000000911	-0.941998425485916	5.16046710750955	4.92015004790281	0.0265452115714839	0.15587594105322	UBE2H
ENSBTAG00000001511	-1.12249921261914	6.52725724515995	4.9158919877995	0.0266107192325724	0.15587594105322	BCL6
ENSBTAG00000007588	0.538485452869222	6.01563781851752	4.91505781939883	0.0266235720769759	0.15587594105322	ERLIN1
ENSBTAG00000011622	-0.638322007568892	4.17927077356156	4.91800446883508	0.0265781990214699	0.15587594105322	C24H18orf21
ENSBTAG00000017263	-1.3818834759878	4.96389615249472	4.91823562005958	0.0265746431135717	0.15587594105322	MXI1
ENSBTAG00000017496	-0.888426614577198	7.04574114202678	4.91520355479011	0.0266213261248495	0.15587594105322	ATP5ME
ENSBTAG00000053105	-0.721319848466884	4.30936756556695	4.91976278636975	0.0265511624192157	0.15587594105322	TMEM263
ENSBTAG00000006695	-0.776617338199397	7.02148108071687	4.90939550878836	0.0267109875498187	0.156255172879958	VCPIP1
ENSBTAG00000037452	0.929447559850673	3.28038335237115	4.90877174143694	0.0267206355772195	0.156255172879958	LOC790312
ENSBTAG00000014713	1.11681353596138	3.36221973192678	4.90655663791149	0.0267549266420016	0.156361219831698	RARRES1
ENSBTAG00000017868	-0.645296441517534	6.34716056306061	4.90180477321574	0.026828642639551	0.156697407040178	DHX40
ENSBTAG00000006112	0.747227212047769	4.91858878752539	4.89890614957473	0.026873712840452	0.156865978811758	SPRTN
ENSBTAG00000014786	0.741032831695917	5.57179779928231	4.89682812028117	0.0269060722006619	0.156960196960823	PBRM1
ENSBTAG00000012927	-0.628041303304804	10.9705196214354	4.89414906890702	0.0269478505516793	0.157014628319778	ALDOA
ENSBTAG00000051063	-1.07991333144475	3.89257683110639	4.89447489547506	0.0269427658627071	0.157014628319778	NA
ENSBTAG00000002367	-1.15068528781233	3.90411166510605	4.88961710263789	0.0270186777279163	0.157237981389521	HCFC1R1
ENSBTAG00000015521	1.28113001258769	3.4326253049557	4.89038217985709	0.0270067072635938	0.157237981389521	GEMIN6
ENSBTAG00000015529	0.726373508245452	5.74021003705962	4.88390478691034	0.0271082276665094	0.157569626039927	CHCHD4
ENSBTAG00000020047	1.22920214663528	4.23108047697975	4.8847609347887	0.0270947865042259	0.157569626039927	MON1A
ENSBTAG00000017069	-1.02515256824324	4.63178297966942	4.88143492833876	0.0271470422763852	0.157700525300634	GASK1B
ENSBTAG00000053003	-0.719574216780361	8.16343901018396	4.87752619125745	0.0272085874631559	0.15794805654835	GPX4
ENSBTAG00000055014	0.981324674682605	4.08876324249477	4.87665696017257	0.0272222936890523	0.15794805654835	SH3BGRL2
ENSBTAG00000016830	0.634033386829871	5.60332039260561	4.87272186552917	0.0272844330129967	0.158213746374944	DAXX
ENSBTAG00000008424	0.876926869359565	4.51285529226769	4.86942642700822	0.0273365849776603	0.158326432922679	ABR
ENSBTAG00000020634	-0.699987749873787	4.10724187442126	4.86944557503745	0.027336281651251	0.158326432922679	FBXO7
ENSBTAG00000002633	-1.05916041190205	6.51494207868894	4.86109408023727	0.0274689115325463	0.158997682901904	SEPTIN9
ENSBTAG00000033299	-1.39171769724666	2.50918870345471	4.85481703492274	0.0275690376069436	0.159481856521219	IGFALS
ENSBTAG00000021410	-0.542906435819831	6.22271718106888	4.84763528280443	0.027684060609418	0.15995602303161	C1GALT1C1
ENSBTAG00000035147	-1.41043489447781	2.9698536178665	4.84799510917698	0.0276782857643769	0.15995602303161	C19H17orf67
ENSBTAG00000002050	1.20768530528398	3.67360820300419	4.84233705914688	0.0277692369345065	0.160161308135968	COA7
ENSBTAG00000003851	-1.03498109330852	7.8287492662397	4.84257034667759	0.0277654807804804	0.160161308135968	CCNL1
ENSBTAG00000009306	1.27721401425092	2.06708350114357	4.84273676240673	0.0277628016499118	0.160161308135968	MORN1
ENSBTAG00000002562	-0.783741759429092	4.20496364960452	4.83425086743301	0.0278997596933129	0.160626932963642	PRAF2
ENSBTAG00000018559	-1.23188346454289	2.43923964155312	4.83465822442445	0.0278931691224402	0.160626932963642	LYRM1
ENSBTAG00000020504	0.956689651560246	3.10223552084649	4.83598870619721	0.0278716547297282	0.160626932963642	CDK2AP1
ENSBTAG00000031544	-1.17017214535774	4.5382250247775	4.83183878802635	0.0279388175984123	0.160756169273148	DDIT3
ENSBTAG00000005583	-0.820452773834518	4.32819101410244	4.82342293634561	0.0280755384905572	0.161446857701493	HYI
ENSBTAG00000000322	-0.858373337587881	8.10581306090311	4.8122852458213	0.0282575486097013	0.162099985360206	CD2AP
ENSBTAG00000001124	-0.789613872843128	3.81083123144146	4.81173999477383	0.028266490471096	0.162099985360206	GALC
ENSBTAG00000003295	-0.697704384312321	4.9925859640715	4.81083400837225	0.0282813547354647	0.162099985360206	GORAB
ENSBTAG00000003421	0.976814267285329	4.2499549441385	4.80891566142205	0.0283128553705909	0.162099985360206	RNF40
ENSBTAG00000005119	0.889489790460562	6.05157850967087	4.81497698108559	0.0282134485332221	0.162099985360206	PSMD1
ENSBTAG00000005573	-0.65537434524783	6.55428169340445	4.800100081549	0.0284580837232292	0.162099985360206	SCAND1
ENSBTAG00000006586	0.678839878422761	5.30245943623872	4.80705263563885	0.0283434825462532	0.162099985360206	KPNB1
ENSBTAG00000007167	-0.730559106720956	4.4805469402387	4.81047772001145	0.0282872024869588	0.162099985360206	ZMYM5
ENSBTAG00000008753	-0.603393338381927	6.71707636836995	4.80428119951464	0.0283891073330179	0.162099985360206	BRD8
ENSBTAG00000010552	0.905841526269114	6.07745411364173	4.80050767243935	0.0284513519817703	0.162099985360206	PSMG2
ENSBTAG00000011951	1.07110526389519	5.38273044225085	4.80402384033272	0.0283933479873713	0.162099985360206	MRTO4
ENSBTAG00000016098	-0.554040864105989	7.78305189599261	4.80419236669122	0.028390571007722	0.162099985360206	BRK1
ENSBTAG00000016105	0.846059162413411	5.09456620210788	4.79914552105337	0.028473855663603	0.162099985360206	H2AFY
ENSBTAG00000018912	1.04838996552702	2.89107427954241	4.80082619512997	0.0284460924379871	0.162099985360206	ARHGEF1
ENSBTAG00000020787	0.757947912210642	4.54449372653401	4.80248554665014	0.0284187090838793	0.162099985360206	PIK3R4
ENSBTAG00000021467	-0.719117492270876	5.08808899889499	4.80628972604709	0.0283560343330332	0.162099985360206	IGFBP6
ENSBTAG00000051697	0.781695199244336	4.05970511030465	4.80375255116665	0.028397818887861	0.162099985360206	NA
ENSBTAG00000005842	1.64388857588964	2.12358990622878	4.7958052677157	0.0285291174127534	0.16231910542071	ABCC10
ENSBTAG00000000500	1.97032762726945	3.40433051812545	4.79323505847155	0.0285717154112167	0.162465958724885	PINX1
ENSBTAG00000010156	-0.651490509818103	7.97860990460801	4.79043850819028	0.0286181399510628	0.162565568000977	TPT1
ENSBTAG00000020398	0.754504647905873	3.62455480111275	4.79015637854265	0.0286228278439415	0.162565568000977	TRMT12
ENSBTAG00000003476	0.873310861192491	4.25218752792075	4.78881659792532	0.0286451006797864	0.162596647729603	FEM1A
ENSBTAG00000002550	-1.23486142911865	2.85470080258592	4.77807479698139	0.0288243285380984	0.163175092558243	NA
ENSBTAG00000002902	-0.707035350785542	8.30660941401925	4.78047423584599	0.0287841926819117	0.163175092558243	ANO6
ENSBTAG00000017448	-0.790830565924463	4.33393729405315	4.77665116734375	0.0288481693911092	0.163175092558243	EFEMP1
ENSBTAG00000021090	0.705759130017361	4.27074932365539	4.78029401853122	0.0287872051881765	0.163175092558243	ABCC1
ENSBTAG00000022007	0.969679877136706	3.9516568241003	4.77694730316138	0.0288432084538326	0.163175092558243	SAMHD1
ENSBTAG00000032163	1.31260871354513	5.59986570926254	4.77841316973296	0.0288186649874175	0.163175092558243	LTV1
ENSBTAG00000006033	-0.84799372775861	7.30189869042006	4.77189230261933	0.02892801298603	0.163435674068184	NDUFA1
ENSBTAG00000016594	0.924286842072584	4.26769539797766	4.77253258909919	0.0289172569623473	0.163435674068184	PIGQ
ENSBTAG00000008900	-1.28500298198908	2.44450149080171	4.76962680265603	0.02896610405169	0.163460032077117	CELA1
ENSBTAG00000022275	-0.825460124811903	5.6840232520166	4.77024844298606	0.0289556468831736	0.163460032077117	NA
ENSBTAG00000046708	-1.1861737925645	4.23637315891058	4.76735452488218	0.0290043615407781	0.163580542535927	PDP2
ENSBTAG00000020419	0.765731237745153	3.09688730193323	4.764059373566	0.0290599342695962	0.163798511276152	NA
ENSBTAG00000024781	-0.773233167749435	5.96689302677092	4.76267126657635	0.0290833778769136	0.163835233464942	MRPL17
ENSBTAG00000000897	0.906057661827126	4.12946663428298	4.75961743695007	0.0291350230694837	0.163935321666548	IQGAP2
ENSBTAG00000013205	-0.904632620724516	5.77800164087668	4.76038584125425	0.0291220191256553	0.163935321666548	IL1RAP
ENSBTAG00000006702	-0.52217824521436	7.91041280141818	4.75772941308343	0.0291670003712469	0.163987934545045	EIF3E
ENSBTAG00000015154	-1.01826467457553	7.09200466039911	4.75606582112697	0.0291952067804414	0.163987934545045	MCL1
ENSBTAG00000043577	0.85045063819767	11.5254347326906	4.75636966836488	0.0291900528929446	0.163987934545045	ND4
ENSBTAG00000003229	-0.697843448447416	8.13353923808855	4.75496869748714	0.0292138241926236	0.163997326297106	RPL23
ENSBTAG00000033413	-0.59909431697307	5.62008738160404	4.74832585636662	0.0293268129019844	0.164536171168351	DDX50
ENSBTAG00000021809	1.07503331389696	2.03414952385429	4.74492635216861	0.0293848113610139	0.164766051188814	DEPDC7
ENSBTAG00000012589	-0.607341276486286	7.58752668635534	4.74295322399719	0.0294185294047914	0.164859599061709	HSPE1
ENSBTAG00000000459	1.50235090781496	2.92808496071681	4.73586460912619	0.0295399969179989	0.165062407720781	POMGNT2
ENSBTAG00000002171	1.10558292289885	3.71536130693494	4.73944811002499	0.0294785263977645	0.165062407720781	FAM135A
ENSBTAG00000010890	0.994458378083035	6.79765456927238	4.73665725432694	0.0295263885795926	0.165062407720781	PRMT5
ENSBTAG00000013722	1.2455712857495	3.19632751731305	4.73614793375125	0.0295351319772002	0.165062407720781	AARS2
ENSBTAG00000030335	0.92730130725485	4.32962334916991	4.73655164379876	0.0295282013513805	0.165062407720781	ALDH4A1
ENSBTAG00000017244	-0.666093936379101	4.97356134069515	4.73376128023083	0.0295761390946822	0.165168998360262	PRPF18
ENSBTAG00000048552	-0.879255837539191	3.10233636960949	4.72530143709499	0.0297219732129085	0.165887691323257	NA
ENSBTAG00000002854	0.68365734377962	4.72226835567903	4.72190087192188	0.0297808044095178	0.166120245000181	TMEM63A
ENSBTAG00000010408	0.893219551633344	3.62512265668811	4.71934943233638	0.0298250250385078	0.166271078526889	IKBKE
ENSBTAG00000010549	0.73168791672191	6.20826563395677	4.71656836843358	0.0298733033701448	0.166444346583916	IFRD1
ENSBTAG00000014636	1.29861261899733	3.96655575559717	4.7149016365361	0.0299022762917541	0.166509913666051	ZFHX3
ENSBTAG00000004302	1.61844932390476	3.05233023258764	4.70730191313094	0.0300347544446083	0.166672221052133	NDUFAF5
ENSBTAG00000007814	-0.915151994989246	4.56675800419284	4.71110448890387	0.029968391775156	0.166672221052133	WWTR1
ENSBTAG00000008465	0.83975507071143	3.17744692216683	4.70750615258142	0.0300311861626499	0.166672221052133	ACCS
ENSBTAG00000015042	0.847525956403005	6.73773922358396	4.70901808717745	0.0300047847818561	0.166672221052133	WDR55
ENSBTAG00000015893	1.15749173579317	2.40250905658611	4.70852312849497	0.0300134250794672	0.166672221052133	EPN3
ENSBTAG00000016080	0.960113274584353	5.64585583893024	4.71180662940246	0.0299561547185893	0.166672221052133	VPS13D
ENSBTAG00000002907	0.739167514204798	4.41152172160349	4.6993923752379	0.0301732829810263	0.167183173580681	NA
ENSBTAG00000019218	-0.899833367222581	6.25499784692397	4.701024081168	0.0301446506847945	0.167183173580681	ATP6V0A1
ENSBTAG00000053476	1.11336608856841	3.23857898351148	4.69908652368061	0.0301786530528466	0.167183173580681	WDR36
ENSBTAG00000000320	-0.653976499778309	7.37603034140968	4.69694431401611	0.0302162934127617	0.167210425120626	UBAP1
ENSBTAG00000008285	-0.973795280608181	5.07662647163228	4.69684002837734	0.0302181270444281	0.167210425120626	OXR1
ENSBTAG00000002425	-1.36601536829685	4.10160405544613	4.69520931632203	0.030246814589181	0.167273526625197	SCN9A
ENSBTAG00000021779	-0.746892576840377	5.37797732425173	4.69388089130432	0.0302702052692801	0.167307279609419	MGST2
ENSBTAG00000038682	1.27376195529107	4.4567925223636	4.69250516221836	0.030294448744419	0.167345704879274	FAM83H
ENSBTAG00000006482	0.797005594209295	6.03587274431767	4.69099823501606	0.0303210274549916	0.167396978727558	PTCD3
ENSBTAG00000008896	0.590224919005848	7.06792275338139	4.68827008147362	0.0303692076248521	0.167440326581324	DHX15
ENSBTAG00000009760	-0.956864931395446	3.92956701718065	4.68761533535617	0.0303807825456504	0.167440326581324	LOC515736
ENSBTAG00000011733	-1.27654045751176	2.82747238747925	4.68900988621727	0.0303561345273075	0.167440326581324	GIPC2
ENSBTAG00000013593	0.744726746156197	6.20298651078293	4.68631633222994	0.0304037605697678	0.167471596354133	SNRPA1
ENSBTAG00000003728	-0.561901056596468	7.29888942677642	4.68216179377616	0.030477371762851	0.167681889496521	NDUFS4
ENSBTAG00000013856	-0.767755879191112	5.14827697551116	4.68107899779191	0.0304965875270246	0.167681889496521	SSBP2
ENSBTAG00000015537	-0.827675787886975	4.76804791617217	4.68025366292692	0.0305112427571164	0.167681889496521	RASAL2
ENSBTAG00000035995	1.44194300496232	2.02190336560372	4.68187756699773	0.0304824145517236	0.167681889496521	TNFAIP2
ENSBTAG00000015607	0.757765288079806	4.49706657367597	4.67728854087938	0.0305639541590312	0.167691374112426	ERMP1
ENSBTAG00000030669	-1.18369146444091	3.27115484439086	4.6784729644599	0.0305428871127871	0.167691374112426	FGGY
ENSBTAG00000034396	0.826132717509596	5.88949946326813	4.67723258672564	0.0305649497762264	0.167691374112426	PIGW
ENSBTAG00000012921	1.38706880139341	3.31772346644154	4.67364255177286	0.0306288995974103	0.167947020002117	KIF24
ENSBTAG00000027932	0.713397446480201	6.91796813408826	4.67109406722621	0.0306743807743223	0.168006031201976	BIRC6
ENSBTAG00000036016	1.15667861951473	5.24563368778559	4.67202017669455	0.0306578449509594	0.168006031201976	FAM111B
ENSBTAG00000053807	2.06120706690244	3.35580279634872	4.66621878245401	0.030761583167499	0.168388349488153	OAS1X
ENSBTAG00000027879	-0.9578180773662	4.59986827250318	4.6640125831949	0.0308011295376201	0.168509514790892	MPC1
ENSBTAG00000020905	-0.795199383521561	8.18003400893293	4.65958665541973	0.0308806247183504	0.168848975154913	RPL11
ENSBTAG00000013259	0.508621791578909	5.758476300779	4.65794481913248	0.0309101685195643	0.168915082401097	POLR3A
ENSBTAG00000002087	1.10987747204808	2.3273925847597	4.65665730041346	0.0309333572193345	0.16892951776642	IL36A
ENSBTAG00000008054	-0.602775692193855	6.46574454594738	4.65489229657571	0.0309651750896495	0.16892951776642	ZNF706
ENSBTAG00000011754	-0.707014915211464	6.7418485212278	4.65541664362892	0.0309557190801084	0.16892951776642	LAMTOR2
ENSBTAG00000019854	0.838236827852524	6.58695993903476	4.65138324083863	0.0310285345450787	0.169179806944942	ABCE1
ENSBTAG00000006625	0.775377396469707	4.6832033680653	4.64971526377798	0.0310586989037393	0.169195471944591	NDC1
ENSBTAG00000010504	0.881799911484417	6.54673662949097	4.64881405419777	0.0310750094589139	0.169195471944591	TBRG4
ENSBTAG00000010821	-1.63179660754154	1.78136900555515	4.64762412364514	0.0310965591200835	0.169195471944591	ACER2
ENSBTAG00000017139	-0.582501055497734	7.53560523349904	4.6473603857407	0.0311013375273226	0.169195471944591	STX7
ENSBTAG00000016373	0.800564532397717	3.38218880640839	4.64395933385586	0.0311630264917601	0.169435826060255	TTC26
ENSBTAG00000038810	-1.10470837445222	3.04601322176467	4.6395323362489	0.0312435154882463	0.169778070126473	SFTA2
ENSBTAG00000014599	-0.961700882739977	4.46855662682173	4.63549842825104	0.0313170463775867	0.17006053339617	LRRC66
ENSBTAG00000052953	-0.735632735709685	5.94525817533565	4.63475377984352	0.0313306397029729	0.17006053339617	LOC112442347
ENSBTAG00000003240	0.989184726244053	4.18828648939039	4.62787741496633	0.0314564568181408	0.170605602207691	C8H9orf152
ENSBTAG00000014913	-0.623378583580283	4.1847863400715	4.6263789841588	0.0314839435361579	0.170605602207691	SRD5A3
ENSBTAG00000018057	0.87574631254722	2.86102611889192	4.62727904777837	0.0314674300639784	0.170605602207691	ZNF621
ENSBTAG00000032603	0.797356728895943	5.41088788367446	4.62482806962608	0.0315124193865215	0.17066435076819	LOC515333
ENSBTAG00000003676	1.5406559718722	1.93581164812613	4.62226008417619	0.0315596284440817	0.170728945825502	NA
ENSBTAG00000008457	-0.683083912195657	6.77582540061287	4.62318428289155	0.0315426297652872	0.170728945825502	SLU7
ENSBTAG00000014096	0.900174966629134	3.46685124850713	4.6196471008599	0.0316077404677648	0.170893693992753	PCNX4
ENSBTAG00000008287	1.36145097018653	3.37773084339747	4.61521013175631	0.0316896123228949	0.171176556876349	YLPM1
ENSBTAG00000010018	-0.909374855465096	6.68921783977382	4.61424953057652	0.0317073666491935	0.171176556876349	ATP7A
ENSBTAG00000052570	1.73578190503684	3.05488714056255	4.61393841445936	0.0317131190823821	0.171176556876349	LOC511229
ENSBTAG00000030616	-0.845519943561716	3.45639966417478	4.61140535946125	0.0317599949669028	0.171334019670951	ZCCHC10
ENSBTAG00000004452	0.78014869705435	4.57261097780517	4.60626294638059	0.0318553812779966	0.171740914390777	IPO9
ENSBTAG00000044197	-1.12646864340803	2.34983021688162	4.60542720680067	0.0318709115773751	0.171740914390777	EDARADD
ENSBTAG00000021201	-0.774548218455152	5.6565646757512	4.6021174695284	0.0319324930803065	0.171976999460883	FAM126B
ENSBTAG00000020465	0.548209575917904	7.16023211923257	4.60020626083627	0.0319681098758913	0.172058724226122	FERMT1
ENSBTAG00000021051	1.30934597236053	3.90865765575335	4.59939588685267	0.0319832243110967	0.172058724226122	ZNHIT6
ENSBTAG00000010721	1.33985135993783	6.10825018826997	4.59334799359795	0.0320962604661522	0.172321528431541	MCM3
ENSBTAG00000014472	1.55540048032366	3.09008806073355	4.59576937997944	0.0320509543786596	0.172321528431541	LCMT2
ENSBTAG00000014721	1.43695211956411	4.28819481296634	4.59441851315712	0.0320762219467307	0.172321528431541	MUC4
ENSBTAG00000018285	-0.758988029361718	5.21277871517975	4.5929722049007	0.0321032977642145	0.172321528431541	VAMP5
ENSBTAG00000004344	0.602113751148927	6.33185293407781	4.59182337535942	0.032124821587151	0.17233999660946	ACSL1
ENSBTAG00000008409	0.793018711589662	5.65589844197156	4.59088822483617	0.0321423531597516	0.17233999660946	MYC
ENSBTAG00000007115	0.742972964915948	3.48402304240484	4.58762006480884	0.0322037008937686	0.172382421045294	GSR
ENSBTAG00000015426	-0.78454418602179	4.30433461025076	4.58791160576728	0.0321982233188167	0.172382421045294	PDLIM4
ENSBTAG00000016208	0.684136942412877	7.41145621267392	4.58915495603828	0.0321748737274118	0.172382421045294	TGM2
ENSBTAG00000003205	-0.749525845624163	8.31705973281559	4.58544503353755	0.0322445968602721	0.172410612383267	RPL35
ENSBTAG00000046765	1.36662855547781	3.61248676233919	4.58573398046792	0.0322391608226412	0.172410612383267	POLR2A
ENSBTAG00000011600	-1.73482502473674	2.32189421069756	4.58427170096945	0.032266680919054	0.172433427904254	MAP3K8
ENSBTAG00000046553	-0.559135196358667	5.7444109093567	4.582270578012	0.0323043817924326	0.172539628580112	SECISBP2L
ENSBTAG00000002578	0.597492376076264	5.74210222733408	4.57026501219139	0.0325315324971174	0.172748575414692	ZMYND11
ENSBTAG00000003114	-0.768103449767959	5.30864539112044	4.56695869973537	0.0325943817973443	0.172748575414692	AVL9
ENSBTAG00000007379	-1.6084866517258	1.74313091136916	4.57142550887673	0.0325095027616036	0.172748575414692	ALK
ENSBTAG00000008434	-0.854673398432125	4.80077083423605	4.57115080548479	0.0325147160551333	0.172748575414692	GCAT
ENSBTAG00000009035	0.662724186032807	6.16417003895271	4.56796714905311	0.032575198879711	0.172748575414692	CENPE
ENSBTAG00000009949	-0.482478517262736	8.36918722078444	4.57328997570016	0.0324741421489451	0.172748575414692	DARS
ENSBTAG00000012476	-0.729479573219611	5.61151601975831	4.56622549463726	0.0326083363706315	0.172748575414692	NRBF2
ENSBTAG00000013302	0.70898560493199	4.39830209837823	4.57008208722925	0.0325350063875509	0.172748575414692	R3HDM1
ENSBTAG00000015473	-0.736479570599394	9.27009524264248	4.57431119178902	0.0324547912595158	0.172748575414692	RPS27A
ENSBTAG00000016910	-0.566199611010737	6.17113383822637	4.5682209178869	0.0325703734964119	0.172748575414692	EEF1AKMT3
ENSBTAG00000017370	1.66249434182567	2.02528798836228	4.56649198422397	0.032603263741698	0.172748575414692	ARFGEF3
ENSBTAG00000017465	-0.604742175308902	7.56931556013938	4.57782986449177	0.0323882085319767	0.172748575414692	GNS
ENSBTAG00000018045	0.627196464751185	5.54615598879509	4.56607261124622	0.0326112468777271	0.172748575414692	SLC12A4
ENSBTAG00000047000	-1.13904255799771	3.47575238039653	4.57168196638656	0.0325046365242092	0.172748575414692	NA
ENSBTAG00000053048	-1.40716865804261	2.68230185322553	4.57256930766575	0.0324878052416228	0.172748575414692	NA
ENSBTAG00000005792	0.866370295999482	5.74169384815355	4.56512610231334	0.0326292720152353	0.172749504684599	BCCIP
ENSBTAG00000000077	0.855834507163299	6.2111377244534	4.56387308876322	0.0326531501701027	0.172781403688493	ADSL
ENSBTAG00000010113	0.682999427076609	4.15789132319876	4.56103912534819	0.0327072231442441	0.172972953874314	ZBTB24
ENSBTAG00000004949	1.07416562924572	2.98604369291071	4.55804704934793	0.032764414433525	0.172984474811568	FDXACB1
ENSBTAG00000030913	1.469964894593	6.54808908391907	4.55959290571143	0.0327348535221429	0.172984474811568	MX1
ENSBTAG00000040006	1.05488817416855	6.54436328754542	4.557522184514	0.0327744575914102	0.172984474811568	SRSF3
ENSBTAG00000050243	0.702780925600234	3.92769710741436	4.55718571290692	0.0327808975826014	0.172984474811568	FKRP
ENSBTAG00000016619	1.19088065981504	3.64921867837132	4.55373771906963	0.0328469676102328	0.173159543993242	MIS18A
ENSBTAG00000021874	0.976026741581298	2.79303164402751	4.55358705970076	0.0328498576949361	0.173159543993242	KIF14
ENSBTAG00000000435	0.707606477375145	5.07798891070091	4.54849731227096	0.0329476500259989	0.173580488269797	TARBP2
ENSBTAG00000012232	0.854343214896804	4.89376412932019	4.54402295575641	0.0330338695873604	0.173656594169731	CYC1
ENSBTAG00000021660	-0.870441624107725	5.10537597421627	4.54467374504187	0.0330213144361032	0.173656594169731	IKBIP
ENSBTAG00000031171	-0.486780557731503	7.24999537948982	4.54669038801952	0.0329824406119435	0.173656594169731	SH3GLB1
ENSBTAG00000045877	1.24456347860759	3.26966114246005	4.54427453108619	0.0330290155570322	0.173656594169731	TSC22D3
ENSBTAG00000002798	-0.801255281773198	3.40801625366069	4.54241932988091	0.033064828326509	0.173717941325197	NABP2
ENSBTAG00000005182	-0.704104122382147	8.01085743079292	4.54090577015337	0.0330940760940618	0.173717941325197	BoLA
ENSBTAG00000005182	-0.704104122382147	8.01085743079292	4.54090577015337	0.0330940760940618	0.173717941325197	BOLA-A
ENSBTAG00000033886	-0.811450275300866	4.28614364446154	4.54063099513669	0.0330993886963902	0.173717941325197	CIST1
ENSBTAG00000005816	-0.769015551676474	5.15745102879164	4.52899251071622	0.0333252313539641	0.174338136253734	IRF9
ENSBTAG00000006082	-0.581169769498506	7.07919404538208	4.52804672630614	0.0333436547019695	0.174338136253734	DNASE2
ENSBTAG00000010254	-1.34602868004132	3.5849606602507	4.53019590198353	0.0333018053399356	0.174338136253734	MAP3K6
ENSBTAG00000013148	1.81293347024549	5.26517175801748	4.53324215960998	0.0332425817144707	0.174338136253734	CLDN1
ENSBTAG00000014423	-0.734847499881219	6.44492139124879	4.52877546691305	0.0333294583047967	0.174338136253734	RPL22
ENSBTAG00000019718	-0.823340997816866	8.79428812959278	4.52845319604474	0.0333357355969255	0.174338136253734	RPS15
ENSBTAG00000026936	0.936582749072556	4.08470701042314	4.52942339947559	0.0333168414094234	0.174338136253734	ZGRF1
ENSBTAG00000010432	1.03371209799827	5.0205626037916	4.52611362059851	0.0333813436168498	0.174440952226713	EIF2D
ENSBTAG00000003849	0.814638285566498	6.44966517853109	4.5239276092404	0.0334240169426498	0.17448361106229	GNL2
ENSBTAG00000012259	0.719355237482178	4.27734744254368	4.52313363697881	0.0334395302515024	0.17448361106229	PNPO
ENSBTAG00000024381	-1.02361951191068	5.99558793802401	4.52292573990115	0.0334435935648428	0.17448361106229	MAN1A1
ENSBTAG00000006040	-0.631170170966044	6.31396339584443	4.51996541849395	0.0335015085444711	0.174691594662388	UHRF1BP1L
ENSBTAG00000003148	0.565982768057774	6.42700116302986	4.51685774351584	0.0335624190527978	0.174726784073683	MCM3AP
ENSBTAG00000003746	-0.516089889601925	7.66773206535616	4.51755289232379	0.0335487840803502	0.174726784073683	SCP2
ENSBTAG00000008530	-0.951342838701671	5.34743894695429	4.51766983444054	0.0335464908919317	0.174726784073683	SLC36A4
ENSBTAG00000006125	0.983138377966797	4.46313310711014	4.50775167572568	0.0337415653408462	0.175564983531564	PLK3
ENSBTAG00000003710	0.696328398637158	5.75145918876982	4.50316324970797	0.0338322130528957	0.17570493665639	XPO4
ENSBTAG00000011645	0.723025444622971	4.98499594858208	4.50271495552039	0.0338410830675255	0.17570493665639	U2AF1
ENSBTAG00000011937	0.961581861009995	3.35503560457085	4.50354443238469	0.0338246728275612	0.17570493665639	RITA1
ENSBTAG00000014906	1.68599008543647	4.83757238658717	4.50546924555477	0.0337866246537552	0.17570493665639	VCAN
ENSBTAG00000018637	-0.663897268138181	5.52974227019734	4.5012189392735	0.0338707010546106	0.175764420807786	HDDC3
ENSBTAG00000012442	-0.664266290688363	8.23640772171714	4.49763354370314	0.0339417946819536	0.176038954411547	CTSB
ENSBTAG00000019075	1.49330629438806	2.98862888310269	4.49642127438437	0.0339658676327711	0.176069452035329	METAP1D
ENSBTAG00000002190	0.856976944231577	4.4466725890476	4.49535494865282	0.0339870572209889	0.176084978471483	DOCK8
ENSBTAG00000002941	0.84133136890236	4.90863308497164	4.48756269648716	0.0341423216246523	0.176437604135876	FES
ENSBTAG00000004364	1.20721342795758	2.21515320900557	4.48554055322143	0.0341827348372357	0.176437604135876	THNSL2
ENSBTAG00000010013	0.851423839001516	3.64998952264534	4.48986936899352	0.0340962829645405	0.176437604135876	DNAJA3
ENSBTAG00000016326	0.819806775380927	4.09477121957435	4.48633568258899	0.0341668379483027	0.176437604135876	C3H1orf52
ENSBTAG00000018116	1.11313988818413	3.73539053532712	4.48934247836829	0.0341067934043328	0.176437604135876	MTFP1
ENSBTAG00000021535	-0.691956433022098	5.04917747886732	4.48570663491499	0.0341794137549998	0.176437604135876	CROT
ENSBTAG00000045966	0.683579988406523	5.81304634272717	4.48800396098752	0.0341335094448692	0.176437604135876	GPRIN3
ENSBTAG00000006963	-0.716693645790622	6.69285047462988	4.48243631986521	0.0342448713015187	0.176529823634318	RPL12
ENSBTAG00000016525	-1.13228644951866	6.2695390373949	4.48361591128786	0.0342212458947175	0.176529823634318	ITGA1
ENSBTAG00000019013	0.804515506936305	3.0971778930573	4.48100493830895	0.0342735625758301	0.176529823634318	HECTD3
ENSBTAG00000034712	-1.08553804932105	3.92567873189286	4.48162836346283	0.0342610632661829	0.176529823634318	RAB33A
ENSBTAG00000006921	1.05893325880701	2.60146941312251	4.47928984576004	0.0343079737784614	0.176553481574891	ABCA6
ENSBTAG00000019933	0.595007238791578	5.37800834362444	4.4789577352947	0.0343146413352315	0.176553481574891	MKNK1
ENSBTAG00000001385	-1.09751204673039	3.36494333709734	4.47689187402452	0.0343561466618363	0.17657928167459	ZSCAN2
ENSBTAG00000003225	0.962580080037416	5.87104074266816	4.4777035263229	0.0343398334579236	0.17657928167459	IMP4
ENSBTAG00000011817	-1.83688651671942	3.34144925390364	4.47504327691232	0.0343933314134876	0.176676571878839	GABRA2
ENSBTAG00000003418	-0.539278907658872	10.7089333689282	4.47248413221575	0.0344448783653506	0.176714112095984	MSN
ENSBTAG00000010353	1.10673790875928	2.40535867209915	4.47236140731112	0.0344473523504493	0.176714112095984	ATP7B
ENSBTAG00000016869	0.97568052384164	4.56770422728327	4.47075478159508	0.0344797571140007	0.176714112095984	POLD3
ENSBTAG00000018372	0.610841476718784	4.91170426793204	4.47015135559107	0.0344919361179286	0.176714112095984	STARD7
ENSBTAG00000019202	1.10456672435755	2.04205155737228	4.47142973129254	0.0344661398670667	0.176714112095984	EAF1
ENSBTAG00000005355	0.89265230386031	3.36850701932507	4.4684542255982	0.0345262135702984	0.176796134885369	BAG2
ENSBTAG00000003616	0.825693032817725	3.24352509209368	4.46597874085901	0.0345762755626882	0.176958855047962	DCLRE1B
ENSBTAG00000026962	0.65069163132178	7.18622987643379	4.46254353732524	0.034645871812817	0.177221325266619	XPOT
ENSBTAG00000018332	-1.03258383941246	7.0880241001565	4.45947690443765	0.0347081246647664	0.177445974910517	PPTC7
ENSBTAG00000002282	-0.821131065110319	8.71091696649325	4.455760457945	0.0347837255698742	0.177738593487456	EIF1
ENSBTAG00000019209	0.778473371386129	3.05382289426918	4.45228865110045	0.0348545055215011	0.178006282024848	RAD1
ENSBTAG00000027134	1.29986710688179	2.09415921471965	4.44931136378465	0.0349153236281046	0.17822283864599	DYNC1I1
ENSBTAG00000021421	-0.771719793181774	8.71524568484639	4.44536247406665	0.0349961602630743	0.178541296270971	SSR4
ENSBTAG00000001506	0.971440451161074	3.20663740823622	4.44068976937408	0.0350920668116486	0.178747906633229	HTT
ENSBTAG00000044015	1.46084817475607	5.08756540149157	4.44080708078086	0.0350896556520653	0.178747906633229	RBM12
ENSBTAG00000049035	0.946385686451074	3.17376674864187	4.4414672014385	0.0350760910947916	0.178747906633229	C14H8orf89
ENSBTAG00000012898	-0.627814206692983	6.98392531100621	4.43865105918411	0.0351339971187278	0.178867345668095	RPS27L
ENSBTAG00000012898	-0.627814206692983	6.98392531100621	4.43865105918411	0.0351339971187278	0.178867345668095	LOC101903478
ENSBTAG00000011957	-0.892825700885641	3.46514253156533	4.4371193188729	0.0351655350112671	0.178933779095186	CREBL2
ENSBTAG00000020561	1.21119543954994	2.10270971219453	4.43310478795928	0.0352483331063423	0.179166684770578	KLHL15
ENSBTAG00000020761	-0.673162281182281	6.73119447222623	4.43354276893506	0.0352392900224001	0.179166684770578	USP33
ENSBTAG00000004971	-0.755169419987947	6.97643166571576	4.42990796841554	0.035314412064796	0.179408335938633	GRAMD1C
ENSBTAG00000012695	-1.13005885751831	3.7990675820135	4.42773160388651	0.0353594721218898	0.179543006923216	LCK
ENSBTAG00000003733	-1.44676524706322	3.38286405103669	4.42242941795317	0.0354695019946797	0.179830025462451	TM4SF5
ENSBTAG00000012141	1.1753284200918	2.83305419256725	4.42142800593723	0.0354903232727094	0.179830025462451	RAD9A
ENSBTAG00000020281	0.862530540638905	4.1413508246113	4.42155427862405	0.0354876971168023	0.179830025462451	NIN
ENSBTAG00000024406	-0.947517484640706	8.27278196887709	4.42244393531471	0.0354692002448563	0.179830025462451	AGR2
ENSBTAG00000020097	-0.478148924338865	8.1499484031203	4.41855002082687	0.0355502333189116	0.180039329178664	PERP
ENSBTAG00000006831	-1.10470149006286	3.22490038825617	4.41151715406081	0.0356970797673218	0.1806003137378	C8H9orf85
ENSBTAG00000013556	0.981284350736978	3.03381943114017	4.41145759259255	0.0356983261190753	0.1806003137378	UNC13D
ENSBTAG00000031249	-0.968917151970244	3.46440043001673	4.40780647660153	0.0357748144505926	0.180892713820708	PSMG4
ENSBTAG00000002128	0.81025986958629	4.01879546315374	4.40186075575727	0.035899740388068	0.181145822458666	MPPE1
ENSBTAG00000005328	1.01250555055945	4.69303736261037	4.40229934954748	0.0358905094882042	0.181145822458666	ICE2
ENSBTAG00000015352	-0.65784465018351	5.16633948709666	4.40222101895528	0.0358921578971754	0.181145822458666	MTMR4
ENSBTAG00000018160	0.915233494871359	2.55245686145161	4.40279034521745	0.035880178654551	0.181145822458666	LAMA1
ENSBTAG00000051831	-1.00187441483842	4.04040292404603	4.40028128728186	0.0359330033890172	0.181219180197451	CHD2
ENSBTAG00000010298	-0.67554645735574	6.48118946364932	4.39816605186342	0.0359775999638211	0.181349589817636	GTF2A2
ENSBTAG00000000542	-0.638550006501271	5.41229829332298	4.39313112294591	0.0360839871074022	0.181413416740487	CFAP36
ENSBTAG00000009596	-1.15279619867139	3.75290577997715	4.39432917233827	0.0360586427239663	0.181413416740487	C8H9orf43
ENSBTAG00000020931	-0.965043991819764	3.38621677357749	4.39387834159935	0.0360681777289866	0.181413416740487	CHN2
ENSBTAG00000032227	-0.595188106897358	5.09357060749593	4.39364319103522	0.0360731521765827	0.181413416740487	RBIS
ENSBTAG00000038235	1.14714014940907	1.97148245212127	4.39600645952265	0.0360231915011968	0.181413416740487	NOD1
ENSBTAG00000002879	0.795364329454472	4.37449529305163	4.39129103701996	0.0361229498998304	0.181476647655702	DCPS
ENSBTAG00000018415	0.989526626269764	3.12802615333984	4.3907663953616	0.0361340669593447	0.181476647655702	TTLL4
ENSBTAG00000005833	-0.642310026278981	6.02769274473428	4.38830959804836	0.0361861737070289	0.181596196003457	ETNK1
ENSBTAG00000008606	0.695660588197233	5.73352794337489	4.3878750635694	0.0361953980254876	0.181596196003457	EXOC3
ENSBTAG00000050155	-0.573874768275323	7.65698371271419	4.38489653924538	0.036258692572136	0.181819495706286	SERPINB6
ENSBTAG00000000080	1.20485539540617	5.22367964344389	4.38236131344884	0.0363126581633417	0.181995808236572	GRWD1
ENSBTAG00000018223	-0.541525240150204	6.77867927249342	4.38061526550606	0.036349873960969	0.182088033226841	CHI3L1
ENSBTAG00000018271	0.856353646116292	3.39671619484001	4.37932354930529	0.0363774316867146	0.182131807482682	SLC38A10
ENSBTAG00000008587	-1.34346700277675	3.95461706991	4.37601653782463	0.0364480838337738	0.182202766189702	GSTT2
ENSBTAG00000016074	-0.730344735301134	6.06334173618385	4.37627134614734	0.0364426349155129	0.182202766189702	ZNF143
ENSBTAG00000031569	-0.629469768433945	6.31295344638555	4.37607486076334	0.036446836558565	0.182202766189702	GOLM1
ENSBTAG00000008111	0.947565313966983	3.0944293639425	4.37288175151998	0.0365151891349504	0.182443985775968	ESYT3
ENSBTAG00000025219	-1.14717604033274	4.86093716432155	4.37035791229032	0.0365693100860623	0.182620115073741	LOC100848263
ENSBTAG00000015083	0.805452859753777	4.153170208141	4.36360875853425	0.0367144512397821	0.183155906751861	FBXO9
ENSBTAG00000026369	0.58330455661703	7.31359416690746	4.36379416195263	0.0367104560762997	0.183155906751861	ENC1
ENSBTAG00000026139	-1.3989446033775	2.22900654774848	4.36114928816768	0.0367674922072736	0.183326012149404	ARMCX1
ENSBTAG00000003215	0.906934076430061	3.86417817612428	4.35982077752976	0.0367961762539735	0.183374559107083	KIF3B
ENSBTAG00000013971	0.75920189757926	4.97971714550112	4.35505245247816	0.0368993229229717	0.183793951234442	PI4KA
ENSBTAG00000051013	0.933053294175269	2.9525506736614	4.35353276992727	0.0369322597324406	0.183863379470453	RASSF3
ENSBTAG00000003602	-0.667627390022118	6.76017424021548	4.35261702217035	0.0369521220381707	0.183867679735433	RBPJ
ENSBTAG00000016851	0.667096262081527	5.16710692889811	4.35063146439251	0.0369952266493503	0.183987566039266	RPS6KB1
ENSBTAG00000005273	1.54908474472962	2.19054916445065	4.34864903222017	0.0370383159438403	0.184107253058288	IL1R1
ENSBTAG00000009963	1.21008097928259	3.78817032811778	4.34371934918084	0.0371456934395245	0.184546212067617	MORC2
ENSBTAG00000008184	1.05594821694381	8.60395940743956	4.33797849848792	0.0372711507163501	0.185074498015821	CCT6A
ENSBTAG00000000913	-0.718470500929794	7.44670347083971	4.33521004301856	0.037331809512566	0.185090805564864	UQCR10
ENSBTAG00000015974	1.31271844531006	3.17133619172506	4.33553535605199	0.0373246763176645	0.185090805564864	FLVCR1
ENSBTAG00000033095	0.91758026066558	4.46642957833859	4.33555422007135	0.0373242627268621	0.185090805564864	WDR70
ENSBTAG00000004211	1.1026394458834	6.0758658994803	4.3298656814187	0.0374492009130303	0.185482787326667	TNFRSF1A
ENSBTAG00000006633	-0.523580999776242	6.3989109853656	4.33070970152525	0.03743063593397	0.185482787326667	IRF3
ENSBTAG00000007842	0.925729705626461	3.24371589091471	4.32684883165878	0.0375156381296432	0.185621853690535	GCLM
ENSBTAG00000023283	-1.64217095354254	2.12564457453277	4.32733879138841	0.0375048398190251	0.185621853690535	JAML
ENSBTAG00000015294	0.793161032285764	4.8069866501375	4.32365791435676	0.0375860430605027	0.185780247568715	COX10
ENSBTAG00000016519	-0.803948173543563	6.67892244464259	4.32410513391185	0.0375761671984155	0.185780247568715	MBOAT1
ENSBTAG00000003745	-0.455876625741479	6.62438159355487	4.32191692023188	0.0376245150010937	0.185875475334653	WDR48
ENSBTAG00000008022	0.679184543995114	4.83603884368019	4.31901329007443	0.0376887703221635	0.186010849762514	PTGFRN
ENSBTAG00000015005	0.854103455247889	4.87037468954522	4.318941649172	0.0376903571382816	0.186010849762514	FANCG
ENSBTAG00000021374	1.31266337751335	5.19559982609681	4.31739595680188	0.0377246106338046	0.186085005970419	FARSA
ENSBTAG00000019164	-1.15509695772907	3.17138707996451	4.31545527467889	0.0377676635382201	0.186202469548087	RHOBTB1
ENSBTAG00000007730	0.563700404614467	6.09430894642469	4.30988997805895	0.0378914121688459	0.186622436117095	ZFX
ENSBTAG00000023523	-1.36642235395614	3.11704381482354	4.31024500598065	0.0378835051772496	0.186622436117095	GKAP1
ENSBTAG00000006651	-2.3390712135444	1.84453004657819	4.30319021679186	0.0380409503782303	0.18713023097283	INSL6
ENSBTAG00000009112	1.07128553760784	2.44952803492896	4.30267298609681	0.0380525206193976	0.18713023097283	TRAM2
ENSBTAG00000040356	1.412350134471	2.624466026104	4.3042569164349	0.0380171003805302	0.18713023097283	SPIRE2
ENSBTAG00000013294	-1.69236630122704	2.99993475728924	4.29930696142383	0.038127907387135	0.187215569605628	DYRK3
ENSBTAG00000015228	-0.47982108352714	7.39050452382467	4.30058980255394	0.0380991579461071	0.187215569605628	CD74
ENSBTAG00000018348	0.643675637515932	4.98367516298295	4.29947564785654	0.0381241256984538	0.187215569605628	CBLL1
ENSBTAG00000005845	-0.607705590790573	6.5728006256768	4.29240112351189	0.0382830636056463	0.187882094105195	MPI
ENSBTAG00000005197	1.13930617048143	3.03657277409996	4.29133191164704	0.0383071451185465	0.18790499262914	BAZ1B
ENSBTAG00000011190	0.606817977456954	8.15088550939324	4.29011810618142	0.0383345025126763	0.187943928732361	FLNA
ENSBTAG00000012213	0.76226948692425	4.8728439625662	4.28900407180711	0.0383596292374392	0.187971894561993	WAPL
ENSBTAG00000013128	-0.963499551728292	5.98391125347187	4.28593933857022	0.0384288425329905	0.18818186754236	ACBD3
ENSBTAG00000021370	0.762747554338554	5.62450591211894	4.28538536865954	0.0384413672381944	0.18818186754236	BLMH
ENSBTAG00000004100	0.681738884611261	4.10185326618794	4.28437359363734	0.0384642535054088	0.188198708506242	TTI1
ENSBTAG00000054481	-0.67794835220744	4.8330899293933	4.27979329038941	0.0385680384325977	0.188611155103931	TMEM92
ENSBTAG00000004517	1.03175419673573	3.24334847617194	4.27780334563454	0.0386132199650537	0.188736738798884	TARBP1
ENSBTAG00000051467	-0.6617243336921	5.14407693777061	4.27551234497271	0.0386653056781861	0.188895925468695	COA6
ENSBTAG00000016203	1.09140070693154	3.39455024448153	4.27423750976771	0.0386943208484687	0.188942299279253	ZNF16
ENSBTAG00000040435	-0.719883702386465	4.12873384300957	4.27098481773479	0.0387684554023687	0.189208830753466	NA
ENSBTAG00000000289	-0.577835161522426	4.4958452883777	4.26673716405556	0.0388654911836704	0.189387444925825	ASB8
ENSBTAG00000004597	-1.24787700405608	5.17179650654288	4.25840908773186	0.0390564823849712	0.189387444925825	PIM2
ENSBTAG00000006177	0.571943431031425	6.02112984114249	4.26541717204028	0.0388956976652884	0.189387444925825	ZDHHC20
ENSBTAG00000010729	0.936209225567323	4.7709820185887	4.25657892787014	0.039098585964228	0.189387444925825	KRI1
[truncated: 7,730 more rows]
