# Supplementary material for: Bovine Follicular Fluid and Extracellular Vesicles Derived from Follicular Fluid Alter the Bovine Oviductal Epithelial Cells Transcriptome
Source: Int J Mol Sci. 2020 Jul 28;21(15):5365. doi: 10.3390/ijms21155365 (PMC7432463; doi:10.3390/ijms21155365)
Supplement: Supplementary file 1 [file ijms-21-05365-s001.zip › supplementary file/DE gene list XLS file and supplementary table/Supplementary data 2.DE genelist of 24h FF treatment.xlsx]

## Sheet: ff24h_results
ENSEMBL	logFC	logCPM	LR	PValue	FDR	SYMBOL
ENSBTAG00000001021	-4.03980551804143	6.26238797140721	78.6341831888723	7.4744793779999e-19	7.23380114202831e-15	CYP1A1
ENSBTAG00000005305	4.02858060900459	4.63521922937167	69.9324207504945	6.1371413279562e-17	2.969762688598e-13	NTS
ENSBTAG00000018424	-2.35074657941172	6.12574810491728	50.5121224535922	1.18430993963601e-12	3.82058386526578e-09	ACKR3
ENSBTAG00000002075	-1.97052411751568	8.13980663370518	43.47669433769	4.29038800681537e-11	1.03805937824898e-07	MME
ENSBTAG00000021272	-4.48093405099099	3.08139006268969	42.4307800097674	7.32284931547104e-11	1.41741071350258e-07	ABCG1
ENSBTAG00000009475	-2.39031056055712	6.75615641322015	37.4286670944401	9.48181525857605e-10	1.52941680120832e-06	PLXDC2
ENSBTAG00000034206	-1.76575059795888	8.02927146847907	36.4084141556542	1.60010954586137e-09	2.21226574069234e-06	EMCN
ENSBTAG00000031358	-2.71140989839548	4.7705005355483	34.7945766302646	3.66392689767449e-09	4.23740884465383e-06	DPYD
ENSBTAG00000054976	-2.85809951022071	7.1236105140785	34.652878897628	3.94055379230052e-09	4.23740884465383e-06	MCTP1
ENSBTAG00000005710	-2.42815818904191	6.7283688141908	34.4128862357896	4.45762185414275e-09	4.31408643043935e-06	NCAM1
ENSBTAG00000043558	2.58293863402199	10.6239040999166	33.5075423317501	7.09881762912979e-09	6.24566881951983e-06	ND1
ENSBTAG00000011224	-2.11665905273345	5.52878459408671	33.101987115889	8.74493038708549e-09	6.51026432970872e-06	CITED2
ENSBTAG00000014069	1.99035986813735	5.02520786653622	33.2063347917071	8.28800886901148e-09	6.51026432970872e-06	PDK4
ENSBTAG00000007958	2.54252788330562	6.93121602621798	31.4596796025396	2.03624975151438e-08	1.14230148192138e-05	TNS4
ENSBTAG00000008717	1.67553857664417	8.7689332382353	31.4295924603729	2.06804821454587e-08	1.14230148192138e-05	SERPINE2
ENSBTAG00000021999	1.59263365090431	5.41507706356928	31.3772541919359	2.12455328317678e-08	1.14230148192138e-05	CPT1A
ENSBTAG00000043556	2.35340245832544	11.3272732773344	31.4742858486074	2.02098978160469e-08	1.14230148192138e-05	COX2
ENSBTAG00000050986	-2.08892000858022	4.17313287246117	31.5361960967294	1.95757017447385e-08	1.14230148192138e-05	PXDN
ENSBTAG00000009417	-1.95927652538126	4.92511178831294	31.2616721220612	2.25487681596581e-08	1.14856304341669e-05	ZFAND5
ENSBTAG00000014486	2.74198458762864	4.86489115773437	30.8876657353938	2.73403896203877e-08	1.32300145373056e-05	ATP12A
ENSBTAG00000043559	2.24277039149286	9.91514172728118	30.7768203827237	2.8947507916624e-08	1.33406657912899e-05	ND4L
ENSBTAG00000005412	-1.89692664081743	6.12984493919167	30.5028858827292	3.33370229945621e-08	1.41433677995734e-05	NEDD4L
ENSBTAG00000019040	-1.82878820270204	5.27541949725978	30.4869465136545	3.3612054080408e-08	1.41433677995734e-05	PLBD2
ENSBTAG00000017969	3.30392562565698	3.04717059072912	29.6923193981306	5.06350449250513e-08	1.96018385913859e-05	CA4
ENSBTAG00000032591	-2.3790784478122	4.73674610450178	29.7324331951223	4.95980362151624e-08	1.96018385913859e-05	CTHRC1
ENSBTAG00000006367	-2.22626635992182	7.51805278037586	29.5952088805314	5.32363647536075e-08	1.97522059444584e-05	CCN2
ENSBTAG00000019496	1.94266985416998	4.16665347329969	29.5283289978661	5.5105348264143e-08	1.97522059444584e-05	CDKN3
ENSBTAG00000015512	-1.34201525300811	6.30724129735151	29.3339856886418	6.09178678104879e-08	2.10558258810679e-05	HEXB
ENSBTAG00000046328	-2.51657765047509	4.38943573915241	29.1261530818801	6.78153303635338e-08	2.26316126640786e-05	XG
ENSBTAG00000017369	-1.556439875937	6.62776093976754	28.830641053429	7.89914935658888e-08	2.54826558243557e-05	MAMDC2
ENSBTAG00000054218	-4.28262700399776	5.71576115897355	28.5588718993886	9.08924080354655e-08	2.83760233860398e-05	IGFBP5
ENSBTAG00000007348	2.54547382515159	5.6987630824174	28.1344275143359	1.13174625482276e-07	3.25788195086288e-05	STRA6
ENSBTAG00000009230	-3.13500195338199	2.55714961264438	28.2214619960097	1.08198164230655e-07	3.25788195086288e-05	FBLN7
ENSBTAG00000025898	-1.72801894210407	6.27131238255211	28.1126822802037	1.14453385337196e-07	3.25788195086288e-05	TBC1D8
ENSBTAG00000010273	3.29251457899823	3.6674391238672	27.9286741161558	1.25870583977505e-07	3.48050146209797e-05	EREG
ENSBTAG00000016571	-1.8471245585014	3.89596858724477	27.6737288467692	1.43599710270629e-07	3.86043887777542e-05	FAM234A
ENSBTAG00000033180	-2.75877852779609	3.4777654226839	27.4887955568426	1.58007243821782e-07	4.1329570424519e-05	SMYD3
ENSBTAG00000010526	-1.6962990172468	5.21820581363431	27.1768443115603	1.85669159256365e-07	4.72870032442921e-05	PLPP1
ENSBTAG00000002020	-2.73291611275219	4.78669956541405	26.9642960732078	2.07248567685438e-07	5.14295291810173e-05	CREBRF
ENSBTAG00000000828	-1.54958290340839	10.6227375973003	26.9078939195203	2.13385555272434e-07	5.16286350981653e-05	CAPN6
ENSBTAG00000015981	-2.72927604781161	3.62400105943059	26.6693421437535	2.41421860092429e-07	5.69873356579153e-05	ETV1
ENSBTAG00000021462	6.25560326801434	2.09245394115644	26.4372859469032	2.72234432257677e-07	6.27305913188046e-05	CSF3
ENSBTAG00000048781	-1.98692547998365	5.38834449251024	26.2827019141055	2.949183915483e-07	6.63772138001034e-05	NA
ENSBTAG00000019819	-1.43603438432191	5.52835212278986	26.2053417822472	3.0697220290609e-07	6.75199313573896e-05	FUT8
ENSBTAG00000019929	-1.64067303508463	8.01428417974747	26.0735058483511	3.2866307861385e-07	7.06844727738853e-05	ITGAV
ENSBTAG00000014903	2.29165522309272	3.90901173812307	25.9536725287708	3.49709518408483e-07	7.35758417208107e-05	ABCA3
ENSBTAG00000009562	1.90812225068529	4.63784666806016	25.8825230385957	3.62839425172031e-07	7.47140416343599e-05	ZNF593
ENSBTAG00000032821	-2.15892581333397	9.71927609123161	25.7386096066644	3.90927420030051e-07	7.8820741063559e-05	SCEL
ENSBTAG00000012519	2.58994681076541	8.10382757620576	25.574920665689	4.25534415938104e-07	8.23664415489793e-05	XDH
ENSBTAG00000018134	2.46510908804769	3.63700263447943	25.6066883566964	4.18585995390715e-07	8.23664415489793e-05	AREG
ENSBTAG00000027868	3.94439409243856	2.1920328877582	25.2170419412197	5.12275277542427e-07	9.53423103087618e-05	DLG2
ENSBTAG00000031509	2.32517243632676	4.48170742094671	25.2329032217763	5.08079610696568e-07	9.53423103087618e-05	PFAS
ENSBTAG00000003329	-1.50186095290835	9.91293089279088	25.1223569021184	5.38054249907981e-07	9.82507364265933e-05	FST
ENSBTAG00000018493	2.54985767647324	2.1556045276877	24.8967965222487	6.04828462995472e-07	0.0001083987012013	ERICH5
ENSBTAG00000012387	-1.94756702931383	6.46114073391332	24.7525465309316	6.51826243391124e-07	0.000114697716064351	PAM
ENSBTAG00000016525	-2.77174686012476	6.2695390373949	24.6315532833042	6.94059447447472e-07	0.000119948345221368	ITGA1
ENSBTAG00000017448	-1.92638277403052	4.33393729405315	24.3451349907667	8.05298672819609e-07	0.000134381814433867	EFEMP1
ENSBTAG00000049228	2.39966498014675	2.47803026798863	24.3450201405516	8.0534668703909e-07	0.000134381814433867	NA
ENSBTAG00000000752	2.20520965798951	4.21458062288021	24.2671076759366	8.38589275648197e-07	0.000137557067961411	SGO1
ENSBTAG00000026283	-2.08785238143335	4.76344293521268	24.2239813844203	8.57577845635202e-07	0.000138327306500958	ASPH
ENSBTAG00000043568	2.15678849457335	7.80270681555117	24.156054373863	8.88364432104422e-07	0.000140944114326338	ND3
ENSBTAG00000000985	-1.15267292811997	6.04189427743947	23.9519862800821	9.87683401251867e-07	0.000151726983449453	RAB10
ENSBTAG00000002534	2.74947198329667	5.85526592695857	23.9593609433089	9.83907332416568e-07	0.000151726983449453	EEF1E1
ENSBTAG00000003196	2.02589044600522	5.36674003083598	23.2307671888449	1.43680157503264e-06	0.000210687358229787	PAPSS2
ENSBTAG00000025425	-2.53960920697433	5.78352647542504	23.2750301244029	1.40411129679053e-06	0.000210687358229787	RAB24
ENSBTAG00000043584	2.3204191087485	11.5796021665718	23.24851378776	1.42360417929166e-06	0.000210687358229787	ATP6
ENSBTAG00000021048	-3.74679290371268	10.3728950162626	23.1983004108876	1.4612641694433e-06	0.000211076337789138	ADM
ENSBTAG00000020543	1.85353355578063	3.77065106614237	22.9628228037285	1.65164805489404e-06	0.000235068380518596	UPK1A
ENSBTAG00000018479	1.95889095164197	4.9501290804604	22.7105807848724	1.88328012024121e-06	0.000264150507299919	PTPMT1
ENSBTAG00000019465	-1.71920526443294	5.94415392264615	22.493971589611	2.1080412551925e-06	0.000291451760967901	ITPKC
ENSBTAG00000051333	-1.48596136360409	7.28215242768521	22.4369729607585	2.17153303037441e-06	0.000296001361520614	ARID5B
ENSBTAG00000017363	-2.56835159768059	10.5625800276474	22.3682605672092	2.25062870619776e-06	0.000302522008591416	SAT1
ENSBTAG00000004415	2.92887184496902	3.34881423372458	22.1973212139398	2.46016806516484e-06	0.000326157623762539	NA
ENSBTAG00000020209	-2.16682423165735	2.90614689843306	22.1419926438835	2.53209894514533e-06	0.000331157480961034	NA
ENSBTAG00000001592	-3.50621479887686	6.42212167107988	22.022904363701	2.69416164561572e-06	0.000344208757727251	INSIG1
ENSBTAG00000015844	-2.37019372554247	10.2906125243735	21.9667465373556	2.77415613791337e-06	0.000344208757727251	TFPI2
ENSBTAG00000026962	1.47722679716614	7.18622987643379	21.967751696243	2.7727035935238e-06	0.000344208757727251	XPOT
ENSBTAG00000051647	1.51816717781862	4.80669053238725	21.9703208819547	2.76899435743164e-06	0.000344208757727251	LOC100196898
ENSBTAG00000039719	2.85420207693062	6.59735023941968	21.8482057347098	2.95092408763611e-06	0.000361506877470156	PHGDH
ENSBTAG00000019870	-2.86871986068864	9.37814137370606	21.8008408472324	3.0246754959683e-06	0.000365910118124765	SLC14A1
ENSBTAG00000033983	-1.74286687913733	6.28255474478961	21.7569738007954	3.09462913961217e-06	0.000369750874236625	MAP2K1
ENSBTAG00000018196	1.56010969244314	7.081385553608	21.6694498237986	3.23908963655008e-06	0.000382291579299167	WDR43
ENSBTAG00000014124	-2.20395101549513	5.08001478251019	21.5836709319941	3.38723410220712e-06	0.000394959658327236	MLLT3
ENSBTAG00000011623	-1.50766810756272	8.21148449370053	21.3570922164922	3.81207912813439e-06	0.000434038844730407	VMP1
ENSBTAG00000052092	1.62886819551038	6.11097641471885	21.3658979202541	3.79461009037978e-06	0.000434038844730407	NA
ENSBTAG00000017894	2.27367590332292	4.06347884044602	21.2807115333137	3.96703195693303e-06	0.000446429479990673	CAD
ENSBTAG00000005385	1.739627492447	5.12007518760058	21.2350002937292	4.06277318182843e-06	0.000451948492571673	POP5
ENSBTAG00000021660	-1.90005257649807	5.10537597421627	21.2125106602944	4.11072486989091e-06	0.000452086310122775	IKBIP
ENSBTAG00000011435	-2.08774314424602	9.35979688341581	21.166588346746	4.21041020112988e-06	0.000457846628388033	NPEPPS
ENSBTAG00000030337	1.3684909130941	5.83086397099063	21.1239308298336	4.3051807539299e-06	0.000462950437072595	MYCBP
ENSBTAG00000015016	-1.49982199241396	6.2484272621056	21.0786943946451	4.40802075831338e-06	0.000468800273614911	CALCOCO1
ENSBTAG00000012976	-1.66906216857913	7.55863779731661	21.0521287572528	4.46956009998751e-06	0.000470178289648686	WLS
ENSBTAG00000010620	-2.14477389594178	5.64642900782427	20.9413283999466	4.73566626421217e-06	0.000490231744349039	ATP6V1B1
ENSBTAG00000018065	1.71931800591906	6.82435789334406	20.9309070914918	4.76149865352446e-06	0.000490231744349039	YARS
ENSBTAG00000014453	1.75841121830688	5.46317282477507	20.842264666225	4.98702260128939e-06	0.000508046365634513	PLK1
ENSBTAG00000000072	1.68679291473061	5.71779256425989	20.8037445342975	5.08833801930034e-06	0.000512968076570716	TFB2M
ENSBTAG00000011998	1.70392688540537	5.90969892008749	20.6895345743058	5.40103935294374e-06	0.000535931371261984	DUT
ENSBTAG00000013227	-2.32123082380968	4.70479154941258	20.6781818792169	5.43315755017721e-06	0.000535931371261984	SNAI2
ENSBTAG00000013593	1.58398727386639	6.20298651078293	20.6609592205936	5.48224899307052e-06	0.000535931371261984	SNRPA1
ENSBTAG00000023832	-2.5388182388553	4.50903200036544	20.5807626201492	5.71676997040173e-06	0.000553268997735479	ADAM8
ENSBTAG00000010484	-2.08840048634885	3.84353984343821	20.4449474400747	6.13713601124383e-06	0.000588071310067503	LRRN4CL
ENSBTAG00000018119	-5.2645952071077	4.040129087326	20.4012234762225	6.27896395745721e-06	0.000589978768740494	AOAH
ENSBTAG00000052466	2.11776522261493	5.76780819178562	20.4104095054007	6.24889664785175e-06	0.000589978768740494	NA
ENSBTAG00000011798	-1.25183459608801	5.80971278541797	20.3759374615411	6.36248120215446e-06	0.000592077818023566	STK38L
ENSBTAG00000012128	-2.24068745991925	5.78044513749764	20.3356765991197	6.49776623435522e-06	0.000598908396343713	AASS
ENSBTAG00000006832	1.7850610456915	5.37637383676816	20.2758632051369	6.70410212109447e-06	0.00061209717290521	SLC5A6
ENSBTAG00000008934	1.99384064404413	4.57351286840111	20.2549036480267	6.77795116122235e-06	0.000613056180731868	ESPL1
ENSBTAG00000001543	1.65482284289827	3.6123199397369	20.23533497134	6.84763650851532e-06	0.000613624316013067	BRI3BP
ENSBTAG00000018316	-2.97468846432803	2.07509848287616	20.1939476808487	6.9973976090714e-06	0.000621291872115532	ZMYND15
ENSBTAG00000009863	-1.46351078869622	10.3526348840138	20.047769198962	7.55315897309898e-06	0.000664540659469563	BHLHE40
ENSBTAG00000052579	3.03741614801458	2.77633695232308	20.0012609984894	7.73911113340438e-06	0.000674766824766555	LOC789175
ENSBTAG00000001299	-1.50435075186229	5.48071988528568	19.9276270175289	8.04296374481113e-06	0.000694998242163233	CYP7B1
ENSBTAG00000002292	-2.29211196149266	4.24192837285576	19.802486093154	8.58709141721404e-06	0.000735450183502632	SMARCA1
ENSBTAG00000017455	-1.35337360884951	8.37663782535661	19.7364362894165	8.88903243300892e-06	0.000754632069181231	ADAM9
ENSBTAG00000009340	-1.99626511175543	3.80873859989089	19.6812992493398	9.14923505739864e-06	0.00076333014556469	KATNAL1
ENSBTAG00000040034	-3.73783761074847	4.95365997912214	19.6836995165853	9.13775010672886e-06	0.00076333014556469	LOC507550
ENSBTAG00000000536	-2.79944566866703	5.09370860061955	19.6415626847822	9.34148900200868e-06	0.000772708808217436	ZNF395
ENSBTAG00000007390	-1.6620792744372	6.14279263197988	19.618420824587	9.45531786867938e-06	0.000775496324856602	VAT1
ENSBTAG00000024605	1.22347249657134	8.006283981761	19.5982044143064	9.55589634782182e-06	0.000777159368522853	DYNLL1
ENSBTAG00000050696	-1.80780349422415	4.05673834566073	19.4365591079835	1.03997128761971e-05	0.000838736843465298	KLHDC3
ENSBTAG00000005807	-1.77968202838622	8.67145890496275	19.3946756551659	1.06303015711067e-05	0.000850248418224547	MICU1
ENSBTAG00000015310	-2.31177383783794	6.53783222203314	19.3285092200253	1.10050871719652e-05	0.000873010111887535	SLC25A36
ENSBTAG00000002215	1.75529703949984	4.98287779989993	19.3128059462884	1.10959660732344e-05	0.000873063086640345	GFPT2
ENSBTAG00000014761	-2.98897751385981	2.60843455529348	19.228248946519	1.15984323583295e-05	0.000905238938418651	PGA5
ENSBTAG00000009987	-1.2713178755153	6.47847543118454	19.1991523883503	1.17765669843205e-05	0.000911788922194032	ITGB3
ENSBTAG00000017260	1.86808500346392	4.13582363234655	19.1438955065863	1.21224585382888e-05	0.000931120267726656	PDE3A
ENSBTAG00000001517	-2.25416366992222	8.53775113346203	19.1032865893307	1.2383145926278e-05	0.000943654222634004	KRT18
ENSBTAG00000043577	1.72338476886526	11.5254347326906	19.0777286554401	1.25500931880886e-05	0.000948904702143136	ND4
ENSBTAG00000007394	1.60327658992872	6.86384323055343	19.0368809450224	1.28216209812035e-05	0.000961919750822383	RPL22L1
ENSBTAG00000018431	-2.52312962032999	4.87159894029723	19.0021381920198	1.30572054689535e-05	0.000972058727142555	NAV2
ENSBTAG00000013298	-1.25711628170164	9.14502640942059	18.9224801456929	1.36138948788636e-05	0.00100576545524918	PLA2G4A
ENSBTAG00000005448	-2.81721792155938	2.83428256867135	18.789199294563	1.45991549281346e-05	0.00106233549920666	LOC521224
ENSBTAG00000019300	-1.67158006805849	7.05260105812965	18.7969006929134	1.45403217427568e-05	0.00106233549920666	TPMT
ENSBTAG00000009786	-1.33021643133031	8.65001998685491	18.6423731169727	1.5767677111937e-05	0.00113036725251353	SCIN
ENSBTAG00000010322	1.42117077187342	6.1394469851223	18.6446419825767	1.57489241951938e-05	0.00113036725251353	HYOU1
ENSBTAG00000013960	3.04623289162874	7.02152250498244	18.6175407513461	1.59743966854721e-05	0.00113676625824999	PSAT1
ENSBTAG00000001778	-2.06474894621981	3.52928012301519	18.6023997927346	1.61017728176357e-05	0.00113746684181809	NFKBIB
ENSBTAG00000021307	-2.0966852300515	8.4057838080729	18.5421685513039	1.6618661800921e-05	0.00116547397760372	BNIP3L
ENSBTAG00000002473	-3.41342795013625	8.53319783312577	18.5099977751253	1.69015385056809e-05	0.00117067698825955	ANGPTL4
ENSBTAG00000020133	-2.28311443314034	5.47290785730031	18.4888479352501	1.70901385053707e-05	0.00117067698825955	PPP3CC
ENSBTAG00000020799	-1.39006624570819	5.11456708669303	18.4898827798122	1.70808614635033e-05	0.00117067698825955	EXOC6B
ENSBTAG00000043564	1.96469701347899	7.84112170848365	18.4792188539976	1.71767030722108e-05	0.00117067698825955	ATP8
ENSBTAG00000019806	-2.63323884736666	1.99539460291901	18.4137279280703	1.77772616817327e-05	0.00120313523465601	YPEL2
ENSBTAG00000013953	-1.28758251358683	7.38854897477196	18.3203164248816	1.86705403934649e-05	0.00125481590227745	CALD1
ENSBTAG00000019164	-2.57904958467853	3.17138707996451	18.3023130077256	1.88478186278592e-05	0.00125799440469256	RHOBTB1
ENSBTAG00000015965	2.13134487111094	2.79411730721073	18.2193509386555	1.96868436375152e-05	0.00130499501865666	ZC3H8
ENSBTAG00000026704	2.05721674148449	3.78429607264577	18.1972238474511	1.99168940151052e-05	0.00131126326719856	CENPW
ENSBTAG00000021029	1.70292221731256	3.38693090079617	18.145688566458	2.04632198213226e-05	0.00133812865831595	PRR5L
ENSBTAG00000001042	-1.72958517139387	5.62300909160418	18.106511274431	2.08885904322008e-05	0.0013477318546856	MXD1
ENSBTAG00000023179	-1.56650646693722	5.52289474858921	18.1152519667633	2.07929242340078e-05	0.0013477318546856	TRIB1
ENSBTAG00000004863	-2.8441414459331	3.4612530724795	18.0631562116701	2.13696849368508e-05	0.00136964113125061	RIC3
ENSBTAG00000014791	2.73699136661	5.13796454807568	18.0408975407151	2.16209898562143e-05	0.00137286148367798	CTH
ENSBTAG00000032183	-1.38893015832122	4.66280725643084	18.0336339766879	2.17036378386786e-05	0.00137286148367798	NELL2
ENSBTAG00000013587	1.35643714767426	5.64652068326543	17.9886586548757	2.22225014223921e-05	0.00139655434263579	TXNL4A
ENSBTAG00000020244	-1.95764967094554	8.07278858434409	17.9403402616307	2.27938291907675e-05	0.00142321728327902	EFNA1
ENSBTAG00000003147	-1.16301104201921	8.35032898937721	17.8653120946449	2.37103721884586e-05	0.00146272995125133	JAK1
ENSBTAG00000047030	-4.0658481523121	2.1274628794041	17.8638230848465	2.37289318398904e-05	0.00146272995125133	LOC515276
ENSBTAG00000003813	2.15216475424452	4.97455761672348	17.8236244696347	2.42355388843571e-05	0.00147266946257352	BCS1L
ENSBTAG00000005260	-2.29243475921043	11.6924219307635	17.8202075974306	2.4279098272337e-05	0.00147266946257352	SPP1
ENSBTAG00000019338	-1.70793970669253	8.44830194891733	17.8149189890791	2.434667431409e-05	0.00147266946257352	IL13RA1
ENSBTAG00000008954	1.72342659243937	4.49412613667844	17.7760766136446	2.48488147381432e-05	0.00149370701264441	PSMB9
ENSBTAG00000032719	2.69948217896251	6.89555476706505	17.7605206132625	2.50528237239483e-05	0.00149667424691588	TFRC
ENSBTAG00000020495	-1.13414398228367	6.09052428205979	17.7314735288465	2.54382775771898e-05	0.00151037822326407	SH3YL1
ENSBTAG00000004398	-1.9334934727021	3.93445123204877	17.6363913963926	2.67421897137525e-05	0.00156043214906788	IMMP2L
ENSBTAG00000009526	-1.37167437325643	7.99755853388756	17.6475145520938	2.65862474022231e-05	0.00156043214906788	TMEM59
ENSBTAG00000016963	-2.2941071210439	5.00231721493817	17.6233467602323	2.6926241877902e-05	0.00156043214906788	ADAMTS6
ENSBTAG00000022613	2.02665114387848	7.98141844974337	17.6307708069097	2.68213374228019e-05	0.00156043214906788	CYCS
ENSBTAG00000023784	-3.52375741182956	2.02416529574476	17.5885204863818	2.74238801793202e-05	0.00157981138318727	TMEM88B
ENSBTAG00000002879	1.61990182750687	4.37449529305163	17.5645118155953	2.77723159434696e-05	0.00158749797230476	DCPS
ENSBTAG00000010734	1.2947721862379	5.79492173924122	17.5567866068035	2.78853745910114e-05	0.00158749797230476	NOP16
ENSBTAG00000003808	-4.21272601338614	4.41694837061252	17.4846174915254	2.89641724287301e-05	0.00160837463699422	HDAC9
ENSBTAG00000004243	1.26544894435126	5.85000144060745	17.4768319959788	2.90830297038632e-05	0.00160837463699422	LYPLA1
ENSBTAG00000012647	-2.94497714866307	2.91342638068287	17.4780052630407	2.90650867032251e-05	0.00160837463699422	ERBB4
ENSBTAG00000014060	1.31883200591529	5.64131432567137	17.5041987261766	2.86673887540468e-05	0.00160837463699422	LSM6
ENSBTAG00000017492	-1.48712553258108	7.15260997677503	17.5137106536705	2.85243256167178e-05	0.00160837463699422	PCMTD1
ENSBTAG00000015537	-1.62396151651023	4.76804791617217	17.3992664401582	3.02942868639782e-05	0.00165642999022362	RASAL2
ENSBTAG00000033685	1.65391605666779	3.01103097443526	17.4029480278234	3.02356657031714e-05	0.00165642999022362	CCNJ
ENSBTAG00000010667	-2.3020035910216	4.59712949916007	17.3534037549815	3.1034195222487e-05	0.00166667303104104	PIK3IP1
ENSBTAG00000015336	1.52038959084853	4.95146688249913	17.3450767614472	3.11704710289759e-05	0.00166667303104104	PRUNE1
ENSBTAG00000036262	-1.73939968467008	8.06764480886303	17.3591589750683	3.09403579840947e-05	0.00166667303104104	GBE1
ENSBTAG00000051298	1.15085111472624	9.00276808557848	17.3544140859597	3.10177013876418e-05	0.00166667303104104	PVR
ENSBTAG00000003314	2.01808412550791	4.85585353252363	17.3243014451562	3.15130983318054e-05	0.00167076753996016	SKA3
ENSBTAG00000010613	1.20501513276519	6.75801074821748	17.3098271623489	3.17540435527568e-05	0.00167076753996016	NUP188
ENSBTAG00000011765	-1.03015213150673	7.85069534556389	17.3091743392143	3.17649542625201e-05	0.00167076753996016	GABARAPL1
ENSBTAG00000006551	2.00200087533782	4.47709139731255	17.2567788829208	3.26530457682934e-05	0.0016938530146679	ESCO2
ENSBTAG00000009495	-1.10820353057368	7.84703394217069	17.2523689219627	3.27289226847384e-05	0.0016938530146679	BCAM
ENSBTAG00000039962	1.92013948051443	6.03130407321446	17.2529155219564	3.27195083806109e-05	0.0016938530146679	DCTPP1
ENSBTAG00000010998	-1.62522792882888	6.4211375554323	17.2089961527356	3.34846939716101e-05	0.00172374929924065	CFLAR
ENSBTAG00000010766	1.87012321756877	3.43009234964826	17.1847754919964	3.39143469518934e-05	0.00173662989312394	OIP5
ENSBTAG00000051586	1.92505860616771	4.72597379198965	17.169265722286	3.41923823491283e-05	0.00174165198092034	ECE2
ENSBTAG00000007799	1.50279795334871	5.36562397508301	17.1354548848078	3.4806458400037e-05	0.00174838213065346	MTFR2
ENSBTAG00000018103	1.51650326275487	9.34207148980307	17.1321825749069	3.48664756371274e-05	0.00174838213065346	HMGB1
ENSBTAG00000024493	-1.18675519979073	8.751044747743	17.1402678668323	3.4718372418662e-05	0.00174838213065346	DHRS3
ENSBTAG00000001938	1.12782383437098	7.45959823153111	17.1024252575985	3.54170492052845e-05	0.00175777539594227	CKS2
ENSBTAG00000013927	1.46370429963147	3.89526652083649	17.1072171434033	3.53278024074321e-05	0.00175777539594227	GSTCD
ENSBTAG00000007379	-3.70789890556674	1.74313091136916	17.0691861759561	3.60423823005081e-05	0.0017796845709404	ALK
ENSBTAG00000000191	2.00157402494855	4.33853509305854	17.0092518989493	3.71981203655419e-05	0.00180604637562356	SLC25A20
ENSBTAG00000006945	-1.29107102242773	5.94412884520431	17.002902566508	3.73227190664096e-05	0.00180604637562356	CCDC50
ENSBTAG00000021809	2.25396588765212	2.03414952385429	17.0271842830362	3.68484703176483e-05	0.00180604637562356	DEPDC7
ENSBTAG00000048059	0.966909022557128	6.85778553867764	17.0153273631737	3.7079287496562e-05	0.00180604637562356	TMEM86A
ENSBTAG00000016271	2.02275264195526	4.92070241682066	16.9496430780772	3.83845357774978e-05	0.00183919084659328	SNRPF
ENSBTAG00000016658	-1.14326984625765	7.18628217969402	16.9494845927778	3.83877403401367e-05	0.00183919084659328	ABHD4
ENSBTAG00000003892	-1.65935082163271	6.21351709542675	16.9344808137745	3.8692336873598e-05	0.00184465239538267	LOC537017
ENSBTAG00000003616	1.69031709726976	3.24352509209368	16.8775223434533	3.98709544117094e-05	0.00186411157872717	DCLRE1B
ENSBTAG00000007101	-1.7608009614654	8.98077351513825	16.8862318372306	3.96884220104113e-05	0.00186411157872717	F3
ENSBTAG00000016836	-2.2975419471587	6.23380380625398	16.8847655020126	3.97190943531597e-05	0.00186411157872717	PDK1
ENSBTAG00000021069	1.80632430986562	6.36604640557715	16.8844096225227	3.9726542122085e-05	0.00186411157872717	PBK
ENSBTAG00000008756	-1.88601529949483	7.25948353188265	16.8350545049635	4.07731525675728e-05	0.00189712774302389	ELF3
ENSBTAG00000011950	1.13531450617413	6.64415148163174	16.8155596164136	4.11941527253962e-05	0.00190754550275782	EMC1
ENSBTAG00000019596	-1.0274916127762	5.79576080635489	16.7964026023756	4.16121133734007e-05	0.0019177239677513	GPRC5B
ENSBTAG00000018405	2.04019541862264	6.86685057815107	16.7758959151794	4.20642463503156e-05	0.00192937334681685	MARS
ENSBTAG00000020661	-2.03106496105741	5.64448097862947	16.748303659932	4.26804059573974e-05	0.00194840079648911	ABCA1
ENSBTAG00000009826	2.00670097335667	4.50372852582309	16.7386150192872	4.28989076463668e-05	0.00194918135305886	GPD1L
ENSBTAG00000004374	1.29864095002628	5.27533475239538	16.641051745477	4.5162862923421e-05	0.00201687107101209	CNPY2
ENSBTAG00000005213	1.67048265880491	5.2916157553763	16.6298380798958	4.54306564869431e-05	0.00201687107101209	ZWILCH
ENSBTAG00000019872	-1.27885264645526	4.44524771297598	16.6611034382789	4.46879582590276e-05	0.00201687107101209	PIK3AP1
ENSBTAG00000020480	-1.17007665891621	8.2089232516739	16.6331168099333	4.53521924001525e-05	0.00201687107101209	SPTLC2
ENSBTAG00000050907	1.37703782553345	3.68512738908581	16.6403517226574	4.51795336288902e-05	0.00201687107101209	RPP21
ENSBTAG00000021527	-1.57792729009744	3.8430561644274	16.6209634926656	4.56437217541887e-05	0.00201707734765771	IGF1R
ENSBTAG00000043981	-1.3750910256454	5.34540730865601	16.578483930261	4.66775888216392e-05	0.00205338956643557	SBF2
ENSBTAG00000009819	2.10243893056815	6.76819036085778	16.5347755468903	4.77659477769116e-05	0.00207687874360024	CDC20
ENSBTAG00000027134	2.63479624275906	2.09415921471965	16.5465567581304	4.74701027978832e-05	0.00207687874360024	DYNC1I1
ENSBTAG00000043550	1.56816725517926	11.3236066032388	16.5312302626989	4.78553378614233e-05	0.00207687874360024	CYTB
ENSBTAG00000015408	1.88126223912897	4.90104155059017	16.5081172841423	4.84422409613256e-05	0.00208573144884309	DTYMK
ENSBTAG00000040460	-3.33111639494585	4.89532774748813	16.5062353190078	4.84903467647959e-05	0.00208573144884309	KRT23
ENSBTAG00000000936	-3.19487927101164	5.06551271097624	16.4939293763403	4.8806090916941e-05	0.00209002366324848	SLC39A2
ENSBTAG00000013982	-1.48763913863596	5.71317219411406	16.4422950987751	5.01536095678704e-05	0.00213826710747952	UACA
ENSBTAG00000004476	-1.42408355602585	4.69888484450445	16.4225196955226	5.0679547982504e-05	0.00214181949945273	ADHFE1
ENSBTAG00000007814	-1.72896726491639	4.56675800419284	16.4235585671018	5.0651781073478e-05	0.00214181949945273	WWTR1
ENSBTAG00000017798	1.69821428440014	7.77779641523946	16.4005636396466	5.12699817419124e-05	0.00215735166651404	ERH
ENSBTAG00000017289	-2.8389501663334	1.82143839318852	16.2985635621893	5.41049500572691e-05	0.00226678660889286	MCF2L
ENSBTAG00000021294	-1.97242832064388	5.05481172982393	16.276199456627	5.47473101819204e-05	0.00227481264631198	VWA1
ENSBTAG00000037558	1.30293629211929	8.08115558133007	16.2755312738073	5.47666198171824e-05	0.00227481264631198	GRO1
ENSBTAG00000013081	2.13822189097036	5.90973355013373	16.2444871929891	5.56713462519628e-05	0.00230250978216451	PSPH
ENSBTAG00000000986	1.70886436278007	3.90447677638789	16.2352536883933	5.59433298616996e-05	0.00230391296341076	USH1C
ENSBTAG00000002902	-1.3161351948446	8.30660941401925	16.2079722637302	5.67547679941062e-05	0.00231760609555679	ANO6
ENSBTAG00000012501	-1.08137773825109	5.37591787190398	16.2080066974901	5.67537363978839e-05	0.00231760609555679	FTO
ENSBTAG00000021923	1.27727952752376	7.32558250458988	16.1812018188344	5.75625134076441e-05	0.00233092052200494	DSG2
ENSBTAG00000034154	-1.25390063069544	6.52836457954125	16.1812106478244	5.75622451133994e-05	0.00233092052200494	AGMO
ENSBTAG00000004805	-1.04213389179302	6.3809501538302	16.1557750484546	5.8340419590291e-05	0.00233313463138362	ITFG1
ENSBTAG00000017761	1.47438974708126	4.86354474718729	16.1607995087198	5.81858676549147e-05	0.00233313463138362	SMC1A
ENSBTAG00000019110	-1.59071816917937	4.16395740628033	16.160222916154	5.8203582654092e-05	0.00233313463138362	PNRC1
ENSBTAG00000050130	1.20590692236265	6.51394082783003	16.14583638107	5.86473491617536e-05	0.00233575738760268	SNRPE
ENSBTAG00000039462	2.49257186124447	5.51826248979754	16.1286041369852	5.91833755983279e-05	0.00234744552885499	PCLAF
ENSBTAG00000004269	1.2079005468899	6.86016476974097	16.0764828414679	6.08348395362054e-05	0.00237537231938746	SGK1
ENSBTAG00000016411	-3.04273228680483	1.63053192440276	16.0754128777175	6.08692224848203e-05	0.00237537231938746	RNF122
ENSBTAG00000016619	2.34168286910305	3.64921867837132	16.0792467892623	6.07461113161362e-05	0.00237537231938746	MIS18A
ENSBTAG00000017212	1.13401749227872	5.78387672795339	16.0966864616321	6.01892567220479e-05	0.00237537231938746	HYPK
ENSBTAG00000002539	-1.90440768407798	5.42698422831948	15.985202810498	6.38395125186638e-05	0.00247135520862251	TRIOBP
ENSBTAG00000011209	-2.27140112380671	6.65174170963904	15.9864238005993	6.37983521179086e-05	0.00247135520862251	SYT11
ENSBTAG00000007331	-1.99429762969279	6.60041156185168	15.9762498915405	6.41421385192436e-05	0.00247317775533562	PLOD2
ENSBTAG00000009519	-1.70875089329886	4.22466201407463	15.9581564467567	6.47581438487694e-05	0.00247894765578401	TRIM23
ENSBTAG00000014835	-1.22169002450139	7.3015943182305	15.9568145337886	6.48040666370483e-05	0.00247894765578401	SPARC
ENSBTAG00000018339	1.94181684156954	7.01199160776867	15.9474194351095	6.51265033702655e-05	0.00248147362054106	ATP5MC1
ENSBTAG00000005186	1.45012366129856	7.0771502205747	15.9376455608471	6.54636522366683e-05	0.0024845381425352	DBNDD2
ENSBTAG00000000735	3.30486642254649	5.49290018265185	15.9004199841422	6.67639003960002e-05	0.00251160017140435	BCL2A1
ENSBTAG00000001144	1.38415814470909	7.6644008965558	15.8950035483542	6.69552432550448e-05	0.00251160017140435	NAA20
ENSBTAG00000002651	-1.28392579590789	4.312471683301	15.9073030589776	6.65215398856353e-05	0.00251160017140435	PKP2
ENSBTAG00000010465	2.11213635116941	3.87225479418638	15.8595650756062	6.82208387927849e-05	0.00254919412292113	C29H11orf98
ENSBTAG00000032777	1.31779591088748	7.1903669302129	15.836365368187	6.90623631049943e-05	0.00257071365434667	TOMM5
ENSBTAG00000006161	-1.23875428255782	9.60799513920762	15.8226859106373	6.95634443375477e-05	0.00257182846878148	MET
ENSBTAG00000016388	1.70301426957608	4.39284542626556	15.8138369018816	6.98895316480191e-05	0.00257182846878148	SLCO4A1
ENSBTAG00000019665	1.26138032893604	5.35778240329188	15.816429996075	6.9793816787903e-05	0.00257182846878148	IL1RN
ENSBTAG00000002480	2.08406375476629	2.92834291199522	15.7866928748803	7.0899416897495e-05	0.00257228714654886	NUDT1
ENSBTAG00000003959	-1.54952728237294	6.95858823501587	15.7992165250937	7.04316671426248e-05	0.00257228714654886	ARHGAP24
ENSBTAG00000014683	3.73319591962691	3.97533663203447	15.7946196630761	7.06029951167965e-05	0.00257228714654886	APOBEC1
ENSBTAG00000018951	-2.54921274754952	3.85661002190403	15.7849397314264	7.0965144464615e-05	0.00257228714654886	TBC1D9
ENSBTAG00000034138	-1.69290173157551	2.59748971704484	15.76467977851	7.17291774915591e-05	0.00259027977523623	LOC786974
ENSBTAG00000013074	1.2136194585522	4.79585208421365	15.7533156976285	7.21613507312619e-05	0.00259619907946897	PPP1R15B
ENSBTAG00000005416	1.21886336839259	4.76818580714883	15.7265642424663	7.3189071401649e-05	0.00262342160379689	PPIL3
ENSBTAG00000009665	-2.23791189251628	7.67248885774737	15.7176843600263	7.35334579358132e-05	0.00262603987418008	UTRN
ENSBTAG00000024726	1.5972290819148	4.64566267638226	15.680422336407	7.49964460835568e-05	0.00266843972498773	HJURP
ENSBTAG00000007116	-1.46628551873199	6.56902987924955	15.6410399464098	7.65745280508721e-05	0.00271460909331993	ARRDC3
ENSBTAG00000012442	-1.25333360885151	8.23640772171714	15.6201640240504	7.74245458877301e-05	0.00273472538358194	CTSB
ENSBTAG00000010191	-1.47083964943649	7.35364574201046	15.5985476999673	7.83147165359351e-05	0.00275610846049011	PAK1
ENSBTAG00000003172	-1.6202713991592	5.27097583849754	15.5908394998798	7.86346283216316e-05	0.00275734033658243	MEIS2
ENSBTAG00000002378	-1.17876414555863	7.80177951890853	15.5751447306766	7.92900745994845e-05	0.00277028643311845	NUCB1
ENSBTAG00000002688	-1.91149482821015	4.48531107688636	15.5338815957322	8.1039652342899e-05	0.00280107769776634	ATP1B1
ENSBTAG00000019803	1.65904537502455	6.23551869521122	15.5373373689337	8.08916473125058e-05	0.00280107769776634	POLR3K
ENSBTAG00000049558	-1.52098038557211	4.09416975737631	15.5370603447313	8.09035017664416e-05	0.00280107769776634	CYP17A1
ENSBTAG00000001192	-1.03286217146236	6.32533314139985	15.5034340728746	8.23555011976461e-05	0.00283642897007409	STX12
ENSBTAG00000013931	1.42301724288386	6.0270665006485	15.4964954508441	8.26583623753646e-05	0.00283676464918007	CIAO2B
ENSBTAG00000004256	1.74701999602433	5.18766534955286	15.486719654762	8.308696478856e-05	0.00284139803965966	ODC1
ENSBTAG00000001081	-1.75960050791841	6.10343852808773	15.4508764776083	8.46776641066592e-05	0.00287937151833925	PALLD
ENSBTAG00000008893	-1.09457378822291	5.46599816041081	15.4483173083409	8.47924036708706e-05	0.00287937151833925	ANO10
ENSBTAG00000006505	3.13754123993769	5.29729077736294	15.4228364234709	8.5943399009787e-05	0.00290016537412267	S100A9
ENSBTAG00000010546	-1.44540786908552	4.49844765999872	15.4018521174901	8.69030748600512e-05	0.00290016537412267	LIN54
ENSBTAG00000014831	-2.12666859258986	5.90326822031756	15.410234543734	8.65184345384982e-05	0.00290016537412267	PPP1R3C
ENSBTAG00000019592	-2.07806693358974	3.04371942258248	15.4029312560372	8.68534606207306e-05	0.00290016537412267	MBD5
ENSBTAG00000021955	-1.55152639166585	8.7494899309669	15.4136451220669	8.63624256690109e-05	0.00290016537412267	NPC2
ENSBTAG00000013915	1.27578165232391	4.92720300851814	15.2504706204156	9.4153292223483e-05	0.00311937830961683	DSN1
ENSBTAG00000020638	-1.19876435125961	7.91073853347278	15.2458910912291	9.43818634643652e-05	0.00311937830961683	TIMP3
ENSBTAG00000053356	-2.76638833942457	2.6014321831742	15.2447538585736	9.4438710964841e-05	0.00311937830961683	LOC104976076
ENSBTAG00000008990	1.69030269117435	6.25567272945804	15.2244974307995	9.54570730707011e-05	0.00314229099720492	DRG1
ENSBTAG00000054726	1.48273419119204	5.57870818787479	15.1980818364927	9.6801698967923e-05	0.00317575200885274	MNF1
ENSBTAG00000037929	-2.34457865474046	1.93738984672897	15.1295465234557	0.000100379895223682	0.00328201562829321	ADAMDEC1
ENSBTAG00000000629	1.76948096402325	4.24065856243188	15.0508017434395	0.000104655791623217	0.0033908754506186	MMS22L
ENSBTAG00000007595	-1.09534952811476	7.6458120219798	15.0176153024175	0.000106512310083494	0.0033908754506186	BROX
ENSBTAG00000007739	1.43729661400406	5.41411219401396	15.05233045206	0.000104571061488413	0.0033908754506186	REX1BD
ENSBTAG00000008636	1.54046428177519	5.52315709547724	15.0372014925554	0.000105412646850671	0.0033908754506186	PDE4B
ENSBTAG00000014112	-1.98230568569732	4.89773385125244	15.0444659836415	0.000105007694400007	0.0033908754506186	EXOC4
ENSBTAG00000016771	-1.23621525932996	8.69313259634266	15.0315435405965	0.00010572913271888	0.0033908754506186	PLK2
ENSBTAG00000020907	2.99214156089367	2.60248877553413	15.023005802974	0.000106208514916165	0.0033908754506186	PSMC3IP
ENSBTAG00000024874	1.32614854554839	4.5849532853241	15.0299027741915	0.000105821090150719	0.0033908754506186	NA
ENSBTAG00000013489	-1.90959990601691	3.28737947938148	14.9975699994884	0.000107649706667956	0.00341584872502453	CYP27A1
ENSBTAG00000006563	1.94817262137414	3.75920685787318	14.960311514782	0.000109796381414393	0.00347257967100816	KLHL40
ENSBTAG00000000046	1.86754470753883	3.03647539196625	14.9223102722646	0.000112030244594633	0.00353168959995719	SURF2
ENSBTAG00000012558	-2.93576871794536	2.84628930541894	14.9144396594079	0.000112498598574881	0.00353493973054447	ADAMTS12
ENSBTAG00000009948	-1.72599588436726	2.79370180873077	14.9001538388463	0.000113353741109596	0.00353883066599572	TRIM25
ENSBTAG00000015188	-1.11590733591174	6.45137835037498	14.9023043615272	0.000113224594715329	0.00353883066599572	KLF6
ENSBTAG00000043560	2.23332791504245	11.9856902711736	14.8881099831883	0.000114079761991673	0.00355004481207528	COX3
ENSBTAG00000019949	1.48629841556433	5.71372249772842	14.881546695612	0.000114477374833057	0.00355100010780233	DBR1
ENSBTAG00000002435	1.39380184961708	5.34712693211087	14.8460611848549	0.000116651420523352	0.00357253250141134	PTPRE
ENSBTAG00000015529	1.2917811681606	5.74021003705962	14.8456299434216	0.000116678094862863	0.00357253250141134	CHCHD4
ENSBTAG00000017450	-1.48398397823537	6.97884993676625	14.8401557288125	0.000117017235270448	0.00357253250141134	KLHL24
ENSBTAG00000017655	-1.33237258999498	6.30342341401721	14.8535799923604	0.000116187331653453	0.00357253250141134	PALMD
ENSBTAG00000046482	-1.35807665955587	6.59637880901387	14.8490724290729	0.000116465331703775	0.00357253250141134	LOC538679
ENSBTAG00000002707	1.38040263732916	5.94104889394367	14.8285197800146	0.000117741409347644	0.00357468175701742	IPO4
ENSBTAG00000020273	-1.22178194381509	5.40159034480958	14.8271595781337	0.000117826356735747	0.00357468175701742	YOD1
ENSBTAG00000007962	-1.47782232071011	5.56740815765024	14.8153670836466	0.000118565412857728	0.0035858627051159	ATP9A
ENSBTAG00000004085	1.71654692129131	6.1213754439433	14.8037162250356	0.000119300175021377	0.00359684452914919	ASF1B
ENSBTAG00000039335	-1.45402003949462	4.80812272420095	14.7702998453774	0.000121433107538832	0.00364978141230068	ARRDC2
ENSBTAG00000006185	1.59878015051068	5.77336914177597	14.7437115030204	0.000123157606013822	0.00367876330556101	SPC24
ENSBTAG00000010693	-1.41178119632379	9.18089456544405	14.7442948302215	0.000123119508645195	0.00367876330556101	LMO7
ENSBTAG00000045520	-1.75850564505865	3.18572716331553	14.7242829444127	0.000124433296960526	0.003705432147643	PDYN
ENSBTAG00000015280	1.66089372248173	5.32634800369013	14.7050187821526	0.000125711327719188	0.00373200683946718	KIF2C
ENSBTAG00000019218	-1.62931886856249	6.25499784692397	14.6928509653645	0.000126525370843258	0.00374468666367295	ATP6V0A1
ENSBTAG00000015683	1.67768984866001	8.04154738730424	14.6849537825067	0.000127056540538254	0.00374894268088176	HSPA4
ENSBTAG00000004321	1.62789529823369	4.71582952789064	14.6608093074219	0.000128694478382262	0.00377425806601071	SFXN2
ENSBTAG00000008292	1.03909543492518	6.26902944082053	14.6613058218912	0.000128660582173389	0.00377425806601071	SNRPD1
ENSBTAG00000019177	-1.93419809739933	5.94623441726242	14.6517511018135	0.000129314447388243	0.00378098254327315	BIN1
ENSBTAG00000000697	2.34297038364102	2.64451373051896	14.6355066661283	0.000130433803053625	0.00380025768536868	RRP8
ENSBTAG00000002125	-3.97594623096088	1.77691972073276	14.6232796391784	0.000131282761039499	0.00380025768536868	GNAL
ENSBTAG00000010798	1.84377139281178	3.10167106958869	14.6171745801499	0.000131708733074657	0.00380025768536868	SLC23A1
ENSBTAG00000010875	-2.63194635676945	3.98043025418933	14.6139107815596	0.000131937030614164	0.00380025768536868	MSX1
ENSBTAG00000019810	1.64995627457386	7.76347775472263	14.6221125186131	0.000131364087890936	0.00380025768536868	AARS
ENSBTAG00000005524	-1.12962900255116	7.98436871601726	14.5862100284622	0.000133890764805271	0.00384508849194485	HBP1
ENSBTAG00000000974	1.1725808997175	7.47346333865258	14.5700981667862	0.000135040505580647	0.00385190692890911	IARS
ENSBTAG00000008716	1.35319958146844	6.5409637842946	14.5661715640111	0.000135322210769694	0.00385190692890911	SSB
ENSBTAG00000015874	-1.07081469105848	9.05755739846126	14.5725315589907	0.000134866223788068	0.00385190692890911	CASP3
ENSBTAG00000015032	1.14688128465711	6.08760850813846	14.5487307608855	0.000136580629298217	0.0038537239951841	CD14
ENSBTAG00000022004	-1.31670388934245	7.74955988525592	14.551858534452	0.000136354084971876	0.0038537239951841	FLNB
ENSBTAG00000048171	2.57959459519881	3.30740703676031	14.5512729747805	0.000136396468197667	0.0038537239951841	TAP
ENSBTAG00000008371	-1.68910934918145	6.62167980759749	14.5372551368449	0.000137415058266528	0.00386599690088214	FBXL20
ENSBTAG00000005631	1.53811517904771	5.70454437892491	14.5067882815278	0.00013965538852825	0.0038831732537004	VARS
ENSBTAG00000006245	1.62838598067079	4.94614322313345	14.5220140402255	0.00013853122759306	0.0038831732537004	WDR83
ENSBTAG00000007651	-2.67500747670618	2.45725280493478	14.5127416738951	0.000139214743234449	0.0038831732537004	TARSL2
ENSBTAG00000013368	1.19122146182054	5.00136370092812	14.5028000176915	0.000139951368424931	0.0038831732537004	ANKRD22
ENSBTAG00000039172	-1.05587874912713	4.94021983400685	14.5017180972307	0.00014003176953311	0.0038831732537004	RABGAP1
ENSBTAG00000002178	-2.42437524452657	2.03330982806381	14.4363751488964	0.000144974848437223	0.00391946962316445	PPL
ENSBTAG00000002298	1.45467743209002	5.94759289875962	14.4362361688356	0.000144985547126769	0.00391946962316445	CKAP2L
ENSBTAG00000005827	-0.908382427789207	6.33108168063942	14.4387004760798	0.000144795962544277	0.00391946962316445	FIG4
ENSBTAG00000013421	1.75923486454862	4.68531207967081	14.4474264352118	0.000144126659812445	0.00391946962316445	PRMT3
ENSBTAG00000014334	-2.03584600691387	6.01188086677656	14.4513175738822	0.000143829204929487	0.00391946962316445	ZFYVE26
ENSBTAG00000018053	-1.50214528044436	4.88522773360726	14.443901623896	0.000144396645761037	0.00391946962316445	RAB22A
ENSBTAG00000018453	-3.5963045546912	7.58608647751471	14.4542490766922	0.000143605516945002	0.00391946962316445	ANKRD37
ENSBTAG00000031569	-1.15503375865093	6.31295344638555	14.4742990145103	0.000142084970571019	0.00391946962316445	GOLM1
ENSBTAG00000053886	1.84275451160853	4.30621543656461	14.4706441661648	0.000142360933577708	0.00391946962316445	NDUFAF8
ENSBTAG00000013530	-1.13130454455034	6.07255981943575	14.4104263086076	0.000146986237216367	0.00395291003742706	DDAH2
ENSBTAG00000033304	-1.00764184704155	9.72728373228823	14.4097449203524	0.000147039431026425	0.00395291003742706	TCIM
ENSBTAG00000005958	-2.68084926843213	1.95399209903336	14.4001004822262	0.000147794423801341	0.0039622006469512	PTK2B
ENSBTAG00000014435	2.35861089278275	3.32665797404614	14.3713749605885	0.000150066343470643	0.00401199467433394	TCF19
ENSBTAG00000011263	1.41097988581614	8.38941343639394	14.3588334271348	0.000151069259091895	0.0040276812382682	EIF6
ENSBTAG00000016680	0.973422773541817	6.56250219593811	14.3124321703401	0.000154838895881359	0.00411684295148295	PPID
ENSBTAG00000010720	-2.12225749159892	3.05409991432904	14.2886543107218	0.00015680717189944	0.0041577529031309	MIB2
ENSBTAG00000016398	1.7748302683631	3.34946749998207	14.2782435825195	0.000157676860278225	0.00416938976440617	DNAJC22
ENSBTAG00000031837	1.32011546640251	6.69316171829298	14.2665348952602	0.000158660782348866	0.00418397561736328	IMPDH2
ENSBTAG00000001717	1.49521436658502	5.47065223660085	14.2127228114378	0.000163262919497212	0.00429363732308156	AURKB
ENSBTAG00000014178	-3.21352193703398	2.60628356273561	14.1806322478507	0.00016607113271739	0.00434538442614189	RALGAPA2
ENSBTAG00000015354	-1.26910605827715	8.24466269984915	14.1799816807321	0.000166128563512348	0.00434538442614189	ZDHHC9
ENSBTAG00000002395	-1.34975287102537	5.64624876009919	14.1482683990907	0.000168952539253541	0.0043640187828068	HPS3
ENSBTAG00000003525	-2.45561075840099	2.61128240919097	14.1652385301045	0.000167435436567728	0.0043640187828068	STXBP1
ENSBTAG00000004283	-1.55313794273868	6.966951895868	14.1588634082516	0.000168003746698493	0.0043640187828068	PPFIBP1
ENSBTAG00000012348	-3.3536726587618	4.42038686061471	14.146676263426	0.000169095582098838	0.0043640187828068	LRRC71
ENSBTAG00000014707	1.66971609155429	5.27687495491494	14.1560112659935	0.000168258629487655	0.0043640187828068	ISG15
ENSBTAG00000015519	1.12254031856745	5.52087376197019	14.1406856318339	0.000169634894424377	0.00436629390489128	GFM2
ENSBTAG00000003585	-1.04939328673033	10.0355765087445	14.1223518238379	0.000171296200991723	0.00437054362801868	CD47
ENSBTAG00000005111	-1.53200481505939	4.0323179384537	14.1291978374277	0.000170673945271568	0.00437054362801868	BMP2
ENSBTAG00000005828	-2.91615824908905	3.07785899197791	14.1225428672068	0.000171278805505372	0.00437054362801868	MERTK
ENSBTAG00000023659	1.21485013842051	7.86128527275371	14.1189485677536	0.000171606383410529	0.00437054362801868	MT2A
ENSBTAG00000005410	-1.09374329327017	4.90699471234331	14.0975619924969	0.000173568606313231	0.00438589287702206	RGS7
ENSBTAG00000005592	-1.90337197730336	2.68345349348149	14.1010015411633	0.000173251508712162	0.00438589287702206	MCOLN1
ENSBTAG00000013148	3.15864659370021	5.26517175801748	14.1014925846508	0.00017320628623292	0.00438589287702206	CLDN1
ENSBTAG00000012409	-2.94065859769082	3.63170579245153	14.0504509844987	0.000177971148540776	0.00448542910306676	POSTN
ENSBTAG00000033107	-1.64712414394804	6.49476350932827	14.0441159092272	0.000178571681764495	0.00448887463926438	NA
ENSBTAG00000000639	1.50860371590584	6.93381027295761	14.0324987288063	0.000179678240401075	0.00450213253456771	APRT
ENSBTAG00000005344	1.14366687177887	5.12742651031325	14.025044415172	0.000180391913218593	0.00450213253456771	GNPNAT1
ENSBTAG00000019500	1.01307773376732	6.91726336356898	14.0191333723392	0.000180959863189382	0.00450213253456771	CNIH1
ENSBTAG00000026067	-3.09803705746189	2.69811288338917	14.0198593627444	0.000180890011037816	0.00450213253456771	SH2D1A
ENSBTAG00000030174	-1.30939987256095	6.81605360564225	13.9985913637439	0.000182947641450629	0.00452830504848897	ACOX1
ENSBTAG00000046841	-1.7350156926498	5.06443942511167	14.0032546356659	0.000182494471831662	0.00452830504848897	IRF2BP2
ENSBTAG00000014841	-0.992961417725542	5.29160604167642	13.9888591347201	0.000183897059278777	0.00454019321352041	GBA
ENSBTAG00000005761	-1.61479733835683	4.93672758180542	13.973964446592	0.000185359715066958	0.00454154765169118	DEDD2
ENSBTAG00000010193	-1.329478769811	4.58717600036542	13.9774982515324	0.00018501163918661	0.00454154765169118	RAB7A
ENSBTAG00000013957	-1.03794331382622	6.26278477712209	13.9826454104209	0.0001845058272761	0.00454154765169118	GALNT3
ENSBTAG00000007430	2.45747254383068	5.43960054534726	13.9586376910675	0.000186877034722719	0.00456716146981433	MYBBP1A
ENSBTAG00000000670	1.69197910717069	4.45449151395943	13.9337195514219	0.000189370636594187	0.00459980198799628	RRP9
ENSBTAG00000002624	-2.53238135225292	3.42204047300006	13.9373411472801	0.000189006145935843	0.00459980198799628	PSTPIP2
ENSBTAG00000008504	-3.00472402054195	2.90783260388913	13.9263577229389	0.000190113742012659	0.00459980198799628	SYNGR3
ENSBTAG00000047807	2.05246633339418	1.92463035166494	13.9276530476889	0.000189982778874708	0.00459980198799628	SAPCD2
ENSBTAG00000007058	-2.29666514132277	3.29634520905107	13.8996613289701	0.000192833211767241	0.00465396464709067	ATG2A
ENSBTAG00000002425	-2.40726473428767	4.10160405544613	13.84855151325	0.000198149415856637	0.00475853609593184	SCN9A
ENSBTAG00000017682	-2.43391299966924	6.96115120798739	13.8504446485981	0.000197949892181753	0.00475853609593184	TET2
ENSBTAG00000018313	-0.930055118441072	9.13228945808455	13.8352707973275	0.000199554821305823	0.00478042465494494	MBNL2
ENSBTAG00000021754	1.3203461027014	5.19766518112748	13.8152167898861	0.00020169605172355	0.0048079172132525	DUSP12
ENSBTAG00000039861	2.51773595828165	4.99466315666238	13.8187777509339	0.000201314153459648	0.0048079172132525	OAS1Y
ENSBTAG00000006135	-1.66545324605607	6.91787221686286	13.8104902347444	0.000202204082683074	0.00480818455087664	MAP1LC3A
ENSBTAG00000006052	-2.32446050009197	3.96145023287329	13.8031944672401	0.000202990795861674	0.0048150610841894	PLCD3
ENSBTAG00000027337	-1.4325000461029	8.64295983729178	13.7600865772834	0.000207702531514256	0.00491478019558672	CTSA
ENSBTAG00000046286	1.4981207323656	3.88546509511471	13.7507167647467	0.000208741152921301	0.00492730945846915	CCNB3
ENSBTAG00000018165	-2.21357866388247	2.82157217830353	13.7265526349828	0.000211443902980706	0.00495818137889124	RIPOR2
ENSBTAG00000020676	-1.37595072263834	6.56316324510549	13.7339693103284	0.0002106106210971	0.00495818137889124	MMP9
ENSBTAG00000024086	1.33647674011584	4.62107207912607	13.7252911971308	0.000211585958822286	0.00495818137889124	TMEM35B
ENSBTAG00000003504	1.70405191333788	4.12529760068648	13.7179860869814	0.000212410511020027	0.00496548049674353	GSS
ENSBTAG00000021957	-2.09150932961398	6.32261062870748	13.7096449177119	0.000213355966352295	0.00497556395748799	LTBP2
ENSBTAG00000013472	-1.6631006099345	2.94845051048237	13.6759663689246	0.000217216685502258	0.00504130235561355	COL1A2
ENSBTAG00000033510	-1.53946861147128	9.7472706621303	13.6796512728638	0.000216790862031188	0.00504130235561355	MPZL2
ENSBTAG00000006625	1.33512117715208	4.6832033680653	13.636828126108	0.000221791804462024	0.00512291428062881	NDC1
ENSBTAG00000018329	1.31687490655063	4.72017184365526	13.6402049669049	0.000221393265389628	0.00512291428062881	EXOSC7
ENSBTAG00000009188	1.38389215160834	6.6360845198612	13.6249043378009	0.000223204857128268	0.00514327763639853	GART
ENSBTAG00000002944	1.45195950291573	9.00681275218544	13.6064578653566	0.000225408787720195	0.00516944608425603	ATP5MC3
ENSBTAG00000007106	-1.26731221738974	4.16393430771379	13.6101923973663	0.000224960833398615	0.00516944608425603	GATD3A
ENSBTAG00000009443	1.90904064154113	6.02425360413092	13.5966841270652	0.000226585399314444	0.00518414537722268	GCNT3
ENSBTAG00000003323	3.60403235908097	4.91426686741108	13.5437335862284	0.00023306828774803	0.00531989360572036	NOL6
ENSBTAG00000010303	-1.83796747314251	7.39509156852581	13.5381723974262	0.000233759915913725	0.0053223344487533	ICAM1
ENSBTAG00000019805	-2.43687756237343	3.50508947132689	13.5296403193778	0.000234825047490975	0.0053223344487533	RHBDF1
ENSBTAG00000025617	1.52346129326198	7.85558487413979	13.531896101098	0.000234542964465081	0.0053223344487533	RPS4Y1
ENSBTAG00000015829	-1.71569632436712	6.58089963094378	13.516652762271	0.000236455790731446	0.0053467736978947	ENPP5
ENSBTAG00000010048	1.75098335228164	3.88983254485738	13.5103756481715	0.000237248043599067	0.00535218313741672	SPC25
ENSBTAG00000010293	-1.92673182097347	2.81181874943355	13.4878467284591	0.000240113578947283	0.00540423073732979	PARD3B
ENSBTAG00000002981	2.32287924028162	5.9394363645753	13.4332124444608	0.000247208427346801	0.00553382450041755	PIMREG
ENSBTAG00000003578	1.24348537171436	5.05190641397386	13.4347793816842	0.000247002030089006	0.00553382450041755	DPCD
ENSBTAG00000016519	-1.43956607141918	6.67892244464259	13.4303425664427	0.000247586899016408	0.00553382450041755	MBOAT1
ENSBTAG00000047958	-1.99924874595834	2.62012070714253	13.4178760575801	0.000249237737924799	0.00555788669962259	DPP7
ENSBTAG00000000836	-1.20562284335288	13.0226032641886	13.3850590146521	0.000253636670567105	0.00559434635262713	KRT8
ENSBTAG00000002127	-2.28120655150081	4.62577383544722	13.3951854580528	0.000252270996143526	0.00559434635262713	TCP11L2
ENSBTAG00000010403	1.20341130351863	4.21752548816962	13.3901859045274	0.00025294431819384	0.00559434635262713	FAAP24
ENSBTAG00000011632	-1.48282936328662	8.69079198108078	13.3798577368062	0.000254341020371558	0.00559434635262713	MAP1LC3B
ENSBTAG00000013614	-1.83258155436723	3.67860116046879	13.3800414353762	0.000254316110615967	0.00559434635262713	TMEM38A
ENSBTAG00000013918	-1.93466750897546	3.75291790419857	13.3895310950477	0.000253032639646288	0.00559434635262713	ADGRL3
ENSBTAG00000002633	-1.79168573171534	6.51494207868894	13.3747064441326	0.000255040544326094	0.00559701221765973	SEPTIN9
ENSBTAG00000003225	1.69188553186871	5.87104074266816	13.3587188852158	0.000257223960336617	0.00560725426315165	IMP4
ENSBTAG00000009080	-0.933720226342404	9.54968476869206	13.3588601537576	0.000257204585069975	0.00560725426315165	ITGB6
ENSBTAG00000014826	-1.36472588065696	6.05698583419322	13.3585626438475	0.000257245390869945	0.00560725426315165	ZC3H7A
ENSBTAG00000054774	-1.09399310861462	10.6148444665621	13.3484442345113	0.000258637101071194	0.00562492104307194	LOC511937
ENSBTAG00000014324	-1.30210024001673	6.80834360387557	13.3264917411685	0.000261682648686896	0.00567783691252762	ANTXR2
ENSBTAG00000032819	-1.13221380841344	10.0973177210719	13.3224768077507	0.000262243552376508	0.00567783691252762	MUC20
ENSBTAG00000020312	-1.36541357863817	4.59883932896894	13.315242719568	0.000263257246589498	0.00568706167967223	NCOA2
ENSBTAG00000024381	-1.78918940111574	5.99558793802401	13.2855737476969	0.000267456168269781	0.00576490155125822	MAN1A1
ENSBTAG00000004150	2.26246547694458	2.70632952979381	13.2525786571536	0.00027220516105905	0.00582832201046347	NRG1
ENSBTAG00000011727	-1.10736352894622	5.66294251776105	13.2539707047019	0.000272003096328636	0.00582832201046347	ETAA1
ENSBTAG00000016415	-0.969098007899867	9.046780241031	13.2599530900873	0.000271136433962277	0.00582832201046347	LTA4H
ENSBTAG00000017026	1.12953327682603	4.50401234116723	13.2482238727178	0.000272838263862678	0.00582898171669537	DEPDC1B
ENSBTAG00000004823	1.93644021923499	5.68433088768491	13.2320471947563	0.000275203070698906	0.00585366004005278	MRPL35
ENSBTAG00000007666	-1.60548525179541	3.35184865165141	13.2344994200469	0.000274843265001289	0.00585366004005278	IGF2BP2
ENSBTAG00000019453	-1.8416317360058	6.2626868699218	13.2250356426974	0.000276234470959861	0.0058627131797139	PTGES
ENSBTAG00000001174	1.85580337848875	5.75673002276217	13.2184612218883	0.000277205108659563	0.00586585952353136	MRPL15
ENSBTAG00000005843	1.71061233170937	5.77730231315502	13.2117421781293	0.000278200650795482	0.00586585952353136	REXO2
ENSBTAG00000014498	-1.574288319153	3.87394689421648	13.2117396561934	0.000278201025139584	0.00586585952353136	UNC93A
ENSBTAG00000012132	-2.39032791179883	4.32617025577515	13.1938401325588	0.000280870777495383	0.00590927692304416	NA
ENSBTAG00000000711	-2.74736417211742	8.21394793741634	13.1823387874799	0.000282599842087391	0.00591558777893539	NDRG1
ENSBTAG00000004521	1.65725298461046	4.81227051120887	13.1796576191619	0.000283004457702737	0.00591558777893539	LSM7
ENSBTAG00000020264	-2.43676459483525	2.33459400222709	13.1803892906795	0.000282893983113008	0.00591558777893539	CCDC181
ENSBTAG00000008184	1.85670982284571	8.60395940743956	13.1692779175347	0.000284576374803502	0.00592286054913612	CCT6A
ENSBTAG00000021188	1.40114574113879	5.55653120865739	13.1729264571671	0.000284022833994041	0.00592286054913612	MRPL16
ENSBTAG00000015546	1.91431971003902	4.54279832864218	13.1550996540748	0.000286737784690624	0.00595503922797395	RIOX2
ENSBTAG00000012500	-2.454206231217	2.59661104115259	13.1371218843788	0.000289502225286234	0.00597859262830209	RARA
ENSBTAG00000014238	-1.04738207889007	8.95001690056675	13.1356797436341	0.000289725143900979	0.00597859262830209	ATP6V1E1
ENSBTAG00000015978	-1.06933154830737	12.3886470802021	13.1383855422674	0.000289307037760899	0.00597859262830209	ANXA1
ENSBTAG00000004379	1.26356973085869	6.60965241520962	13.1068289409818	0.000294221291044831	0.00603300488925098	ETHE1
ENSBTAG00000015516	-1.50268030682186	5.0366078816918	13.1130730503799	0.000293242273322156	0.00603300488925098	CCDC28A
ENSBTAG00000017077	-1.29970574436795	10.9174360135429	13.1067600902614	0.000294232104538796	0.00603300488925098	CTSV
ENSBTAG00000006391	0.958663588100046	7.2190194816975	13.0873230592331	0.000297300907101274	0.00603832425399185	NDUFAB1
ENSBTAG00000007214	-2.05671098512566	6.82671186431614	13.0853693538438	0.00029761114581051	0.00603832425399185	ELL2
ENSBTAG00000013623	1.81402210610338	6.51135233771401	13.0900765361109	0.000296864222138062	0.00603832425399185	TIMM13
ENSBTAG00000039246	-1.76665634857295	2.6748487455844	13.0935716921726	0.000296310842549398	0.00603832425399185	TRIM11
ENSBTAG00000053210	1.16678080640158	5.66932352964957	13.0948270605267	0.000296112337065513	0.00603832425399185	SNRPG
ENSBTAG00000003547	1.00064515928439	5.69669425881223	13.0735038480522	0.000299502352421349	0.00605132310382843	CSTF2
ENSBTAG00000007616	2.02657731755645	3.23821387403284	13.0743123282502	0.000299373107444523	0.00605132310382843	TMED6
ENSBTAG00000000061	-1.81622630607329	5.1949480701759	13.0610782824415	0.000301495814903312	0.00607890936798803	PCDH7
ENSBTAG00000007387	0.88847786933255	6.95516616478961	13.0409139800918	0.000304759331218805	0.00611921329364231	ENY2
ENSBTAG00000017069	-1.72139697015698	4.63178297966942	13.0422515817433	0.000304541746695009	0.00611921329364231	GASK1B
ENSBTAG00000005630	-1.26071579380396	6.11358011744452	13.0268256802761	0.000307060583014996	0.00615265491184086	VWA7
ENSBTAG00000015904	-3.00534248473917	3.63621207480949	13.0157084490983	0.00030888888746987	0.00616376629470805	RORA
ENSBTAG00000019509	1.75592316119757	5.11537140501916	13.018087822779	0.000308496662281675	0.00616376629470805	NUDT5
ENSBTAG00000004834	1.31979701521112	4.91633955185622	12.994661089143	0.000312380385393048	0.00620783854175342	CNOT10
ENSBTAG00000017232	-2.4347996049019	4.4874318584113	12.9976616202266	0.000311880212541677	0.00620783854175342	KIF13B
ENSBTAG00000009304	1.84647218617678	5.18032170359472	12.9864595865873	0.000313751663583917	0.00622231270525646	PDCD5
ENSBTAG00000023417	1.29202248157866	6.73283493623888	12.9787328358127	0.000315049116373578	0.00623526656086602	RUVBL2
ENSBTAG00000007013	-1.09282633312389	7.47831981779989	12.9606033668068	0.000318114641056141	0.00625039340926181	TOM1L1
ENSBTAG00000009983	0.964924953315596	6.68433805850144	12.9551501142527	0.000319042606341737	0.00625039340926181	KIF23
ENSBTAG00000019648	1.16565092027995	9.39680426733796	12.96601954462	0.000317195678446783	0.00625039340926181	RACK1
ENSBTAG00000020721	1.19649608887976	6.05284979252295	12.9611245122362	0.000318026101736608	0.00625039340926181	MRPL55
ENSBTAG00000025571	1.10456046131323	5.50962836270451	12.9567361115304	0.000318772440337514	0.00625039340926181	MRPS18A
ENSBTAG00000010590	-1.51075246361086	5.70148672373551	12.9228928021867	0.000324587844894079	0.00634618416744423	FAM118A
ENSBTAG00000009552	-1.3294077009963	8.73557567676952	12.9130118175502	0.000326305817627019	0.00636691069152075	ATP2B1
ENSBTAG00000052866	-2.09146359688506	6.78085729162083	12.886672543004	0.000330930269030194	0.00644415119451553	LOC784007
ENSBTAG00000002224	2.21029619916343	5.93303388658902	12.8435487590015	0.000338644750777217	0.00652869302394802	UHRF1
ENSBTAG00000008646	1.18169670505643	4.57967567968431	12.8451463428365	0.000338355747291982	0.00652869302394802	TRMT112
ENSBTAG00000013303	-1.53599748977292	5.59475349887225	12.8535992627433	0.000336830745400598	0.00652869302394802	ACSS2
ENSBTAG00000016126	2.00095855543463	5.42281422905461	12.8524587120347	0.000337036108374775	0.00652869302394802	NUP85
ENSBTAG00000043563	0.973739226397315	10.9224495029406	12.8436134967948	0.000338633034849457	0.00652869302394802	ND5
ENSBTAG00000022294	-1.23533626236968	7.80236498005692	12.8389814249483	0.000339472357029011	0.00653163711993393	FADS1
ENSBTAG00000007588	0.882656994617197	6.01563781851752	12.8283706064541	0.000341402932018921	0.0065447860964133	ERLIN1
ENSBTAG00000008004	1.38825437647508	6.09504799738012	12.8277934234479	0.000341508263968663	0.0065447860964133	NCF2
ENSBTAG00000000160	1.45747249361103	5.31805585551826	12.7868810399723	0.000349058601624415	0.0066128045921217	CBS
ENSBTAG00000003245	-1.72479806122275	6.43238076265555	12.7834084919173	0.00034970715639514	0.0066128045921217	BCAR3
ENSBTAG00000005408	-2.10309444876407	7.83826759290179	12.7976813707148	0.000347049207292436	0.0066128045921217	CLK1
ENSBTAG00000010792	1.11249036765577	5.95319398588643	12.7871923785501	0.000349000513372631	0.0066128045921217	SEH1L
ENSBTAG00000019414	-1.70852147111641	6.07743959310672	12.7815705027269	0.000350050922447963	0.0066128045921217	CLK4
ENSBTAG00000033413	-0.981522030483225	5.62008738160404	12.7790454946328	0.000350523740003971	0.0066128045921217	DDX50
ENSBTAG00000042631	2.07184805554257	2.58314111666764	12.7842073105862	0.00034955785648626	0.0066128045921217	LOC112449406
ENSBTAG00000043987	-1.55241281006982	5.03964214143268	12.7944699878001	0.000347645461263382	0.0066128045921217	KDM4C
ENSBTAG00000007399	-1.08685402127838	8.99055497019456	12.7681612249037	0.00035256924503221	0.00663845360587885	LAMP2
ENSBTAG00000018152	-0.934466620288806	7.97495428296253	12.7384323480162	0.000358217819048416	0.00669272597056094	MYADM
ENSBTAG00000040076	1.16602485564739	5.95715479374159	12.7466485997004	0.000356647641939494	0.00669272597056094	ILF3
ENSBTAG00000044006	1.8181840883943	4.72174292855381	12.7434900197959	0.000357250443335915	0.00669272597056094	GINS2
ENSBTAG00000048544	-1.73363990940693	5.00759727743282	12.7385740206447	0.000358190685537194	0.00669272597056094	NA
ENSBTAG00000002458	1.19055452327386	6.35256186634148	12.7280684134679	0.000360208379955609	0.00671694932795835	NUP155
ENSBTAG00000018954	1.00020094594295	5.87035671140796	12.7213654910088	0.000361501721585417	0.00672810319519935	ELP2
ENSBTAG00000001112	-1.33902806060576	5.99382741244006	12.7106572721739	0.00036357761796885	0.00674733741418128	SMOX
ENSBTAG00000004280	-1.44746688050768	5.92855193123617	12.7080192422098	0.000364090869934013	0.00674733741418128	SRPX
ENSBTAG00000012751	-1.61329599414781	3.06776197558992	12.7016969167986	0.000365323910418577	0.00674733741418128	BTBD6
ENSBTAG00000021060	2.27680955830342	4.85062701719728	12.7052549014288	0.000364629480901392	0.00674733741418128	FTSJ3
ENSBTAG00000020053	-2.19734453933236	4.36947881899011	12.6933426430621	0.000366959703256201	0.00676464001545432	ZEB1
ENSBTAG00000012184	1.29856024366123	5.68707492414266	12.6893594661643	0.000367742220561202	0.00676617720644736	PTTG1
ENSBTAG00000011952	-1.0832978773028	8.35084825787161	12.6802721671484	0.000369533776960363	0.00678535209384673	SULT1E1
ENSBTAG00000020429	1.63769918818096	4.62229738092261	12.6769719042624	0.000370186599044335	0.00678535209384673	MED29
ENSBTAG00000004556	-3.26009196876086	10.501713005889	12.6539316861721	0.000374776689257689	0.00685510737477264	SLC2A3
ENSBTAG00000006414	1.24478228264948	7.55205457402578	12.6402285902018	0.000377533811815852	0.00685510737477264	NUTF2
ENSBTAG00000010504	1.47409298590898	6.54673662949097	12.6484786820522	0.000375871416182735	0.00685510737477264	TBRG4
ENSBTAG00000021287	-2.60404963302727	2.80914359476612	12.6469061204501	0.000376187717200525	0.00685510737477264	SLC16A7
ENSBTAG00000021686	1.81847848338249	5.45683481934887	12.6419376868675	0.000377188820440293	0.00685510737477264	MELK
ENSBTAG00000009641	2.23115335955209	6.32050251908955	12.6240645590405	0.000380812399340885	0.00687593731496471	MTHFD1
ENSBTAG00000011817	-3.30869049876034	3.34144925390364	12.6249028755273	0.000380641657697979	0.00687593731496471	GABRA2
ENSBTAG00000015155	1.46465679153763	5.37779384905789	12.6245277314799	0.000380718054509562	0.00687593731496471	HACD3
ENSBTAG00000018257	1.37878793035721	4.71521421535087	12.584868839576	0.000388882324099633	0.00700857194159449	APIP
ENSBTAG00000019006	1.34853305958396	5.53366728170257	12.5762371229014	0.000390682543362798	0.00702792872614342	WDR24
ENSBTAG00000005716	-2.6090148198971	8.53978778801579	12.5726666047188	0.000391429661574268	0.00702830475828527	CRABP2
ENSBTAG00000015325	1.17038345641251	5.4429680109752	12.5390525569332	0.000398534323406308	0.00712941808119455	MTOR
ENSBTAG00000015716	-2.15828478401515	10.561558232399	12.5405480569178	0.000398215486826591	0.00712941808119455	ERO1A
ENSBTAG00000006882	1.09494152783353	6.35699240264484	12.5278810339088	0.000400924223656103	0.00714575439510822	IQGAP3
ENSBTAG00000009960	-1.47365891501385	5.69808368185161	12.5290244740419	0.000400678947215386	0.00714575439510822	FLOT1
ENSBTAG00000000251	-0.995566847978717	7.34463098057287	12.508299663891	0.00040514815998188	0.00720776450791293	ALAD
ENSBTAG00000012921	2.36110415134567	3.31772346644154	12.5010403347501	0.000406725466608688	0.00722254874465849	KIF24
ENSBTAG00000009512	-1.78980362627834	2.77779695728235	12.4791180416085	0.000411526445315071	0.00725455908517169	EPS8L1
ENSBTAG00000020739	1.49040738278523	5.36774677412547	12.4802625706116	0.000411274384896389	0.00725455908517169	NXT2
ENSBTAG00000021773	1.6695636190294	3.94236877238713	12.4862756709602	0.000409952672096123	0.00725455908517169	ERCC4
ENSBTAG00000024701	1.13088805757466	5.37800803421522	12.4806823360902	0.000411181978695749	0.00725455908517169	TIMM10
ENSBTAG00000001626	2.52604927867954	6.5763742324047	12.4694905337691	0.000413652896981001	0.00727878679451296	CTPS1
ENSBTAG00000002000	1.18505263089014	5.4398222523878	12.4630020184888	0.0004150922813667	0.00729085861899623	TIMM8B
ENSBTAG00000016915	-2.10999171808389	4.07073852307788	12.4423968228876	0.000419696839914406	0.00735838046502105	FLT1
ENSBTAG00000011108	-1.61150450897114	7.29850860956481	12.4249670188399	0.000423632019821371	0.00741394337763333	USP54
ENSBTAG00000051412	-3.73556932862037	4.95053183476914	12.4213669882275	0.000424449436939531	0.00741484052473066	HBA
ENSBTAG00000005115	-1.55953885777145	5.91702548790866	12.4092978668184	0.000427201460460863	0.00744946979160402	SLC31A2
ENSBTAG00000013580	-1.77535867690304	7.70454080450268	12.4029460209331	0.000428657043745708	0.00746140803843698	KDM3A
ENSBTAG00000017402	-1.03773690892597	5.3256102798742	12.3862713397084	0.000432502054897833	0.00750812011275709	OSBPL2
ENSBTAG00000038640	1.53515307495513	4.47425274724538	12.3845876220768	0.000432892232167644	0.00750812011275709	NA
ENSBTAG00000014129	-1.03918970565006	5.61342435152424	12.3710421427813	0.000436044151403311	0.00754925813467127	RAB5B
ENSBTAG00000011635	2.04618017830525	4.0172215660092	12.3675319076368	0.000436864724847537	0.00754995858406154	CENPN
ENSBTAG00000011934	1.78901831642892	6.26780540826539	12.3577970185898	0.000439148572121526	0.00756241971706785	PCK2
ENSBTAG00000016194	-1.67033886321958	3.62943792141709	12.3589058591994	0.000438887826510448	0.00756241971706785	FBXO32
ENSBTAG00000001107	1.40785080974554	6.62100480784392	12.3517268775165	0.000440578747795013	0.00757357215126134	CACYBP
ENSBTAG00000010349	2.33427602199719	7.42341632705809	12.3464650694064	0.000441822275650319	0.00758148224068048	IL1A
ENSBTAG00000027173	-1.11228528019498	9.77329365268666	12.3361450810288	0.000444271502165792	0.00761001698754078	CHP1
ENSBTAG00000013009	1.34381799109744	6.10191962046624	12.3235162947586	0.000447287321076637	0.00764813903423974	AURKA
ENSBTAG00000010890	1.61892506552224	6.79765456927238	12.3009857084553	0.000452719139063603	0.00772736477576288	PRMT5
ENSBTAG00000005102	-1.73122403131566	6.5490616393776	12.2895468644734	0.000455502315776611	0.00773394984576499	PHTF2
ENSBTAG00000009334	1.73860159615479	6.1023124129229	12.2953192634904	0.000454095686223454	0.00773394984576499	NDUFA5
ENSBTAG00000031439	-2.07762916616563	3.46339212535987	12.2897258267026	0.000455458639932609	0.00773394984576499	CDC14A
ENSBTAG00000001697	1.22581770951233	7.18909634803141	12.2694004985536	0.000460446165358775	0.00779055592367521	TRA2B
ENSBTAG00000019777	1.63622132862327	5.41447023612875	12.2703555689432	0.000460210576273091	0.00779055592367521	CDCA3
ENSBTAG00000010389	-0.920546642677861	6.36117481348117	12.2572156257618	0.000463462534785977	0.00782790647758933	STBD1
ENSBTAG00000008401	-1.79224964395309	5.42594211156072	12.248853571361	0.000465544094827634	0.00784936541766871	PFKFB3
ENSBTAG00000004979	1.4545439564502	5.6891406062318	12.2310732116785	0.00047000156002733	0.00789786240762038	MRS2
ENSBTAG00000020720	1.08733390612839	5.42490557729869	12.2308707351226	0.000470052567347524	0.00789786240762038	C7H1orf35
ENSBTAG00000046037	1.36329459834729	8.35768297614485	12.2224631825895	0.000472175513587122	0.00791978270449943	SLC25A5
ENSBTAG00000039105	1.80523535672989	2.91146580712762	12.2149224057301	0.00047408782518446	0.00793810029781176	S100A3
ENSBTAG00000002185	1.07872414098702	4.74591507952224	12.1837806032156	0.000482068417286966	0.00801116630117307	RNF7
ENSBTAG00000011285	-1.08648478196302	4.93734202574539	12.1860123502423	0.000481492012625614	0.00801116630117307	TRMT1L
ENSBTAG00000013042	-1.02798845547681	5.03491700895093	12.1883985832059	0.000480876477517704	0.00801116630117307	EXOC5
ENSBTAG00000014401	-1.11567154519018	4.49580277525579	12.1812796916459	0.000482715167943576	0.00801116630117307	SORBS3
ENSBTAG00000015527	-1.76060683721048	4.70276361259357	12.1912263721643	0.000480148069959653	0.00801116630117307	MYO1D
ENSBTAG00000051395	2.0809281250751	2.5067106607976	12.1785650669341	0.000483418177297486	0.00801116630117307	NA
ENSBTAG00000000671	-2.25306083534181	5.58865857797087	12.157382472833	0.000488939467192352	0.00808881395467963	PARP3
ENSBTAG00000020759	2.07398487409238	4.53277442224943	12.1460830918818	0.000491910661464675	0.00812408085606677	NCLN
ENSBTAG00000004776	1.48907443831257	2.81794566528816	12.1360501445862	0.000494564115670981	0.00814012161813564	DUSP23
ENSBTAG00000006374	2.16190440868626	5.22017392282279	12.1365111413776	0.000494441877932265	0.00814012161813564	NHP2
ENSBTAG00000001928	-0.933762762547041	9.35193811071956	12.094216164263	0.00050578473439937	0.00828852128324024	PDIA6
ENSBTAG00000011478	1.35697722918414	3.88727938418523	12.092871511928	0.000506149625789934	0.00828852128324024	ELP6
ENSBTAG00000021557	2.28958766775544	2.42189429304803	12.0930564115102	0.000506099434788926	0.00828852128324024	FUT2
ENSBTAG00000008793	-2.53934552142383	2.98864809794862	12.0787736306323	0.000509991329337075	0.00830085839782696	RNASE1
ENSBTAG00000010627	0.870886638400964	8.07196753714753	12.0776538324887	0.000510297735624739	0.00830085839782696	SF3B3
ENSBTAG00000016584	1.25646944157835	4.76566842154123	12.0775219886569	0.000510333823796967	0.00830085839782696	RPF2
ENSBTAG00000026915	-1.47126846823741	5.0172119203388	12.0791405664999	0.000509890966413172	0.00830085839782696	NEK1
ENSBTAG00000012881	1.28100084679244	6.42813938818778	12.0727780719845	0.000511634039652273	0.00830804401972264	EIF4G1
ENSBTAG00000003222	1.49301758804211	7.57626496091594	12.0552649148013	0.000516463083227656	0.00836193313036061	ASNS
ENSBTAG00000016218	1.97115655144014	2.89361680301499	12.0544795226843	0.000516680720392193	0.00836193313036061	PTGES2
ENSBTAG00000000105	-1.20902522992006	7.78591851075738	12.0508749665284	0.000517680753914349	0.00836413077860278	RIT1
ENSBTAG00000008411	1.35943406795044	3.70161844056778	12.0401183733867	0.000520676649723157	0.00839851436003453	PLEKHO2
ENSBTAG00000012724	-1.14767789034925	4.58292860319865	12.0369024616627	0.000521575730146758	0.00839901816366111	AJUBA
ENSBTAG00000004428	1.11408447205555	9.05365864265621	12.022519556007	0.000525616011937627	0.00841784771250438	H2AFZ
ENSBTAG00000009513	-1.34148103229508	5.98655715819615	12.014212934394	0.000527963790193238	0.00841784771250438	TGFBI
ENSBTAG00000017527	-1.6884629712286	6.65463539671988	12.0155349768171	0.000527589421841541	0.00841784771250438	CRYBG1
ENSBTAG00000021768	-2.44903141574081	4.58295488732876	12.0156739082806	0.000527550095593681	0.00841784771250438	CCNG2
ENSBTAG00000049115	-2.55159273078004	2.68091505543163	12.0290978153669	0.000523764216673944	0.00841784771250438	NA
ENSBTAG00000055207	-1.41325790217666	9.8592151230163	12.0226445496691	0.000525580764409835	0.00841784771250438	SCD
ENSBTAG00000009491	1.03439134204831	5.26046749737353	12.0047694793733	0.000530645743891758	0.00844669327201386	WDR74
ENSBTAG00000003395	-1.41230597891714	3.04004014274686	11.9959131527527	0.000533173448414864	0.00847299283047464	ZRANB1
ENSBTAG00000026278	-1.26686491704701	8.21219108540837	11.9927853852078	0.000534069053170394	0.00847331196161159	CLDN4
ENSBTAG00000017133	1.83743377739446	2.88563074663664	11.9857125211003	0.000536099900742889	0.00849161184842828	GINS4
ENSBTAG00000024437	2.13417972423984	2.63705934480617	11.9637097892636	0.000542467581199497	0.00857843341641949	NA
ENSBTAG00000007128	1.29190243601261	5.12947211482318	11.956876661917	0.000544460613066961	0.0085959050787309	ATP13A1
ENSBTAG00000011070	1.54163341045315	7.16723173553722	11.9514433118688	0.000546050643802105	0.00860529194502471	RTCB
ENSBTAG00000016847	1.9278701915934	1.94559228344471	11.9487740749683	0.000546833493096735	0.00860529194502471	ARL4D
ENSBTAG00000000322	-1.37290444213122	8.10581306090311	11.9307085116318	0.000552161735708748	0.00866097451894532	CD2AP
ENSBTAG00000008573	-1.29910877329405	5.85535218474102	11.9316099632096	0.000551894624051028	0.00866097451894532	ZFP36
ENSBTAG00000031715	-0.981647873353066	5.5591296282423	11.9270172397659	0.000553256869015122	0.00866410999729507	PCMTD2
ENSBTAG00000000879	1.09590423036442	4.95592415680203	11.9102467978233	0.000558260033966275	0.00871425904633163	C14H8orf33
ENSBTAG00000014053	-2.64958710935621	2.39868957907505	11.9127616170124	0.000557506880833486	0.00871425904633163	MAK
ENSBTAG00000014482	-1.57308298211524	3.85315819240233	11.9019839911768	0.000560741868773767	0.00873890467953706	FAF1
ENSBTAG00000011234	-2.00902373310212	3.6144519648288	11.8978189685172	0.000561997103861927	0.00874438580574877	FOXO3
ENSBTAG00000015242	-1.73633107907337	5.24812325152374	11.8878157870606	0.000565023417224093	0.00877736216997556	SLC18B1
ENSBTAG00000005792	1.39734530513055	5.74169384815355	11.8765501243102	0.000568451380273661	0.0087895135283762	BCCIP
ENSBTAG00000014467	-2.11217123390731	3.09762724790938	11.8786814013682	0.000567801259756176	0.0087895135283762	GLIS3
ENSBTAG00000049589	1.57280735633623	9.07647184884631	11.8762918330829	0.000568530219959031	0.0087895135283762	SAA3
ENSBTAG00000009488	1.56265366397299	4.83314314337772	11.8731546768672	0.000569488673626383	0.00879028928764933	NXF1
ENSBTAG00000012272	-1.54103733515875	5.59864659057395	11.8622588309134	0.00057283022758249	0.00880499463017305	TMEM19
ENSBTAG00000013577	1.27647733129	5.89193994060397	11.8631260442531	0.000572563545737443	0.00880499463017305	SLC1A5
ENSBTAG00000014633	1.22609894278262	4.2847476255959	11.8581983632205	0.000574080555036081	0.00880499463017305	ABCD4
ENSBTAG00000021215	-2.21180781293471	6.47158437218695	11.8587369242192	0.000573914559216942	0.00880499463017305	VWA5A
ENSBTAG00000054516	-1.41542118511674	5.83247100002301	11.855073056576	0.00057504479756821	0.00880582840326762	LOC112444495
ENSBTAG00000014175	1.18288692944473	7.3032008568539	11.8351308804521	0.000581236130261228	0.00887256036067534	STRAP
ENSBTAG00000033441	1.38993999825772	6.19377174476827	11.8368254344382	0.000580707425267627	0.00887256036067534	SHCBP1
ENSBTAG00000006703	1.09100339768094	4.7809206468883	11.8277419139407	0.000583547192019495	0.00887982661063627	PTGDR
ENSBTAG00000021125	1.37985161836539	6.60656146956035	11.8281353372951	0.000583423906680486	0.00887982661063627	NUP160
ENSBTAG00000010451	1.48239027713899	7.43149589152568	11.8215315660113	0.000585496789963309	0.00889550695959953	PA2G4
ENSBTAG00000009400	1.38907773825325	4.02605981119328	11.814513646112	0.000587707823487503	0.00891510394312233	FASTKD3
ENSBTAG00000016076	-1.67983691137988	6.3459934223138	11.8102767878811	0.000589046747961207	0.00892143102780683	TRAK1
ENSBTAG00000011850	1.09450062947216	4.29496091196987	11.7909229200135	0.000595202202296832	0.00897821936570752	ALG5
ENSBTAG00000014607	1.22891630720471	6.35128884671447	11.7940125234606	0.000594215221551206	0.00897821936570752	EXOSC4
ENSBTAG00000021582	1.66648595080067	6.55591992702735	11.7897437160735	0.000595579337960759	0.00897821936570752	NCAPG
ENSBTAG00000006482	1.27242255384889	6.03587274431767	11.7852893099336	0.00059700613480276	0.00898573152818214	PTCD3
ENSBTAG00000008996	-2.75669581730755	2.07608469354864	11.7812029182609	0.000598318087838758	0.00899149449394954	SFI1
ENSBTAG00000014490	1.60440593307642	6.33416967279906	11.7629791804887	0.000604204428815205	0.00906587668538535	DDX39B
ENSBTAG00000010015	-1.35669161049942	5.4033873658531	11.7579880922808	0.000605826747912291	0.00907614747104513	NMRAL1
ENSBTAG00000001449	1.3636248429322	5.95910076734766	11.7546260854603	0.000606922024004299	0.00907726557872109	SRA1
ENSBTAG00000002341	-1.37485618167997	5.99978661616249	11.7476085608072	0.000609214643559282	0.00907726557872109	ETS1
ENSBTAG00000014840	1.69241607434321	5.26194506867078	11.7472521962098	0.000609331300634736	0.00907726557872109	MTX1
ENSBTAG00000015591	-1.16836185318329	11.1307234360901	11.7462695428528	0.000609653092185235	0.00907726557872109	SQSTM1
ENSBTAG00000034373	-2.10281589978954	2.34890742036094	11.7234226035381	0.000617183400584206	0.00916119777738335	CDH13
ENSBTAG00000035174	1.28521818103672	5.04185993112938	11.7254609277757	0.000616507773441116	0.00916119777738335	THOC3
ENSBTAG00000021798	-1.54742302837466	2.8192805712204	11.7203589090189	0.000618200305870137	0.00916223975530044	ERBB2
ENSBTAG00000009732	0.991681574464245	7.11071463817193	11.710197061763	0.000621585368396164	0.00919832292865149	NCBP1
ENSBTAG00000011048	-2.67757355129314	2.08571912290069	11.686463495378	0.000629564470564283	0.00930217549026126	SPATA6L
ENSBTAG00000048798	-1.82374130827386	6.99120390174423	11.6815418819353	0.000631231997759127	0.00931259645474517	KIAA1109
ENSBTAG00000021071	-1.24523526812045	7.41770089645988	11.6691391607608	0.000635454064724667	0.00934638972402026	TRIM8
ENSBTAG00000027181	-1.13206692729265	11.6797003469652	11.6707299659775	0.00063491094098873	0.00934638972402026	LAMA3
ENSBTAG00000007237	1.39652130326495	6.36090835663417	11.6633671038662	0.000637428670810961	0.00936120588180347	BUB1B
ENSBTAG00000000843	-1.3859784165375	6.75629658784228	11.6450013275428	0.000643752880930301	0.0094136176796105	NDRG2
ENSBTAG00000010602	1.75668887119539	5.46600758278815	11.6445312739441	0.000643915571802247	0.0094136176796105	DDX56
ENSBTAG00000053951	2.29913779165551	2.40923585541456	11.6501020472453	0.000641990131313264	0.0094136176796105	SPX
ENSBTAG00000010018	-1.46254404598619	6.68921783977382	11.6297535489436	0.0006490515395065	0.00947439034591841	ATP7A
ENSBTAG00000005786	-1.19570117534334	5.14145221509906	11.6220169558181	0.000651756856898041	0.00949955250159525	ATXN3
ENSBTAG00000054085	-2.26584169417118	2.15351533373491	11.6178452853845	0.000653220322070308	0.00950656583006983	SELENOP
ENSBTAG00000007485	3.40376674743349	3.49032581394641	11.608697837337	0.000656440970363462	0.00951053250176286	GRHL1
ENSBTAG00000013669	1.50208521949621	5.99886662713771	11.6108690125694	0.000655675090820341	0.00951053250176286	KIF22
ENSBTAG00000048386	-2.01558682336972	2.86981826751458	11.6109053150756	0.000655662292827601	0.00951053250176286	NA
ENSBTAG00000012749	-2.24008900404768	3.14947781968013	11.5977724762338	0.000660308614108131	0.0095522672157526	CUL7
ENSBTAG00000012054	-1.85928239043496	4.04749453010719	11.5854080327959	0.000664713474129397	0.0095958532791048	LOC508879
ENSBTAG00000012925	1.95965002998805	4.72731289681176	11.5837551501649	0.000665304561921815	0.0095958532791048	NCAPH
ENSBTAG00000031383	-2.36371579276472	4.24662559046615	11.5800879600397	0.000666617883091722	0.00960048790559774	SMIM24
ENSBTAG00000048655	-1.59833059613879	8.44772373860631	11.5547713461992	0.00067575618035598	0.00971763493831379	NT5E
ENSBTAG00000001839	-0.824702544266373	7.17342447324666	11.539888195117	0.000681187365028393	0.00973774898905285	OCIAD2
ENSBTAG00000004592	1.46274231551166	4.34457410419187	11.5358158321332	0.000682681127083971	0.00973774898905285	SNAPC3
ENSBTAG00000013111	1.61509860397324	7.96905256331066	11.534425304324	0.000683191936719042	0.00973774898905285	RRM1
ENSBTAG00000018255	-1.16712371933488	5.96687852033633	11.5379328285891	0.000681904190252658	0.00973774898905285	ACTN1
ENSBTAG00000019271	1.03898934821295	8.39213386555827	11.5480862593339	0.000678190281474615	0.00973774898905285	NARS
ENSBTAG00000025434	-1.70359525513253	7.29400603304611	11.5414247584359	0.0006806246045756	0.00973774898905285	ZFP36L1
ENSBTAG00000004240	1.12191941545101	3.90549693798024	11.5224714874088	0.000687599121374913	0.00975745498044928	TMPO
ENSBTAG00000012251	1.75266788557069	2.96799881111995	11.5257916404559	0.00068637216039412	0.00975745498044928	MTR
ENSBTAG00000026836	-2.59946281846306	3.15440700272796	11.5242000263519	0.00068696006440456	0.00975745498044928	NA
ENSBTAG00000000451	1.64689837172745	4.36851467771391	11.5154301536493	0.000690208579987679	0.00978014441745353	TMEM126A
ENSBTAG00000029897	-2.19749273365738	3.46398636428288	11.4847149475292	0.000701708883220358	0.00992856516345997	MIR21
ENSBTAG00000013168	1.12029275359844	5.53884785374466	11.4798940339887	0.000703531411453697	0.00993982043802756	RPA3
ENSBTAG00000006881	1.50532155196139	6.07915113403827	11.4686775490618	0.000707790289374209	0.00994350709149153	SLC35B1
ENSBTAG00000011597	1.08665239750577	4.06999604946502	11.4712475657016	0.000706812164477058	0.00994350709149153	PDS5B
ENSBTAG00000023814	1.29458656409549	6.54568155686539	11.4725535103187	0.00070631565722311	0.00994350709149153	ECT2
ENSBTAG00000046612	-1.97382916456363	6.79941148742035	11.4683840332986	0.000707902085765413	0.00994350709149153	ZNF292
ENSBTAG00000002743	1.33356965167317	5.41593083312183	11.44036861054	0.000718655331222722	0.0100799221674978	OSGEP
ENSBTAG00000006646	1.23388131867008	5.2917221722777	11.4360842651944	0.000720314291466478	0.0100885697725218	PRMT1
ENSBTAG00000005269	1.34539850734484	5.92178385890226	11.4283661387956	0.000723312630435583	0.0101159243314387	CCNB2
ENSBTAG00000002669	2.36410755380771	3.22540770964409	11.4183474446664	0.000727223510045705	0.01013879434057	RASSF4
ENSBTAG00000014326	1.19539298127277	5.2059134228406	11.4161332233107	0.000728090728114914	0.01013879434057	CDCA8
ENSBTAG00000017804	-1.8204928108227	8.88159306506634	11.4187383045586	0.000727070534944176	0.01013879434057	BNIP3
ENSBTAG00000044092	-1.15410694869612	3.66682269174101	11.4127841216847	0.000729404417180246	0.0101424941802736	IQCK
ENSBTAG00000008931	-1.08592020659594	5.77564694249834	11.4051997657489	0.000732388248887964	0.0101585998879869	CREG1
ENSBTAG00000010109	1.25760278106663	6.5008341743096	11.4018459168415	0.000733711647210462	0.0101585998879869	CDK1
ENSBTAG00000010577	1.14087362441941	6.90028475810822	11.402383295399	0.000733499440080412	0.0101585998879869	PAICS
ENSBTAG00000035858	-2.04133851879574	3.74935612111187	11.3961275391729	0.000735973641146392	0.0101753612843068	MCC
ENSBTAG00000053545	2.21312917305394	3.74511577292752	11.3919323771749	0.000737637582632809	0.0101838181522401	NA
ENSBTAG00000019029	0.984924743185943	4.90512933006083	11.3831159248903	0.000741146880581909	0.0102176916100737	DPH5
ENSBTAG00000000177	-1.13710343003433	8.32557836183004	11.3591285672604	0.000750780425144925	0.010224114199425	MSLN
ENSBTAG00000001631	1.45895403113945	5.51424634345626	11.3610765998412	0.000749993378914717	0.010224114199425	KIFC1
ENSBTAG00000002676	1.49571866114258	5.59449868338119	11.3639012123	0.000748853656401546	0.010224114199425	SAE1
ENSBTAG00000010698	1.62692072101616	3.59441869009576	11.3561733316722	0.00075197599620822	0.010224114199425	VARS2
ENSBTAG00000013825	1.42685492618535	4.62038603426171	11.3651463716063	0.000748351794317386	0.010224114199425	BCAT1
ENSBTAG00000014669	1.18453268659079	6.6867545400526	11.3732763929708	0.000745083327673327	0.010224114199425	NDUFA12
ENSBTAG00000021820	1.60366615704442	6.43926575408922	11.3579412947587	0.000751260517513089	0.010224114199425	DDX39A
ENSBTAG00000021874	1.52388737709792	2.79303164402751	11.3556768752782	0.000752177031410477	0.010224114199425	KIF14
ENSBTAG00000021960	-1.04455519218647	7.51507271168453	11.3646687645508	0.000748544253893464	0.010224114199425	GPX8
ENSBTAG00000032914	1.14559390149537	5.43241224428172	11.3636143447793	0.000748969326688689	0.010224114199425	SLC11A2
ENSBTAG00000002658	-1.79918357719328	6.64392728430669	11.3486398909596	0.000755032437130487	0.0102485328563097	STAM
ENSBTAG00000007895	1.23333782608937	9.04466338008388	11.342933843557	0.000757355826471241	0.0102513142497744	SLC20A1
ENSBTAG00000010313	1.18330580728816	5.48259100583168	11.34345575734	0.000757143013701686	0.0102513142497744	DDX52
ENSBTAG00000009711	0.916372990923912	6.34623215411019	11.3355863231538	0.000760358234824633	0.0102632454625283	RPA1
ENSBTAG00000015131	1.07572048074204	5.01885070480622	11.3374431715641	0.000759598339352654	0.0102632454625283	SLC29A1
ENSBTAG00000005413	1.69026090957687	3.32795802148284	11.3265731255812	0.000764057717953422	0.0102977823109843	NLRC5
ENSBTAG00000017958	-1.11564767292229	5.05917727158306	11.3241752321	0.000765044997065276	0.0102977823109843	AHI1
ENSBTAG00000010795	-1.53168709300286	5.09001442587616	11.3205102553984	0.00076655646076119	0.0103037964267317	ATG14
ENSBTAG00000013573	1.30951288179771	6.94959063202284	11.3169066313181	0.000768045564213389	0.0103094937176937	BIRC5
ENSBTAG00000030669	-1.88187979032637	3.27115484439086	11.312159712398	0.00077001156651092	0.0103215677848929	FGGY
ENSBTAG00000009575	-1.38085397489232	5.77547154152655	11.3090073375782	0.000771319975315707	0.0103248059766327	TBC1D32
ENSBTAG00000011645	1.15333290154291	4.98499594858208	11.2963619811289	0.000776591113667854	0.0103810066271789	U2AF1
ENSBTAG00000019235	1.14752460380647	4.16520006001595	11.2899958326069	0.000779258563787783	0.0103879674660305	MAGOHB
ENSBTAG00000030744	-0.880493511416168	7.28322199874691	11.2915224658272	0.000778618053635324	0.0103879674660305	NFYB
ENSBTAG00000002792	-1.68168051634558	3.52966639166141	11.2748647055215	0.000785635802228959	0.0104585739944592	FUT11
ENSBTAG00000001666	2.04248679206602	4.20903749327663	11.2544309696789	0.000794331693515763	0.0105453252809953	NIP7
ENSBTAG00000038949	0.925381127468088	5.57740515078968	11.2552147218323	0.000793996368652502	0.0105453252809953	MRPL30
ENSBTAG00000001403	-0.943558341645507	6.50918144959598	11.2512538457376	0.000795692478404356	0.0105489202821882	PRKCI
ENSBTAG00000015376	-0.86162502361044	5.06337506473731	11.2470783637896	0.000797484450421398	0.0105582141055791	FBXW11
ENSBTAG00000009743	1.20529772969811	4.449806496502	11.2410433441995	0.000800081681330983	0.0105781291146465	PDRG1
ENSBTAG00000043582	1.45284830555817	7.07360396218898	11.2344760276179	0.00080291770513605	0.0106011426334334	NA
ENSBTAG00000032347	-1.49466732016182	4.5011887160641	11.2161613161054	0.000810880502318261	0.0106916914188503	NA
ENSBTAG00000048903	-1.09138714713279	6.82151700248981	11.2124847437077	0.000812488581485608	0.0106983190362146	PRNP
ENSBTAG00000052040	-2.14037160667012	2.65202640615461	11.2093305007777	0.000813870769785861	0.0107019583016135	LOC101904339
ENSBTAG00000002444	1.49828432950478	5.29420900378517	11.1829635750504	0.000825518105905565	0.0108004122335068	MKI67
ENSBTAG00000005397	-1.09418500119346	10.6011400608105	11.184741815003	0.000824727314443892	0.0108004122335068	CD46
ENSBTAG00000011041	-1.20349783844635	4.64711000427877	11.1813562097325	0.000826233568043156	0.0108004122335068	ZFYVE1
ENSBTAG00000019317	1.51047200010203	5.33139564483446	11.1776433074085	0.000827888632651579	0.0108004122335068	GPS1
ENSBTAG00000020641	1.21309624488914	8.13220753764407	11.1795382356367	0.000827043530556901	0.0108004122335068	PSMA5
ENSBTAG00000050618	1.37548057346726	6.24532025950475	11.1772729116666	0.000828053924081632	0.0108004122335068	NA
ENSBTAG00000000281	1.96748531827983	2.38209734770526	11.1733380172945	0.000829811956093808	0.0108087753850281	MND1
ENSBTAG00000001209	-1.90979516009131	6.4919652541786	11.1622128926056	0.000834802876713051	0.0108591696785335	PHLDB2
ENSBTAG00000017790	1.84068802536515	4.3864029958002	11.1554313051832	0.000837860085315125	0.0108843085982279	B9D1
ENSBTAG00000014526	1.45845931464779	5.89708520412939	11.1473566319502	0.000841514992598446	0.0109171341801176	MOB3A
ENSBTAG00000007121	2.61367603257118	5.0876386808559	11.1434401191884	0.000843293556160874	0.0109255622978915	TK1
ENSBTAG00000017753	-0.961814039121949	8.92806134179837	11.1279961756518	0.000850344057235433	0.0110021788581879	APP
ENSBTAG00000018116	1.77266031962282	3.73539053532712	11.1240783049466	0.000852142106989417	0.0110107227122077	MTFP1
ENSBTAG00000003242	1.49306867172727	4.60638591506246	11.1131701692252	0.000857168508116082	0.0110500182663861	ACAD9
ENSBTAG00000011511	1.40978640949822	4.00674977304545	11.110056907056	0.000858608569572469	0.0110500182663861	IFI16
ENSBTAG00000018137	-1.65224427496456	3.23031926195528	11.1117486187792	0.000857825753223165	0.0110500182663861	NA
ENSBTAG00000000022	1.61552564969904	4.56634236914108	11.1024819776104	0.000862122628995455	0.0110677909651422	NUP37
ENSBTAG00000012405	-1.40471997952835	6.68510732935218	11.1021504679019	0.000862276750125775	0.0110677909651422	PEAR1
ENSBTAG00000000524	-1.09010627749148	9.65208515477712	11.0939328567137	0.000866106088293536	0.0110934950905132	CSTB
ENSBTAG00000002748	-1.43758913665528	3.61632847745425	11.0929358729813	0.000866571842160358	0.0110934950905132	PIP4P1
ENSBTAG00000009486	1.35862990476136	4.04702515718618	11.0774632038946	0.000873832640174522	0.011158757962355	TMEM179B
ENSBTAG00000055183	1.40182141013512	3.27724033065181	11.0771592773011	0.000873975876778787	0.011158757962355	HRCT1
ENSBTAG00000007581	1.36321159799704	3.71552646491197	11.0594832459939	0.000882347317944389	0.0112508001884925	ADORA2B
ENSBTAG00000017271	1.52549831291921	4.61732223642187	11.0507248240539	0.000886525329061159	0.0112892001771762	MASTL
ENSBTAG00000013615	1.53584853416397	5.98851571860451	11.0420122233435	0.000890701325115703	0.0113136180573926	CHORDC1
ENSBTAG00000020018	-1.25252664103621	6.71382964785783	11.0418467302603	0.000890780838988756	0.0113136180573926	FRK
ENSBTAG00000012169	1.7998642874267	4.90491851702623	11.0344317377747	0.000894350867357026	0.011330627860561	FAM118B
ENSBTAG00000019216	1.05923002124678	8.01707625774948	11.0342021547681	0.000894461633133766	0.011330627860561	TUFM
ENSBTAG00000019821	1.12398058544251	7.13399793449946	11.0142805007139	0.000904126139616275	0.011438082064322	DHX9
ENSBTAG00000003878	1.0109670400065	4.40225800400863	11.0043472109198	0.000908984407467516	0.0114546238222274	ZUP1
ENSBTAG00000012638	2.31632718978564	7.38572690293448	11.0051678237982	0.00090858205615093	0.0114546238222274	S100A12
ENSBTAG00000047293	-1.47142010816409	5.6963869791267	11.0091563643307	0.000906629014064783	0.0114546238222274	NRIP1
ENSBTAG00000006104	0.975561843187226	6.31946800007346	10.9993095785398	0.00091145833834712	0.0114559659721083	SNU13
ENSBTAG00000010180	1.67477664437553	4.97000066019233	11.001132786063	0.000910562194350437	0.0114559659721083	URB2
ENSBTAG00000017064	-1.37204150049685	4.9450047700999	10.9917339611574	0.000915191469728513	0.0114730868446018	ING4
ENSBTAG00000031335	-0.89906657499675	5.22935916872228	10.9920269078899	0.00091504682379875	0.0114730868446018	BABAM2
ENSBTAG00000011147	-1.05973919666069	7.74974773032121	10.9872126741521	0.000917426842743459	0.0114862315447234	RNF13
ENSBTAG00000006759	1.16844476722935	6.78823731383322	10.9760662324926	0.000922961372064495	0.0115405945204654	SUCLA2
ENSBTAG00000002770	-1.02825825934183	8.26002378699827	10.9695342115284	0.00092622038315899	0.0115526708943068	TCN2
ENSBTAG00000015841	2.57027608477802	4.8337547931057	10.9693457364528	0.000926314591236009	0.0115526708943068	CCDC115
ENSBTAG00000015841	2.57027608477802	4.8337547931057	10.9693457364528	0.000926314591236009	0.0115526708943068	LOC614882
ENSBTAG00000010401	-1.06162885631347	5.72881575955301	10.9634338545134	0.000929274531065553	0.0115605172561125	UBE4B
ENSBTAG00000011833	-0.993269372947459	6.60963657543387	10.9633177503809	0.000929332757310967	0.0115605172561125	GRIA3
ENSBTAG00000010432	1.63680258577704	5.0205626037916	10.956197136069	0.000932910805983463	0.0115901293713838	EIF2D
ENSBTAG00000008613	-1.41604258931306	2.86079744857188	10.9489771720491	0.000936552998882031	0.011605582488067	TCP11L1
ENSBTAG00000014239	1.39504146656068	6.87434869012233	10.9505619014849	0.000935752334569934	0.011605582488067	CCNB1
ENSBTAG00000002411	-0.97359322694714	5.59678184928029	10.9395701577344	0.000941320052663079	0.0116348601145253	CTNND1
ENSBTAG00000013507	-2.40952777559041	6.67695486082422	10.9411924769099	0.000940496186750963	0.0116348601145253	LOC507527
ENSBTAG00000017379	1.17817211744446	5.09773224346534	10.9309119796517	0.000945729309344811	0.0116744493059172	GCN1
ENSBTAG00000000415	-1.71245588597378	7.94444805713038	10.923063568784	0.000949744227137201	0.0116941789188726	ERBIN
ENSBTAG00000010549	1.12919284558812	6.20826563395677	10.9248815552173	0.000948812690544669	0.0116941789188726	IFRD1
ENSBTAG00000019703	1.25568144735878	6.50282890158582	10.9024122617047	0.000960391102004713	0.0118102478846272	PRPS1
ENSBTAG00000011131	-1.33681321656835	3.97250141764796	10.8927684931213	0.000965404248911289	0.0118418933701332	NMUR2
ENSBTAG00000034033	-1.69012875636475	2.90629281810791	10.8927543089382	0.000965411641768452	0.0118418933701332	LHFPL6
ENSBTAG00000015950	1.93913098132262	2.71219057617541	10.8802390711042	0.000971956997236461	0.0119070883788031	ISOC2
ENSBTAG00000002566	-1.12106412791899	6.32818226301911	10.8757770327363	0.00097430143847281	0.0119190608981326	PGPEP1
ENSBTAG00000009715	1.56431232732155	5.6955611638916	10.8713578809049	0.000976628982457034	0.0119190608981326	PDCD11
ENSBTAG00000016650	3.51322677230829	3.27884553016364	10.8715356720739	0.000976535232320971	0.0119190608981326	TIGAR
ENSBTAG00000025441	-1.18040433384899	8.6739733052086	10.8650856976939	0.000979942165232116	0.0119444335958645	HSPA1A
ENSBTAG00000024387	-1.49035174268366	6.73692917665552	10.8611115781429	0.000982047311715407	0.011955036330543	PNPLA8
ENSBTAG00000017889	1.4422556723424	8.37374862934756	10.837234079959	0.000994792191598256	0.0120949734048843	CCT5
ENSBTAG00000014469	-1.51040512159885	5.86464507366018	10.8336150731242	0.000996738420971351	0.012103430913627	NBEAL1
ENSBTAG00000017460	1.20114102128863	3.87145991185372	10.8249602012398	0.00100140846788103	0.0121449011931736	PRORSD1
ENSBTAG00000016073	-1.61108473093319	7.02050996804407	10.8205964706358	0.00100377145995363	0.012158323140715	UGCG
ENSBTAG00000005356	-1.73412987042391	5.07393054319993	10.8148651014937	0.00100688360728507	0.0121807744391312	ST5
ENSBTAG00000003002	1.39448831507836	6.2781063894534	10.8060507335007	0.00101168888523966	0.0121918741885186	WDR75
ENSBTAG00000003713	1.36938564257086	4.61578435587336	10.803318370634	0.00101318317560217	0.0121918741885186	ZNRD2
ENSBTAG00000004820	1.20347257907025	5.49087057039078	10.8012501475647	0.00101431574140365	0.0121918741885186	POLR2F
ENSBTAG00000012307	-2.90012353361716	4.19018181800034	10.7951818274183	0.0010176461685547	0.0121918741885186	DTNA
ENSBTAG00000012634	1.12443170829214	5.73893649695869	10.7891530499782	0.00102096584529878	0.0121918741885186	NDUFB7
ENSBTAG00000012755	-0.855403953043483	6.1631839762797	10.8075180776959	0.00101088733561517	0.0121918741885186	KLC4
ENSBTAG00000014515	-0.906017610179796	5.2867688629888	10.799704484991	0.00101516298724406	0.0121918741885186	RFC1
ENSBTAG00000014733	1.0724679430877	6.27370714886213	10.7861090831695	0.00102264612919068	0.0121918741885186	NOP2
ENSBTAG00000014862	1.30925257172773	4.29816455868563	10.788014859228	0.00102159380483863	0.0121918741885186	NA
ENSBTAG00000018796	1.18981473623425	5.94916158347053	10.7832875915292	0.00102420610329084	0.0121918741885186	RABGGTA
ENSBTAG00000021193	1.38424129285833	3.15074161995378	10.7825984998368	0.00102458746061814	0.0121918741885186	FBXO5
ENSBTAG00000021544	1.62591645578193	5.54161786329103	10.789658129893	0.00102068730903179	0.0121918741885186	EBNA1BP2
ENSBTAG00000034987	1.2661927592682	5.49708747507041	10.7810631853495	0.00102543765131785	0.0121918741885186	MKKS
ENSBTAG00000055033	1.18368190032865	7.58782040367118	10.7894650784256	0.0010207937619914	0.0121918741885186	RAN
ENSBTAG00000004073	-1.30539522217508	4.62171084314	10.7745421497613	0.00102905667681246	0.01221033777682	MTA3
ENSBTAG00000019427	-1.67347394025194	4.27046800208405	10.7737199220454	0.00102951391050683	0.01221033777682	KIAA0232
ENSBTAG00000018742	1.39896173503417	7.69588180653451	10.7708703216229	0.00103110013916121	0.0122141825542254	MTCH2
ENSBTAG00000007896	-1.20967482995567	3.61678779136971	10.765138972147	0.00103429798129236	0.0122221439108027	NAGPA
ENSBTAG00000019249	-2.93829587071825	2.21219291356511	10.7663697162688	0.00103361043529381	0.0122221439108027	HS3ST6
ENSBTAG00000007389	1.7049282787909	5.65962356125575	10.7503936927843	0.00104257137956954	0.0123048851359439	IFI35
ENSBTAG00000006059	1.74581076904085	6.39085664742322	10.7339516597304	0.00105187576820513	0.0123844935336853	TSN
ENSBTAG00000012090	-1.27963131648476	8.30687426009395	10.7350811016482	0.00105123394987201	0.0123844935336853	GGTA1
ENSBTAG00000031800	-0.932598664743615	7.9309834673776	10.7296020794447	0.00105435117150876	0.0123985548455185	PPDPF
ENSBTAG00000018937	-1.10366968696404	7.21337264295153	10.7264525612736	0.00105614728084226	0.0124046036213487	HMOX2
ENSBTAG00000003340	1.05338322213422	6.22429438505761	10.7234415323151	0.00105786730603939	0.012409745197393	HDDC2
ENSBTAG00000004381	-1.04633407775336	7.30305914441742	10.7077399397431	0.00106688272886204	0.012474671251786	TACSTD2
ENSBTAG00000005354	-0.947861535870016	8.70707588338551	10.7090011611727	0.001066155708457	0.012474671251786	LRRFIP1
ENSBTAG00000009522	0.870335667041926	7.95658856814795	10.7057715936594	0.00106801836740872	0.012474671251786	EIF4E
ENSBTAG00000021691	1.39439924806842	7.7577491439031	10.7048373491546	0.001068557808197	0.012474671251786	PSMD14
ENSBTAG00000005119	1.3224776203181	6.05157850967087	10.6986619788697	0.00107213045819752	0.0125012994872718	PSMD1
ENSBTAG00000004872	1.11743996033496	6.87251076858612	10.6747844945813	0.00108605840234923	0.0125614413393364	MRPL20
ENSBTAG00000005394	1.13319974370984	5.10407390274015	10.6815724831508	0.00108208039266638	0.0125614413393364	NA
ENSBTAG00000007123	-1.1077041413504	5.66211244927703	10.6729914044161	0.00108711168655968	0.0125614413393364	ENSA
ENSBTAG00000008216	2.93878759534215	7.77545071817156	10.6789882458767	0.00108359310987816	0.0125614413393364	RRM2
ENSBTAG00000010665	-1.98534956997801	2.59471103284766	10.672038565539	0.00108767181673527	0.0125614413393364	CBLN3
ENSBTAG00000013033	1.31261788226833	4.5910060773188	10.6731996216226	0.00108698932408812	0.0125614413393364	BTBD10
ENSBTAG00000015036	1.70200236986133	5.19714869210008	10.6740785362861	0.0010864729680658	0.0125614413393364	RAD51C
ENSBTAG00000030913	2.2790462800935	6.54808908391907	10.6848586925686	0.00108015985170005	0.0125614413393364	MX1
ENSBTAG00000018703	-2.41189751522229	4.6700581416234	10.6697758421044	0.00108900313790943	0.0125618264227502	OSTN
ENSBTAG00000011590	-1.33724459041596	6.69831042245277	10.6672435202696	0.00109049503779471	0.0125640606854491	GLIPR1
ENSBTAG00000016581	1.08478866661416	6.20123912717941	10.6620780004017	0.00109354468124184	0.0125842157253966	MRPL28
ENSBTAG00000019278	1.73212817903412	4.47735149167783	10.6584789771088	0.00109567458734303	0.0125937513732848	KNTC1
ENSBTAG00000011647	2.33442752550535	2.75226777650476	10.6523953013244	0.00109928446030689	0.0126202550496442	SLC25A15
ENSBTAG00000020047	1.87170981120281	4.23108047697975	10.6452279298864	0.00110355280639536	0.0126542465169363	MON1A
ENSBTAG00000000292	-1.36738290662255	4.05468866720336	10.6326960284095	0.0011110561879581	0.0126777082575463	TCIRG1
ENSBTAG00000001594	1.07149311381582	5.67916597307151	10.628909041584	0.00111333375659452	0.0126777082575463	ARL6IP4
ENSBTAG00000003788	1.44741591068991	5.45217999945844	10.6325598871585	0.0011111379842599	0.0126777082575463	RCC1
ENSBTAG00000006262	-1.09381709453779	4.62792889399628	10.6287017405762	0.00111345856777375	0.0126777082575463	LIMS2
ENSBTAG00000012937	-1.30349133293356	2.79524982048861	10.6367184151129	0.00110864220680795	0.0126777082575463	ACAD8
ENSBTAG00000013045	1.78647164589607	6.61915944198805	10.6336890414082	0.00111045975072828	0.0126777082575463	DKC1
ENSBTAG00000016542	-1.31102216176992	6.2893468165764	10.6118345580491	0.00112366148835588	0.0127788435773305	LAMB3
ENSBTAG00000001038	1.04486744685846	7.97577797954058	10.594547281875	0.00113421668514943	0.0128235386435469	SNRPB
ENSBTAG00000009876	-1.69438537594683	3.8169795187598	10.5992128147456	0.00113135817877705	0.0128235386435469	C4BPA
ENSBTAG00000012101	0.998765583310012	4.94016597630374	10.5983620512746	0.00113187888571547	0.0128235386435469	SYMPK
ENSBTAG00000015557	-3.19173784115741	3.76218931559511	10.595434880766	0.00113367230354386	0.0128235386435469	LOC528040
ENSBTAG00000016747	1.7552296313587	5.17699435115772	10.6023776897348	0.00112942325430663	0.0128235386435469	NAT10
ENSBTAG00000016131	2.13648594508657	4.53785720022447	10.5889130826009	0.00113767842161827	0.0128335551670893	NCAPG2
ENSBTAG00000017992	-0.781598496675661	8.58473658210824	10.5887890717826	0.00113775473582999	0.0128335551670893	CD164
ENSBTAG00000005729	-1.31875188855799	4.44588133096608	10.5726360088136	0.00114773946740164	0.0128905863026267	FBXL4
ENSBTAG00000007305	-0.771853571291733	5.85927229330459	10.5669146481905	0.00115129724781993	0.0128905863026267	VPS41
ENSBTAG00000014917	1.57045731156484	6.53076653470812	10.5663153535515	0.00115167055919627	0.0128905863026267	GTPBP4
ENSBTAG00000020633	1.37436636547741	5.13638254229304	10.5655709303884	0.00115213444428312	0.0128905863026267	NOB1
ENSBTAG00000021752	-1.26598680209744	5.83756802110189	10.5763386029384	0.00114544297059495	0.0128905863026267	DNAJB4
ENSBTAG00000026825	2.61963121799392	2.9359487895869	10.5738720154514	0.00114697232920409	0.0128905863026267	TMEM37
ENSBTAG00000033504	1.56485741583244	5.61194925001886	10.5675482942885	0.00115090267145814	0.0128905863026267	MAK16
ENSBTAG00000018188	0.962931548574555	6.71630669617506	10.5577903921214	0.00115699419184382	0.0129300113033077	NDUFC2
ENSBTAG00000009661	1.08292153800712	5.63899213453461	10.5523787421712	0.00116038654902871	0.0129529654227219	RNASEH2A
ENSBTAG00000003553	-1.8490465695196	5.72724715800709	10.5329474969812	0.00117265041519848	0.0130597361545349	ZFP36L2
ENSBTAG00000011905	-1.14603511959458	5.71164709310624	10.5333453883317	0.00117239797889297	0.0130597361545349	RRAS2
ENSBTAG00000014122	1.46482213854777	4.55058304913126	10.5289955290775	0.00117516067073139	0.0130689198535256	FOXRED1
ENSBTAG00000018240	1.73605101608768	3.73189969657386	10.5252792902906	0.00117752615336581	0.0130689198535256	CYP2S1
ENSBTAG00000042605	-2.74790077251151	1.45178506451033	10.5261185953936	0.00117699149301782	0.0130689198535256	LOC112447918
ENSBTAG00000000782	-2.06295337079858	3.5549346275282	10.5166735457842	0.00118302244662797	0.0131148811437176	KDR
ENSBTAG00000011079	1.6165048159822	3.10149726958014	10.5085637754354	0.00118822572895801	0.0131494995657203	C18H19orf48
ENSBTAG00000017138	1.96388918995923	2.70413496518157	10.5075736451174	0.00118886258731197	0.0131494995657203	TMEM71
ENSBTAG00000015386	-1.64202507263232	4.74887879999675	10.5023386949165	0.00119223548680758	0.0131717523302782	REL
ENSBTAG00000039334	1.5803045125583	3.17488408807066	10.4940503738909	0.00119759549831446	0.0132158828194838	NA
ENSBTAG00000015804	1.31762231004233	6.23007136803254	10.4763876238032	0.00120909939518481	0.0133276354744859	SIGMAR1
ENSBTAG00000024476	1.00630761128786	5.59610719827819	10.4716056112206	0.00121223315151677	0.0133293894939364	CKS1B
ENSBTAG00000026502	-1.45604251393713	4.10795738884839	10.4735930283984	0.00121092975716388	0.0133293894939364	CYP2D14
ENSBTAG00000031797	1.38737722768508	6.5226246991182	10.4698428719645	0.00121339038480657	0.0133293894939364	MANF
ENSBTAG00000030591	-1.19912871413762	4.28562673429044	10.4674028498867	0.00121499409727816	0.0133318740061883	CWC25
ENSBTAG00000002745	1.29895031152177	7.90885520238942	10.4622331987205	0.00121839895721099	0.0133500388307413	APEX1
ENSBTAG00000019062	-1.58829468224249	4.61486944949167	10.4596398632604	0.00122011062710586	0.0133500388307413	FCHSD2
ENSBTAG00000019354	1.43538872963104	2.42874674963966	10.4586148952466	0.00122078780380306	0.0133500388307413	PAX8
ENSBTAG00000016000	-1.25770869666827	4.28436380716842	10.4418325199059	0.00123192985140593	0.0134566784445899	CARF
ENSBTAG00000017141	2.08699337747855	3.42599533627144	10.4295923886892	0.00124012109321876	0.013530881555999	CGRRF1
ENSBTAG00000020055	1.04151168151565	4.59521185566429	10.4249885931307	0.00124321625329827	0.0135493771389872	CEP44
ENSBTAG00000001632	-1.12083094217458	5.82040851225763	10.4200230950451	0.00124656335230668	0.0135705738173499	NBR1
ENSBTAG00000003253	-2.65833594466591	2.20158605745473	10.4064949471072	0.0012557286297941	0.0136549906507273	NPPC
ENSBTAG00000009002	-1.94401603363889	2.0078266630793	10.3994355963582	0.00126053836669703	0.0136919083197462	NA
ENSBTAG00000015655	-1.10491251566966	3.71371680125894	10.3934694763081	0.00126461778912018	0.0137208194653644	APBB1
ENSBTAG00000050862	-2.70927788602158	2.3164331942294	10.3896934777265	0.0012672065855237	0.0137335110131001	NA
ENSBTAG00000009617	-1.69812973958798	11.5804652921973	10.3871140667984	0.00126897809308494	0.0137373266050068	SLC2A1
ENSBTAG00000005969	0.972954003010743	7.90925459241949	10.3806234278399	0.00127344688061761	0.0137703004587902	EIF2S2
ENSBTAG00000003644	1.63330282531467	4.79342999631814	10.364865564571	0.00128436251740277	0.013854792693652	HSPBP1
ENSBTAG00000003851	-1.5429463194968	7.8287492662397	10.366364998456	0.00128331977965125	0.013854792693652	CCNL1
ENSBTAG00000017846	-1.08741922672394	9.45578413238907	10.3631519321691	0.00128555526337048	0.013854792693652	F11R
ENSBTAG00000002256	1.02118418330837	4.95988392234007	10.3551413110137	0.00129114581311276	0.0138566560703024	YEATS4
ENSBTAG00000015595	2.04294632801453	6.2456364821717	10.3514973684273	0.00129369702852976	0.0138566560703024	MCM5
ENSBTAG00000016309	-0.861470914208194	8.01253474948514	10.3561893831629	0.00129041297492794	0.0138566560703024	ATP6V1D
ENSBTAG00000017021	1.72199619687663	4.30014387852	10.3508461823078	0.00129415347731263	0.0138566560703024	MCM4
ENSBTAG00000019404	-1.02071735549031	6.10084262239162	10.3572986532392	0.00128963780420738	0.0138566560703024	IL10RB
ENSBTAG00000044169	-1.32018489872879	4.37934688682468	10.3506104225528	0.00129431877325412	0.0138566560703024	PRELID2
ENSBTAG00000005622	-0.995667251860275	7.59000812181623	10.339945889588	0.00130181828242765	0.0139081520602838	LITAF
ENSBTAG00000014750	-1.04807350385638	4.73927250605685	10.3396838935368	0.00130200307569922	0.0139081520602838	EPB41L4A
ENSBTAG00000021201	-1.1690474301967	5.6565646757512	10.3370734980781	0.00130384571267081	0.0139124793905492	FAM126B
ENSBTAG00000006893	-1.18996156577051	6.82123545444616	10.3326006508564	0.00130700916334412	0.0139308752013705	BBX
ENSBTAG00000001353	1.15292299135712	7.22831245249197	10.329599304589	0.00130913623970166	0.0139381964002559	PMPCA
ENSBTAG00000052983	1.62012250974583	2.10370951794545	10.3169168621893	0.00131816313594347	0.0140188822303966	ARMCX4
ENSBTAG00000001829	1.2196843383836	4.2947512791696	10.3037248978963	0.00132761955418087	0.0140776799190435	SLC17A9
ENSBTAG00000005089	-1.39574239256887	5.71327537265981	10.301098845162	0.0013295101721436	0.0140776799190435	RHBDD2
ENSBTAG00000008674	1.14013990551246	7.31500877559415	10.3067856176471	0.00132541943321134	0.0140776799190435	FAM136A
ENSBTAG00000020205	-2.4564413449881	3.54882680390256	10.3013283798833	0.00132934481074194	0.0140776799190435	PDE8B
ENSBTAG00000005514	-1.90565152572043	5.46289270347535	10.2923853391073	0.00133580297852547	0.0141288537990924	TRIO
ENSBTAG00000051466	-1.85725102095606	4.41895537560743	10.2831818221392	0.00134248241189417	0.0141840008540521	ULK4
ENSBTAG00000051239	-2.23242286624387	4.41590460333689	10.2782814453886	0.00134605263329455	0.0142062130698197	NA
ENSBTAG00000011075	1.3445944974414	4.84981331398784	10.2757640995418	0.00134789040764829	0.0142101125982791	PLPBP
ENSBTAG00000012594	0.884580933689922	5.84276580558914	10.2726497009791	0.00135016757251571	0.014218630867037	MRPS6
ENSBTAG00000009024	-2.66486154199587	1.65857325208687	10.2595016328042	0.00135982409448453	0.0142980170643357	KCND1
ENSBTAG00000054765	1.65000313780663	3.00529015675281	10.2583670604761	0.00136066064437417	0.0142980170643357	PGLYRP4
ENSBTAG00000005008	-1.3649044599384	9.74919616611662	10.2451741895808	0.00137042643019682	0.0143850184288989	WSB1
ENSBTAG00000004086	-1.29291571036744	5.58781520177398	10.2298088984313	0.0013818898011393	0.0144672674180233	SPINT1
ENSBTAG00000004906	1.2059747317851	4.78596780182475	10.2207069212898	0.00138872612433805	0.0144672674180233	CCNE2
ENSBTAG00000008758	1.43524414470662	7.40438397845572	10.2225472544964	0.00138734112868421	0.0144672674180233	KIF20A
ENSBTAG00000014140	0.998450172205971	7.16539873349255	10.2220313864347	0.00138772921890701	0.0144672674180233	ATP1B3
ENSBTAG00000020313	-1.34944207681818	3.99413036102343	10.2261988966637	0.00138459711921775	0.0144672674180233	FNBP1
ENSBTAG00000023074	-2.0904239144411	2.28979898961491	10.2217421578151	0.00138794685518407	0.0144672674180233	C28H1orf198
ENSBTAG00000034396	1.23009016851079	5.88949946326813	10.2283582738338	0.00138297705128083	0.0144672674180233	PIGW
ENSBTAG00000019044	-1.62513357614584	6.80345484508102	10.2070954290658	0.00139901340399782	0.0145431275229763	BAIAP2
ENSBTAG00000045877	1.87410244606525	3.26966114246005	10.2084042270051	0.00139802089841699	0.0145431275229763	TSC22D3
ENSBTAG00000006410	1.61334523331953	5.74895102992963	10.2029535000591	0.00140215907196736	0.0145601883031118	DCTN5
ENSBTAG00000008587	-2.19191256317965	3.95461706991	10.1983520848532	0.00140566210323659	0.0145809194374316	GSTT2
ENSBTAG00000006307	-1.05921373944758	6.01149759988613	10.1867777816455	0.00141451278176238	0.014657017882116	HSD17B11
ENSBTAG00000025494	0.882355504167169	7.21687105239926	10.1801746726548	0.00141958732526947	0.0146938675229496	PAQR8
ENSBTAG00000014558	1.49133238731894	6.42115833073645	10.1775923079775	0.00142157690403827	0.0146966834688405	DDX21
ENSBTAG00000037778	1.77620166274964	7.29126159303931	10.1758815508866	0.00142289650860751	0.0146966834688405	CXCL3
ENSBTAG00000003300	-0.906007104280515	10.7593371647562	10.172267484782	0.00142568832313165	0.0146994326613152	MFGE8
ENSBTAG00000003509	-1.09224664075451	5.31756304846618	10.1716053946423	0.00142620037910466	0.0146994326613152	PLEKHA2
ENSBTAG00000002188	-1.15375112009497	4.35797000559036	10.1610688634969	0.00143437436765106	0.014752258374205	C25H16orf89
ENSBTAG00000021514	1.21665984204438	7.07884280936198	10.1610722045226	0.00143437176825947	0.014752258374205	DNPEP
ENSBTAG00000048851	-3.28054119926217	1.76382909918362	10.1558195402	0.00143846435353577	0.0147786178487465	UBE2QL1
ENSBTAG00000012485	1.70235781737862	3.70185919850394	10.1511405778063	0.00144211989825336	0.0148004627521697	SPOUT1
ENSBTAG00000021103	-0.857599921566262	5.82450476458987	10.1465671181094	0.00144570210730583	0.0148215095280782	SLC35F5
ENSBTAG00000017733	-1.5416063076562	7.54733445829998	10.1337645562574	0.0014557778320514	0.0149090136069772	CA2
ENSBTAG00000020998	1.51097392631048	7.27395190338244	10.1148909095827	0.00147076138931866	0.0150465419934736	RUVBL1
ENSBTAG00000002736	1.19641558512622	6.18281486341482	10.107665908094	0.00147653847825278	0.015089693128332	DNMT1
ENSBTAG00000047827	-1.38205379353436	4.00061970221734	10.1016142024839	0.00148139508489749	0.0151233561515168	RENBP
ENSBTAG00000010994	-1.69365726351503	2.53717934773737	10.096057207794	0.00148586892291239	0.0151530447164869	CTSF
ENSBTAG00000004706	1.06824477395533	4.52024783263764	10.0894219773152	0.00149122875560178	0.0151764620932148	SUV39H1
ENSBTAG00000007271	1.11452471275868	4.56704280386634	10.0893321487877	0.00149130145181311	0.0151764620932148	TCTN2
ENSBTAG00000010672	-0.946540400631606	4.37480780706695	10.0856476911023	0.00149428629523034	0.0151908642492009	PCCA
ENSBTAG00000000130	2.22957890882106	1.67608943478517	10.0743477657094	0.00150347834651217	0.0152471390757743	TNFSF13
ENSBTAG00000002703	-1.00974052916444	8.43634226846421	10.0630163311923	0.00151275353688865	0.0152471390757743	ATP6V1A
ENSBTAG00000002918	1.45540122379492	5.85446052495464	10.0639781209468	0.00151196403150684	0.0152471390757743	RAD51
ENSBTAG00000004310	1.05010517425805	5.6913924011345	10.0670593221575	0.0015094375712036	0.0152471390757743	UBR7
ENSBTAG00000008826	1.6732367070915	3.61479122732207	10.0626571440586	0.00151304849027799	0.0152471390757743	RBBP9
ENSBTAG00000017366	-1.45039377697076	5.32521847738031	10.0617293889343	0.00151381060368075	0.0152471390757743	GRB7
ENSBTAG00000019305	1.6026782695991	2.61744063423636	10.0715579343563	0.00150575656692919	0.0152471390757743	EXOG
ENSBTAG00000020301	1.79840687754998	4.11510536863508	10.0703839224206	0.00150671632851574	0.0152471390757743	BLM
ENSBTAG00000024042	1.26221705777142	3.17123390363	10.0614978137569	0.00151400089396767	0.0152471390757743	MORN2
ENSBTAG00000004905	-1.19101501762835	11.3796083398302	10.0496555408569	0.00152376430757226	0.0152980255150775	KRT19
ENSBTAG00000011578	-0.899346112012256	10.2413229234945	10.0497933483848	0.00152365032564506	0.0152980255150775	CD44
ENSBTAG00000015887	-1.20021168437992	5.58978164978039	10.0496173619714	0.00152379588722202	0.0152980255150775	FOXJ3
ENSBTAG00000011127	1.31938816481132	5.62264861514857	10.0431272040032	0.00152917386385476	0.0153070658666971	NUP205
ENSBTAG00000014926	1.06173571691293	4.41860550458806	10.0412013461277	0.00153077339387009	0.0153070658666971	SNAPC2
ENSBTAG00000040065	1.75303307479158	4.59225314359831	10.0409011043023	0.001531022913718	0.0153070658666971	RAD51AP1
ENSBTAG00000055302	-1.62017567194146	3.21434562159569	10.0446116743148	0.00152794208561426	0.0153070658666971	LOC100140873
ENSBTAG00000044001	-1.30668225062672	5.50264891770356	10.0320442976369	0.00153840203684256	0.0153649689500127	LPP
ENSBTAG00000010552	1.30487207438987	6.07745411364173	10.0299255478216	0.00154017262387694	0.0153667944885372	PSMG2
ENSBTAG00000007363	0.968721606013674	5.91805689881696	10.0242927579186	0.00154488985153822	0.0153979855645591	LSM3
ENSBTAG00000004459	-2.01460912486286	4.29555900655371	10.0061195785949	0.0015602091360144	0.0155070261813881	TMEM45A
ENSBTAG00000013999	1.30342494376261	5.06599981506813	10.005614772994	0.00156063685685803	0.0155070261813881	FAM20B
ENSBTAG00000040006	1.57573689066548	6.54436328754542	10.006560669048	0.00155983549809534	0.0155070261813881	SRSF3
ENSBTAG00000018909	-1.06612265313908	6.26070291083181	9.99916686670247	0.00156611061412898	0.0155454548959388	CREB5
ENSBTAG00000038298	-1.13819641661567	4.59211763118905	9.99474236715138	0.00156987790676676	0.0155668835877958	CCDC174
ENSBTAG00000011960	2.0762311510035	6.49645928794099	9.98837573295606	0.0015753149661794	0.0155853341741635	GOT1
ENSBTAG00000012756	1.56632796025154	8.45042928065972	9.98905141308897	0.00157473703670388	0.0155853341741635	CCT7
ENSBTAG00000019887	0.983921852161568	5.13501416118507	9.98690956567495	0.00157656976198658	0.0155853341741635	DHODH
ENSBTAG00000017951	-1.45713453490226	6.78797940290695	9.9762516780651	0.00158572162440067	0.0156598100826018	POLD4
ENSBTAG00000004792	-1.3335680582285	3.51656924117359	9.96409768623686	0.00159622387847235	0.0157474563668251	CHMP4C
ENSBTAG00000039684	-1.14735502458512	5.06666972574334	9.95375014913914	0.00160522068943555	0.0158200874056591	CAVIN1
ENSBTAG00000005456	1.58973670746655	4.54289040378992	9.94867950941258	0.0016096481639338	0.0158475838561051	TTK
ENSBTAG00000023963	-1.19664867832872	4.16970493746645	9.94159189365175	0.00161585751730001	0.0158764152816543	RHBDD1
ENSBTAG00000035966	-2.17381427292713	1.94127822963334	9.94241974460965	0.00161513099979031	0.0158764152816543	GRXCR2
ENSBTAG00000001289	0.982209037278323	5.98326098188907	9.93604806661579	0.00162073128875429	0.0158839651325213	MRPL18
ENSBTAG00000004286	1.39778747988086	4.62147315749177	9.93511884714103	0.0016215496539503	0.0158839651325213	CDC45
ENSBTAG00000009958	2.08631129362708	1.85536154336518	9.93731173865145	0.0016196190419294	0.0158839651325213	TRIM35
ENSBTAG00000002076	-1.03623598746985	4.56207928121376	9.93039588582863	0.00162571564955728	0.0158875035125814	STAU2
ENSBTAG00000002977	-1.45444618127604	4.03056736978929	9.92907796483209	0.00162688008550574	0.0158875035125814	ECE1
ENSBTAG00000004977	1.01476500044917	4.54289681610924	9.92727175349169	0.0016284773180906	0.0158875035125814	QTRT2
ENSBTAG00000016783	0.868443608770415	6.34163229947095	9.92990595520329	0.00162614842424918	0.0158875035125814	PGLS
ENSBTAG00000008728	-1.55058079358341	5.0393779731832	9.92341821242442	0.00163189031626729	0.0158887670833348	MRTFB
ENSBTAG00000052517	-2.56970142794652	2.5169656492726	9.92390298148728	0.00163146056863433	0.0158887670833348	NA
ENSBTAG00000019918	1.58837531335772	6.72954296246882	9.91629302521457	0.00163822003882535	0.0159343653625645	PSME3
ENSBTAG00000021374	2.00566436188618	5.19559982609681	9.90278471079942	0.00165028862780376	0.0160356358834185	FARSA
ENSBTAG00000021135	1.26763052693112	4.26706157979976	9.89548496927683	0.00165684780565738	0.0160832227313462	RMI1
ENSBTAG00000015413	-1.42852929131121	7.26311596258134	9.89033397955146	0.00166149211225716	0.0160960166791039	RASA2
ENSBTAG00000032603	1.17645504884259	5.41088788367446	9.8913598626398	0.00166056609073081	0.0160960166791039	LOC515333
ENSBTAG00000021039	1.73291214464408	7.54202561497914	9.88179845371698	0.00166921708566399	0.0161546829550561	HNRNPM
ENSBTAG00000002306	1.29025877846748	4.58395682779658	9.87715995166391	0.00167343035538677	0.0161792796997334	UTP11
ENSBTAG00000011187	-1.77244561264015	6.32625674014062	9.87503763086617	0.00167536170458773	0.0161817870029941	FAM13A
ENSBTAG00000009568	-2.12650169342246	4.82257440728739	9.86488801881766	0.00168462930134396	0.016255077146966	KANK2
ENSBTAG00000037489	1.87481897456004	4.35009458728162	9.8603723727598	0.00168876921004374	0.0162787932418359	CRCP
ENSBTAG00000019133	1.01311947573231	4.61886940478074	9.85038046675057	0.00169796638730348	0.0163511628819135	ZNF326
ENSBTAG00000022204	-0.861223669968769	5.37760359314401	9.83898149610655	0.00170852070808314	0.0164364447443625	TCEAL4
ENSBTAG00000010659	-0.925087585080644	5.55389935131094	9.83467384490771	0.00171252645197985	0.0164439962081933	CUX1
ENSBTAG00000044032	-1.88215238084932	5.3361444518378	9.83448327755458	0.00171270388281244	0.0164439962081933	KDM2A
ENSBTAG00000002303	-1.40799213187662	6.97739103014573	9.82910132272223	0.00171772253798805	0.0164758361968765	GLG1
ENSBTAG00000015301	1.11157343319799	7.13503065321139	9.8255154470765	0.00172107462411144	0.0164916437744064	MRPS10
ENSBTAG00000006045	-1.24677477251551	11.76032428271	9.8189335394696	0.00172724466742395	0.0165180572048706	P4HB
ENSBTAG00000018743	1.22284022403672	4.81805559758824	9.81910867460885	0.00172708020150388	0.0165180572048706	C5H12orf29
ENSBTAG00000018446	-0.84919192837053	8.15177116682077	9.81219728563372	0.00173358260787947	0.01656230254596	GCA
ENSBTAG00000018971	-1.27002671348269	2.78885796626114	9.8070996473204	0.00173839448366425	0.0165918952789967	RAD51B
ENSBTAG00000003294	1.22953509441775	5.7157912005422	9.80510346270028	0.00174028245198518	0.0165935503155788	MRPL43
ENSBTAG00000047998	-1.58209874667234	5.02681497520505	9.80266332544636	0.00174259312799978	0.0165992286346278	COL5A1
ENSBTAG00000007476	-0.818674380788164	5.27254362119425	9.79135987887419	0.00175333749453738	0.0166687625462994	BTRC
ENSBTAG00000013120	-0.858700294558902	4.74519790005027	9.79272234202644	0.0017520388702608	0.0166687625462994	ARMH3
ENSBTAG00000012929	-1.68299910400949	2.62537291751993	9.78764813102234	0.00175688027694579	0.0166696934512562	CEP85L
ENSBTAG00000013235	-1.81165343840227	2.07892686812528	9.78882248074021	0.00175575860197181	0.0166696934512562	TINAGL1
ENSBTAG00000009061	0.747499922534414	6.75365933220908	9.78298934469628	0.00176133725530356	0.0166956140615356	FAR1
ENSBTAG00000002557	0.831028717503039	5.79095180363036	9.77734251558132	0.00176675484025448	0.0167305805714118	MRPL19
ENSBTAG00000020780	-1.40197068745225	2.88823939980925	9.7669200540302	0.0017767985691549	0.0168092439416238	SBNO2
ENSBTAG00000005357	-0.981382368238683	6.17586699828566	9.76142519129661	0.00178211703302081	0.0168150640598662	VPS11
ENSBTAG00000018829	1.00887667190104	4.50301102817713	9.7609000765385	0.00178262613405897	0.0168150640598662	SPRYD7
ENSBTAG00000025903	1.3108149982184	3.69701203992054	9.76386666128378	0.00177975195162138	0.0168150640598662	GLDC
ENSBTAG00000014713	1.559110146554	3.36221973192678	9.74621702441997	0.00179692125177035	0.016933402020091	RARRES1
ENSBTAG00000018616	1.08903921658617	5.65297555092353	9.73258228225957	0.0018102997750554	0.0170422790757333	IPO11
ENSBTAG00000039556	-1.94070677730669	2.0791719995677	9.73086004478236	0.00181199681431387	0.0170422790757333	WIPI1
ENSBTAG00000006718	-0.868967606613655	6.56203557529066	9.72528742589727	0.00181749895617757	0.0170608679901906	NVL
ENSBTAG00000018913	0.840435061510446	5.02983566088634	9.72580650006297	0.00181698573239344	0.0170608679901906	DALRD3
ENSBTAG00000009507	-1.26013215631004	3.2743381858278	9.72055468128354	0.00182218514086499	0.0170717403613663	PHETA2
ENSBTAG00000012564	-1.4585749305098	4.77576819137125	9.7206558998261	0.0018220847900574	0.0170717403613663	KANSL1
ENSBTAG00000000500	2.80197744194027	3.40433051812545	9.71229222262371	0.00183039568587669	0.0170828277441821	PINX1
ENSBTAG00000007620	1.30170921949913	7.23806894500908	9.70871776779788	0.00183395929181702	0.0170828277441821	INTS11
ENSBTAG00000009841	-0.911933653093577	7.70246269286144	9.70944482403096	0.00183323387305066	0.0170828277441821	CNDP2
ENSBTAG00000014579	1.34480664472401	5.08373622334288	9.70959168094386	0.00183308738219364	0.0170828277441821	MRPL34
ENSBTAG00000019755	-0.93054101982341	5.28476473529481	9.71690429568446	0.00182580797825958	0.0170828277441821	REEP3
ENSBTAG00000052204	-1.30642419550362	4.94930563038418	9.71283813193635	0.00182985205155628	0.0170828277441821	NA
ENSBTAG00000011873	2.6336776445379	3.2253368428467	9.7038977356431	0.00183877583163284	0.017111223556291	KCNE3
ENSBTAG00000003653	1.4421620467302	4.60409466254672	9.68881788310138	0.00185392772035707	0.0172191098633548	LYAR
ENSBTAG00000013745	-1.25564577040138	6.24531504012593	9.68927138211451	0.00185347021453449	0.0172191098633548	ITGA5
ENSBTAG00000000081	-0.988999916694942	4.74585470876294	9.68486410436656	0.00185792128422001	0.0172396569402505	COL4A3BP
ENSBTAG00000039662	-1.63209835508014	4.6444545068633	9.66989237187787	0.00187312285754493	0.0173640641909194	LOC515551
ENSBTAG00000004225	1.27035863720734	7.07490267419159	9.66490097391612	0.0018782188540165	0.017378013450451	TSR1
ENSBTAG00000004826	-1.5038601733897	4.53713268622389	9.66619046026179	0.001876901000777	0.017378013450451	ACP5
ENSBTAG00000014773	0.936073714425562	6.08442050356449	9.66123083628408	0.00188197486558256	0.0173961344308577	HMMR
ENSBTAG00000014127	-2.17668652192648	9.90106834537401	9.65937656774058	0.00188387541440399	0.0173970861265284	PTGS2
ENSBTAG00000033267	1.02306954389996	4.04989651563532	9.65544737561508	0.00188790910584776	0.0174177162310721	LIN9
ENSBTAG00000002402	-1.29545104620946	5.09697374531036	9.64719426335651	0.0018964102452248	0.0174462531875339	IGF2R
ENSBTAG00000002460	1.76646283549075	5.36491349097318	9.64829956407244	0.00189526948085229	0.0174462531875339	ACTL6A
ENSBTAG00000011694	1.82733574453807	5.51958837250539	9.64760917977774	0.00189598193460532	0.0174462531875339	TIMM23
ENSBTAG00000000417	1.37675353841887	6.49366080938043	9.6393655584309	0.00190451008300074	0.017504129708719	MRPL12
ENSBTAG00000005002	1.03368890343117	6.34214811147273	9.6324708370039	0.00191167262948084	0.0175532900456505	GALE
ENSBTAG00000001463	-1.88966329390271	4.43940120778097	9.62831755244829	0.00191600042057578	0.0175657076146483	TNKS
ENSBTAG00000004461	-1.61311263795746	3.01295457281178	9.62595436916057	0.00191846732849445	0.0175657076146483	OFD1
ENSBTAG00000010597	1.83423243684408	3.16232800301424	9.625710923243	0.0019187216425759	0.0175657076146483	GGCT
ENSBTAG00000013050	-0.960133297524967	5.68700456997073	9.62421505228911	0.00192028504404814	0.0175657076146483	ZNF277
ENSBTAG00000012467	-1.34974016441467	3.50731723453287	9.61891536091919	0.00192583438744949	0.0175715892116868	MASP1
ENSBTAG00000022721	1.28509764071143	4.65361521877757	9.61840000502146	0.0019263748867121	0.0175715892116868	SLC25A38
ENSBTAG00000026290	-0.910894846822224	6.04645051215279	9.61904014262363	0.00192570354097073	0.0175715892116868	PIK3C3
ENSBTAG00000002260	1.66768431071578	4.55883428462879	9.61189478757388	0.00193321071932766	0.0175820990167406	NCAPD3
ENSBTAG00000003830	1.14181861708779	7.10688787651473	9.60831197163722	0.00193698612106436	0.0175820990167406	PSMB3
ENSBTAG00000006978	-0.783726385859832	6.77483047241151	9.60976077920341	0.00193545853697216	0.0175820990167406	HSD17B4
ENSBTAG00000009079	0.989651101481766	3.91628899163937	9.61206976975723	0.00193302652256859	0.0175820990167406	RAB4B
ENSBTAG00000010101	1.22681422202969	4.51057136247223	9.60694615120827	0.0019384273249496	0.0175820990167406	BYSL
ENSBTAG00000049919	-0.802097447787738	6.21324542773244	9.61380249958362	0.00193120350713128	0.0175820990167406	TFPI
ENSBTAG00000010721	1.95326906902338	6.10825018826997	9.60134656053979	0.00194434734605863	0.017595229771297	MCM3
ENSBTAG00000011837	1.39590007583238	3.89594480888745	9.6017169610073	0.00194395518433695	0.017595229771297	ASNA1
ENSBTAG00000019432	-1.61535072249728	4.210752918781	9.60041953613548	0.00194532918529529	0.017595229771297	LOC616254
ENSBTAG00000005364	1.74517248797967	5.30985473604005	9.59356763101801	0.00195260184705143	0.0176445197719549	HMBS
ENSBTAG00000006797	-1.08852083971832	6.85452304719712	9.58609495692334	0.00196056482532837	0.0176784394349756	MARCH3
ENSBTAG00000020084	-2.01259495412241	3.65380779260395	9.58734885660439	0.00195922635856904	0.0176784394349756	LONRF1
ENSBTAG00000043571	1.45554490467187	10.8324741952963	9.58319664206256	0.00196366216083889	0.0176784394349756	ND2
ENSBTAG00000044049	1.67299812295861	2.7792840952515	9.58379704564949	0.00196302012178574	0.0176784394349756	ABHD12B
ENSBTAG00000001782	0.756749898817575	5.99385700132011	9.56961212284888	0.00197824574749086	0.0177669327804596	MRPS12
ENSBTAG00000002829	1.29489610419538	8.5735620095807	9.56891311648828	0.00197899912557713	0.0177669327804596	TCP1
ENSBTAG00000020569	-1.99156836113696	1.88125186781474	9.57205057698969	0.0019756198955262	0.0177669327804596	CACNA2D1
ENSBTAG00000007734	1.27686031568508	5.65401042691663	9.55606846819191	0.00199289478633213	0.0178751026340337	MEMO1
ENSBTAG00000053296	-1.38341337220461	6.14547283139855	9.55013243508178	0.00199934991644755	0.0179163967512772	EGLN1
ENSBTAG00000002332	1.22068912965333	4.69430242013127	9.54251809477636	0.00200766116687035	0.0179742319823971	LSM5
ENSBTAG00000013420	-1.59781889723895	3.28255772352575	9.51988462767841	0.00203257359916696	0.0181504175464401	FSD1L
ENSBTAG00000019262	0.838332115136866	7.80335674854115	9.51975594634073	0.00203271612990965	0.0181504175464401	TOP2A
ENSBTAG00000020330	-2.07249027794763	4.7518129028185	9.51952966204963	0.00203296679276102	0.0181504175464401	BTG1
ENSBTAG00000005960	1.13084685045932	4.03679033782452	9.50715041980413	0.00204672756913346	0.0182081497938609	EPB41L2
ENSBTAG00000012180	-1.8845286209473	3.02261183231633	9.5069431523465	0.00204695876996493	0.0182081497938609	BMF
ENSBTAG00000019536	-0.707342100326322	6.4340793206225	9.51004004011654	0.00204350703805435	0.0182081497938609	CRBN
ENSBTAG00000046959	-0.855474752601931	5.76246563611012	9.50730351266449	0.00204655681549459	0.0182081497938609	CGGBP1
ENSBTAG00000009516	-0.909343459856113	5.92612986202994	9.4972622164694	0.00205778713021277	0.0182541373475703	RNF20
ENSBTAG00000010118	0.947654637672289	5.50702166107923	9.49793814490098	0.00205702920532788	0.0182541373475703	HAT1
ENSBTAG00000019956	1.10278541760598	6.32968218669587	9.49930452051359	0.00205549793990554	0.0182541373475703	CMPK1
ENSBTAG00000001343	1.51607585959959	5.01051721673323	9.48668871435206	0.00206968022731123	0.0183247836654772	DEPDC1
ENSBTAG00000004720	-0.974198222402133	5.01238782368416	9.48021387045581	0.0020769975315471	0.0183247836654772	SULF1
ENSBTAG00000005634	1.73027463711674	4.34631859170695	9.47542652208982	0.00208242463984065	0.0183247836654772	LSM2
ENSBTAG00000006609	-1.17364950883482	7.7575352770451	9.48494517556936	0.00207164804720845	0.0183247836654772	ERRFI1
ENSBTAG00000008530	-1.38973822769202	5.34743894695429	9.47382837437502	0.00208423955662853	0.0183247836654772	SLC36A4
ENSBTAG00000010077	1.47413548368573	4.69530032500184	9.47177042546886	0.00208657900385987	0.0183247836654772	FANCD2
ENSBTAG00000014468	1.14164456843912	6.21915345081427	9.47262347424181	0.00208560894711574	0.0183247836654772	AP1S1
ENSBTAG00000019954	-1.14527070950577	5.74535350980469	9.47905281219087	0.00207831242963109	0.0183247836654772	ABHD2
ENSBTAG00000030897	2.81573190374124	3.1012397221149	9.4877395551542	0.00206849512655821	0.0183247836654772	XRCC2
ENSBTAG00000049411	-1.48760341072368	2.97264813749918	9.47740523277947	0.00208017976170494	0.0183247836654772	DHRSX
ENSBTAG00000052518	1.5096144115992	8.81366982185961	9.47937369569675	0.00207794894478544	0.0183247836654772	TUBB4B
ENSBTAG00000011628	-1.35728188066767	5.48891619124699	9.4693556623238	0.00208932746817453	0.0183322857996311	EGFR
ENSBTAG00000018160	1.35405076160807	2.55245686145161	9.45838962870972	0.0021018551881824	0.0184082819641841	LAMA1
ENSBTAG00000023744	-1.32824541164632	6.65332787570997	9.45512708479982	0.00210559703806073	0.0184082819641841	YPEL5
ENSBTAG00000027612	1.65268318089833	6.23837623755553	9.45570611840009	0.0021049324448931	0.0184082819641841	PPME1
ENSBTAG00000039731	-1.15591656569152	9.69414533215063	9.45735152321103	0.00210304507150946	0.0184082819641841	RND3
ENSBTAG00000014106	1.33326487514407	5.08662742085351	9.45060136049132	0.00211079883243828	0.0184371038811712	IPO8
ENSBTAG00000031500	0.842084143685407	8.09737906300293	9.44667412801046	0.00211532329029658	0.0184599628525612	SHMT2
ENSBTAG00000004092	-1.38275532176126	2.95075269528517	9.44273184374502	0.00211987498099354	0.0184663816976197	AK8
ENSBTAG00000045886	1.59818874935415	4.14858692466766	9.44376361582029	0.0021186827567199	0.0184663816976197	NA
ENSBTAG00000001844	1.57965331694024	2.91403902025455	9.4381859541757	0.0021251359156491	0.0184908574283399	MOGS
ENSBTAG00000008423	1.21411693794055	5.05744333119461	9.43658887695952	0.00212698734635992	0.0184908574283399	TIMM22
ENSBTAG00000011473	-1.10627241219299	3.98927506566096	9.43371147604244	0.00213032713707367	0.0184908574283399	MYL9
ENSBTAG00000048493	-1.23731788951949	4.30340356157206	9.4343757660798	0.00212955562571542	0.0184908574283399	NAALADL2
ENSBTAG00000022292	1.04665391889687	4.54828217881817	9.43038779537179	0.00213419154376817	0.0185078008607422	TIMM8A
ENSBTAG00000032163	1.85739218778339	5.59986570926254	9.42495890548577	0.00214051895039349	0.0185460540751193	LTV1
ENSBTAG00000047747	-0.872405591510866	6.61551381217081	9.42272938432745	0.00214312297983023	0.0185520073334498	NDFIP1
ENSBTAG00000003174	2.0370147556888	4.04393540614646	9.41238668863017	0.00215524509816415	0.0186402699374733	NDUFAF4
ENSBTAG00000021759	0.856642274963563	6.1761461553686	9.40976394848525	0.0021583301090727	0.0186502846389336	NDUFB2
ENSBTAG00000005137	1.05448181638737	3.36855685158627	9.40722754811852	0.00216131782236773	0.0186566034339868	LPGAT1
ENSBTAG00000005589	-1.18313877017534	5.98730666027493	9.40587154360668	0.00216291682712681	0.0186566034339868	STK19
ENSBTAG00000005745	-2.07125976576602	3.22841377915328	9.40115102223199	0.00216849264532053	0.0186880425836261	HPSE
ENSBTAG00000010502	-0.99791231511577	5.47786769728712	9.39079271164379	0.00218077889619922	0.0187772047663844	SERTAD3
ENSBTAG00000014642	-1.15837754481471	4.82799809845436	9.38812540786266	0.00218395406757971	0.0187878288586991	NAPRT
ENSBTAG00000000406	1.63674329623368	4.05788951469239	9.37660079144677	0.00219772701583034	0.0187894011123728	GPATCH4
ENSBTAG00000001962	1.04272058612355	6.2559639296147	9.38138066383127	0.00219200397975081	0.0187894011123728	MRPS27
ENSBTAG00000002376	0.773743691796161	5.88396469083935	9.3836151234511	0.00218933380407066	0.0187894011123728	PPIL1
ENSBTAG00000004664	0.930110903528807	5.47929243991274	9.37996188752994	0.00219370112947656	0.0187894011123728	COQ4
ENSBTAG00000012861	0.997469149693417	5.49632229963504	9.37686899307664	0.00219740549171698	0.0187894011123728	KIF4A
ENSBTAG00000017321	1.24573369203488	5.75194393991333	9.38180900317269	0.0021914918591325	0.0187894011123728	SUMO3
ENSBTAG00000048271	-1.82501776418404	3.89942540418325	9.37689869271642	0.00219736989028027	0.0187894011123728	MICAL3
ENSBTAG00000018189	-1.1178286613145	8.29229882335419	9.37191318579464	0.00220335429926742	0.018820885179444	CSTB
ENSBTAG00000004718	1.71134479390979	3.48742471227465	9.36971024995166	0.00220600388164382	0.0188269008523358	PUS7L
ENSBTAG00000018172	1.33877361033736	3.90319372254651	9.36808112629833	0.00220796538962163	0.0188270388024301	OGFOD3
ENSBTAG00000015563	2.11222534804529	5.20962022175844	9.36594160578955	0.00221054411650488	0.0188324348235337	PDE12
ENSBTAG00000010166	1.34757798106615	4.42875236778713	9.36378393902559	0.00221314780870542	0.0188380338545743	MIC2
ENSBTAG00000016895	-1.02094132403552	4.46898822145349	9.3596681344163	0.00221812304792542	0.018863791614958	NIPA2
ENSBTAG00000020613	1.29313391536161	5.79794276487679	9.35600526338931	0.00222256031548867	0.0188683673099117	STK16
ENSBTAG00000050527	-1.55973549472636	5.65513987252293	9.35625517220848	0.0022222572854669	0.0188683673099117	NA
ENSBTAG00000019591	-1.32177670204398	4.06079103526752	9.35226240132949	0.0022271037871538	0.0188903684943685	DCX
ENSBTAG00000003371	0.811473937679189	5.52628094422499	9.34874229046111	0.00223138545743211	0.0189101124842627	JKAMP
ENSBTAG00000020914	-1.08996986434697	6.93343223641662	9.34465669492911	0.00223636542349565	0.0189357345307007	CPNE8
ENSBTAG00000020964	1.20308602284091	5.86099067744055	9.33442597406527	0.00224888525504751	0.0190250974635925	STRIP1
ENSBTAG00000023198	-1.35700191653125	4.89249423829302	9.33167685103033	0.00225226159441296	0.0190370198346975	SERPINB2
ENSBTAG00000011970	-1.65386194697394	3.32701572619906	9.32932797367609	0.00225515044491405	0.0190448045426511	FNIP2
ENSBTAG00000000819	-1.9749922194925	2.06342147460447	9.30568831963921	0.00228443463809921	0.0192661622549577	RFX3
ENSBTAG00000004875	1.52446176815322	4.24542770844725	9.30463477266057	0.00228574868801599	0.0192661622549577	NAA60
ENSBTAG00000013859	-0.966800360436137	5.20548017297754	9.30336439349905	0.00228733420447886	0.0192661622549577	SCYL2
ENSBTAG00000010444	-0.985683167745604	7.75665802621929	9.29688249037243	0.00229544143154844	0.0192840991098314	ERBB3
ENSBTAG00000012745	2.36390608451516	4.14191761111576	9.29838830659946	0.00229355543922112	0.0192840991098314	PPAN
ENSBTAG00000016401	-0.807408532601594	6.76848333947538	9.29798843464219	0.00229405611420731	0.0192840991098314	OPTN
ENSBTAG00000006197	0.94185896963225	4.51987880765807	9.29300667260617	0.00230030302375183	0.0193081809747356	ZDHHC21
ENSBTAG00000010157	0.860798508242338	6.33834223297708	9.29128577865477	0.00230246495688555	0.019309580461645	TOMM22
ENSBTAG00000001419	1.36674224125872	4.3943036956437	9.28812533016826	0.00230644075143013	0.019326176270425	MRPL4
ENSBTAG00000039819	-1.32864312590009	3.51300758725339	9.2835148905551	0.00231225310699764	0.0193581190047778	RPH3AL
ENSBTAG00000004769	-1.2319458577684	3.9873527801147	9.28076376783685	0.00231572850930285	0.0193704585246612	NEIL2
ENSBTAG00000002101	1.01947775710601	7.12627336618002	9.27379199443426	0.00232455947150537	0.0193778093102158	GDE1
ENSBTAG00000012677	-1.29799737913228	4.9034485039635	9.27387216509271	0.00232445772749467	0.0193778093102158	ARHGAP12
ENSBTAG00000015108	-1.95625596187307	2.11254009506203	9.27374721245054	0.00232461630596824	0.0193778093102158	USHBP1
ENSBTAG00000020629	0.954740195109678	5.18336898936293	9.27434331242707	0.00232385988906402	0.0193778093102158	UTP18
ENSBTAG00000004931	1.73022137098016	2.81808778411499	9.25886762174778	0.0023435788176871	0.0194989734568729	POLE2
ENSBTAG00000010723	0.957786870888935	5.23706468565565	9.25760444555647	0.00234519581564373	0.0194989734568729	PFDN6
ENSBTAG00000011215	-0.782398826231205	6.91783450267452	9.25958167129654	0.00234266525990414	0.0194989734568729	ACTN4
ENSBTAG00000033299	-1.94114603807221	2.50918870345471	9.25578210586066	0.00234753059625534	0.0195016318545572	IGFALS
ENSBTAG00000000014	1.17836760429428	6.9519309536363	9.24068172850403	0.00236696815668411	0.0196441908615586	TXN2
ENSBTAG00000004383	-1.0544401698004	5.84674296414832	9.23794480673105	0.0023705086294835	0.0196441908615586	FNBP1L
ENSBTAG00000012719	-2.28392661626417	2.99463066769292	9.23773471231836	0.00237078062887997	0.0196441908615586	UBTD1
ENSBTAG00000008510	-1.44777399708688	3.22679335152911	9.23027183036113	0.00238046304198671	0.0197032907476579	FBXO42
ENSBTAG00000017067	1.26851589925907	7.83356540562819	9.22896823194558	0.00238215845480947	0.0197032907476579	BUD23
ENSBTAG00000020233	-1.47814748267856	5.21912057570547	9.22753735130334	0.00238402081685342	0.0197032907476579	CCDC186
ENSBTAG00000014521	0.979932221246734	6.78775923357937	9.21658329358965	0.00239832710065242	0.0198046157680154	UGDH
ENSBTAG00000020389	1.37447804535693	6.8345768645928	9.21196514233897	0.00240438460241267	0.019837710300213	TPP2
ENSBTAG00000012232	1.22964626952827	4.89376412932019	9.20617361035112	0.00241200314388642	0.0198666948310917	CYC1
ENSBTAG00000050467	1.4688085058009	3.24478732218899	9.20746837366743	0.00241029780837544	0.0198666948310917	BBS10
ENSBTAG00000014549	0.843235400991963	6.36680626265977	9.19965515528783	0.00242060723151427	0.0198957064477197	GNL3
ENSBTAG00000016406	1.32744881542814	5.34517771527583	9.19883445613187	0.00242169272529591	0.0198957064477197	MCM10
ENSBTAG00000024520	-1.00320245342563	5.056382405982	9.20064076642265	0.00241930427020261	0.0198957064477197	C16H1orf174
ENSBTAG00000006065	1.30385604651751	6.72487937192432	9.18565989878179	0.00243918575857678	0.0200224255907601	PCNA
ENSBTAG00000019588	-0.893268069139022	7.20311344279929	9.18113666189301	0.00244522118841671	0.0200549581877092	BLA-DQB
ENSBTAG00000001027	1.24204836274449	4.19053502444724	9.17655534651939	0.00245134956221831	0.0200566688089536	SERPINH1
ENSBTAG00000011419	0.837205692814767	8.91885228977992	9.17586801914164	0.00245227033601259	0.0200566688089536	HSPA9
ENSBTAG00000013510	1.83669962426865	2.08069383029187	9.17831260036041	0.00244899706302097	0.0200566688089536	TOR2A
ENSBTAG00000019672	-1.3043000773283	3.77722664689283	9.17478690798066	0.00245371935005177	0.0200566688089536	LOC574091
ENSBTAG00000005174	1.36200227939127	3.7665494744285	9.16948321103427	0.00246084049594676	0.0200979023795551	GDPGP1
ENSBTAG00000012605	-1.22708238152864	5.01282628324382	9.16776998477727	0.00246314528239778	0.0200997639486051	GPR157
ENSBTAG00000002331	1.68536449776644	5.6805589980083	9.16613869118923	0.00246534188166108	0.0201007402954641	DLGAP5
ENSBTAG00000003458	2.69118940192806	5.15072473652962	9.16249873358914	0.00247025039358082	0.0201068825139404	CDCA7
ENSBTAG00000013275	1.2429811371147	5.23265140019665	9.16255994240939	0.00247016777106409	0.0201068825139404	MAD2L2
ENSBTAG00000011613	-0.673930695333326	9.84739340161202	9.15792689610466	0.00247642960774286	0.020140240120786	PLS3
ENSBTAG00000001151	-1.96673183955671	2.67016553698444	9.14771321720379	0.00249029096553391	0.0202359663849178	APLP1
ENSBTAG00000001702	-1.78987624018315	3.20955958909275	9.1431390046846	0.00249652430103423	0.0202400703734744	TMEM107
ENSBTAG00000011424	-1.38572870794232	3.9269734027465	9.14273906316101	0.00249707005847576	0.0202400703734744	TPM2
ENSBTAG00000012803	1.08847816560295	5.76719837291038	9.14553173045448	0.00249326173164436	0.0202400703734744	SRP19
ENSBTAG00000001657	-0.944052343295566	6.83371704824294	9.13954348436886	0.00250143507444444	0.0202584842263375	PICALM
ENSBTAG00000006404	1.37161944712772	5.05372089303139	9.13634127564282	0.00250581691506714	0.0202770034314547	CENPT
ENSBTAG00000020931	-1.39091649713986	3.38621677357749	9.13122165950648	0.00251283868927894	0.020316836119333	CHN2
ENSBTAG00000016528	1.05449928568437	7.05861625664467	9.11708678245843	0.00253232914580491	0.0204573301111018	NOC2L
ENSBTAG00000012120	-1.31781449402552	9.09182605320013	9.11217013308897	0.00253914458007801	0.0204894656661179	TIPARP
ENSBTAG00000017027	1.3993540717624	4.22430759478044	9.11116418699039	0.00254054131012001	0.0204894656661179	MMACHC
ENSBTAG00000009414	1.6255633582974	7.09876149828603	9.10132130187582	0.00255424911561298	0.0205657428792865	PSMC4
ENSBTAG00000031829	1.08710413110576	5.3323933508228	9.10244701930742	0.00255267757800207	0.0205657428792865	FTSJ1
ENSBTAG00000002735	1.00497229192828	5.35260584254025	9.09663768649882	0.00256079814256696	0.0205842229433248	METTL26
ENSBTAG00000017104	-0.910732884695308	10.5655211479172	9.096874204743	0.00256046701450628	0.0205842229433248	MUC1
ENSBTAG00000020446	1.43772557937065	5.13428125930913	9.09328407953562	0.00256549790832124	0.0206048869350481	THOP1
ENSBTAG00000000097	-0.761396354561696	7.23378293072756	9.08994182327905	0.00257019047807199	0.0206083707098432	EFCAB14
ENSBTAG00000011111	1.14051190034219	4.00484683066748	9.09046837234995	0.00256945061880058	0.0206083707098432	COPS7A
ENSBTAG00000005293	1.14879971085201	4.61158785643128	9.08729255734018	0.00257391627009827	0.0206211603162343	CDC25C
ENSBTAG00000001233	-1.44307369230819	7.64885326276022	9.07592386594953	0.00258996696096552	0.0206812708318682	MPZL3
ENSBTAG00000008817	-0.890738863387843	6.53501140224762	9.07797753264067	0.00258706002637236	0.0206812708318682	LAMA4
ENSBTAG00000010242	-0.928138111586439	5.06551052898961	9.07682329510163	0.00258869342454976	0.0206812708318682	LAMP1
ENSBTAG00000046574	-1.84760742104968	3.39876423483843	9.07956755222788	0.00258481165225084	0.0206812708318682	FRMPD1
ENSBTAG00000034691	1.14643916486561	6.23606889917176	9.0735136530306	0.00259338281088129	0.020691474726883	TSTA3
ENSBTAG00000054037	-1.82036904163048	2.33985048013367	9.06747195893352	0.00260196545445486	0.020742851456519	NA
ENSBTAG00000010390	1.01128930268955	7.15177055717296	9.05868415711267	0.00261450063242447	0.0208085009215494	SRI
ENSBTAG00000018200	-1.31629934593365	3.59510541580417	9.05917173246132	0.00261380353705914	0.0208085009215494	IL15
ENSBTAG00000010393	1.1504503678989	4.44206464666933	9.05504686014655	0.00261970690120324	0.0208328047574733	TRNAU1AP
ENSBTAG00000018812	1.57122628804525	7.28222603108221	9.05346027901737	0.00262198115986061	0.0208337714820451	NOP56
ENSBTAG00000000133	-2.34217624967639	3.57845414934443	9.04688237659604	0.00263143154709524	0.0208764330311406	CD68
ENSBTAG00000003965	1.23682482464956	2.82653628031596	9.04522264092841	0.00263382152624743	0.0208764330311406	LIPT1
ENSBTAG00000032996	-1.53734423628202	8.92164732547645	9.04535463754488	0.00263363137368675	0.0208764330311406	P4HA1
ENSBTAG00000003336	-0.979999688720809	4.78819086471855	9.0333313788071	0.00265100923208628	0.0209954724616457	TPD52L1
ENSBTAG00000039855	-1.52971228318629	3.4744935283687	9.02737741284197	0.00265965786922402	0.021046744773794	SUMF1
ENSBTAG00000009076	-1.7546926726217	3.00637485476851	9.01972189662296	0.00267082026104603	0.0211178092209178	ADD2
ENSBTAG00000011083	1.46094434343314	4.51774314599237	9.01810823602307	0.00267317917774182	0.0211192065977023	POLD1
ENSBTAG00000016336	-1.69921622546208	6.32954689093162	9.01058371584134	0.00268420679617553	0.0211890321153237	OGA
ENSBTAG00000014659	1.28937730599965	3.20974042279453	9.0061265069827	0.0026907608643887	0.0212234585538336	NEMP1
ENSBTAG00000016529	0.941270206474541	5.06588330927136	9.00242714354776	0.00269621290214615	0.0212491437027446	SLC25A30
ENSBTAG00000010961	1.48861794295836	2.64745295492235	8.99418630848593	0.00270839841464273	0.0213278111122151	LYRM7
ENSBTAG00000019714	1.21350175293422	3.06316087949597	8.98597797775713	0.00272059145280626	0.0214064098213488	DAZAP1
ENSBTAG00000012244	1.06738810532767	10.4599091761993	8.98309219002661	0.00272489136598565	0.0214228258651577	TUBA1B
ENSBTAG00000004552	-1.40954281216454	3.14008993812407	8.97731308323716	0.00273352317220096	0.021473244529676	PBXIP1
ENSBTAG00000002417	-1.36498728709599	3.90539099578645	8.97004669536611	0.00274441582917617	0.0215413271652611	RAB30
ENSBTAG00000004039	1.45970274594043	3.24767149654747	8.9672404562049	0.00274863430147499	0.0215569552428484	DHX35
ENSBTAG00000019094	1.49700417392632	4.38882797225113	8.96174553240253	0.00275691361113329	0.0215694502251802	NLE1
ENSBTAG00000031385	-1.40477702585884	4.00819106434277	8.96432288781086	0.00275302711054504	0.0215694502251802	COP1
ENSBTAG00000038931	1.47779646352249	3.81799318442386	8.96302376512613	0.00275498541539631	0.0215694502251802	TSTD3
ENSBTAG00000011179	1.27148599422943	2.46826846746846	8.95638229305978	0.00276501892955025	0.0215993299073536	PDCD2
ENSBTAG00000019854	1.16621271623973	6.58695993903476	8.95626510916804	0.00276519629626071	0.0215993299073536	ABCE1
ENSBTAG00000030170	0.994006919784424	7.1840619363815	8.95160205239184	0.00277226357118587	0.02163707003382	JPT1
ENSBTAG00000025001	-1.11677266579654	8.16283883602454	8.94986348960036	0.00277490320839938	0.0216402201860509	MRPL45
ENSBTAG00000006014	0.962906138284038	5.92880807163144	8.94646527217757	0.0027800700495546	0.0216456298789939	NA
ENSBTAG00000018280	0.886810690104789	6.92160006766174	8.94761939225327	0.00277831416577976	0.0216456298789939	SLC28A3
ENSBTAG00000002087	1.66883444009252	2.3273925847597	8.94274067927558	0.00278574435309961	0.0216723744769277	IL36A
ENSBTAG00000000435	1.00423065664161	5.07798891070091	8.93052628016418	0.00280443527604438	0.0217842000194615	TARBP2
ENSBTAG00000001957	0.906636295910798	4.6770441478292	8.93009955559257	0.00280509056306904	0.0217842000194615	TRMT11
ENSBTAG00000008494	2.04242942128453	2.75382658338625	8.92455198845736	0.00281362368509267	0.0217842000194615	TMEM171
ENSBTAG00000013860	-1.24465613434989	4.66485506226059	8.92492416963904	0.00281305038173243	0.0217842000194615	GADD45A
ENSBTAG00000044178	1.08817233703423	5.89298222329282	8.92687715322332	0.00281004397348443	0.0217842000194615	ZMPSTE24
ENSBTAG00000053899	-1.86331685360806	3.14940934976252	8.92648355708292	0.00281064960978207	0.0217842000194615	NA
ENSBTAG00000010937	1.15077542828914	5.57019750499863	8.91042235247501	0.00283547679234154	0.0219044246486386	APOO
ENSBTAG00000046104	-1.34750187895143	3.51480494479855	8.9101229375949	0.00283594173225296	0.0219044246486386	NA
ENSBTAG00000050675	0.906627671663096	5.77032214301335	8.91085886734503	0.00283479909837033	0.0219044246486386	BOLA3
ENSBTAG00000047550	-1.43683230838364	4.54939646013401	8.90722909412195	0.00284043936665622	0.021921668413476	KIAA2026
ENSBTAG00000006695	-1.0546335060537	7.02148108071687	8.89851079717237	0.00285403324870485	0.0219763953254768	VCPIP1
ENSBTAG00000016075	1.6955639025357	2.43512052077997	8.89831280695924	0.00285434272826248	0.0219763953254768	EMC8
ENSBTAG00000038141	-0.745940403182798	8.62269979020675	8.89893278957636	0.00285337374384479	0.0219763953254768	ADGRG1
ENSBTAG00000005475	1.39771308703317	3.64217627698977	8.89579175037053	0.00285828638648855	0.0219892652213324	TCAF2
ENSBTAG00000022242	1.87158066342664	8.01064656365257	8.89282017885025	0.00286294188584234	0.0220075866331868	DPP3
ENSBTAG00000006697	-1.09217400662361	6.6255460554735	8.8873783704305	0.00287148742854364	0.022038267512645	RICTOR
ENSBTAG00000008705	-1.69296280039702	2.54036063136487	8.88763003227709	0.00287109166068659	0.022038267512645	CABLES1
ENSBTAG00000021262	0.926158229278351	6.52804792699503	8.86881846858433	0.00290082830990877	0.0222458132989675	SNRPD3
ENSBTAG00000002813	-1.57666785488261	5.35451333194658	8.85999755275463	0.00291487964457688	0.0223358711007245	GAB1
ENSBTAG00000004077	0.661879044298103	7.28269390172071	8.85562247551523	0.00292187458007161	0.0223362765296257	YWHAG
ENSBTAG00000009580	-0.843012650230761	9.8143373375869	8.85626330768119	0.00292084894372692	0.0223362765296257	SH3BGRL3
ENSBTAG00000015107	-1.22811134152192	8.59366789031026	8.85275257779942	0.00292647227108549	0.0223362765296257	SLC16A1
ENSBTAG00000018697	-0.901414274342271	5.39533730836683	8.85501917180386	0.00292284048733143	0.0223362765296257	WDR44
ENSBTAG00000031441	-0.89300089174802	7.32741219700096	8.85297050151762	0.00292612289089885	0.0223362765296257	FXYD5
ENSBTAG00000033680	-1.89762593117586	2.79361705302462	8.85120305680101	0.00292895771991944	0.0223376302705913	NA
ENSBTAG00000020927	1.44502826006063	2.66363441800214	8.84960760586577	0.00293151908128066	0.0223395603690033	HSD17B8
ENSBTAG00000010275	-0.675389239116824	6.62542611471832	8.84216946762396	0.00294349044448127	0.022395519278058	WASHC5
ENSBTAG00000019213	-1.43644208169746	3.51454396571119	8.84251502926528	0.0029429331795528	0.022395519278058	CNNM4
ENSBTAG00000010606	-1.13304336250182	6.37061914633497	8.84029619525904	0.0029465132157275	0.0224009072284452	PPP1R3B
ENSBTAG00000001302	1.56075128433953	3.76505132054341	8.83294993688082	0.002958397829989	0.0224736061213764	MRPS28
ENSBTAG00000009148	-1.51931135416733	3.23253804056359	8.83102395732077	0.00296152168561353	0.0224796916653864	GPA33
ENSBTAG00000002823	-0.945982935101371	7.24557015444768	8.82772258100412	0.00296688417167322	0.0225027468757472	MPZL1
ENSBTAG00000002187	-0.933030948062247	7.99116825581117	8.82588452253709	0.00296987403708252	0.0225077845974038	SERINC3
ENSBTAG00000016661	1.2802000020713	4.26253373766565	8.82318375183112	0.00297427278108428	0.0225234835487744	USP18
ENSBTAG00000000911	-1.26216198257378	5.16046710750955	8.82118215144481	0.00297753705615183	0.02253057359612	UBE2H
ENSBTAG00000009150	-1.98225588432157	5.280963449614	8.81502212831327	0.00298760587467729	0.0225714673342129	SPON1
ENSBTAG00000031940	-1.2613453657751	3.5629577807531	8.81586974092981	0.00298621836641851	0.0225714673342129	RSBN1
ENSBTAG00000006202	-0.699401056965341	8.4382112464276	8.8005645827975	0.0030113734153878	0.0226978753225258	ST13
ENSBTAG00000015511	-0.946226688940679	5.5022432370305	8.80133567799875	0.00301010093455018	0.0226978753225258	FADS3
ENSBTAG00000045966	0.968070145977683	5.81304634272717	8.8025978180937	0.00300801929762871	0.0226978753225258	GPRIN3
ENSBTAG00000020316	-0.790632648821289	8.61311075560666	8.79758672806507	0.00301629267901202	0.0227172611264423	AP2B1
ENSBTAG00000018000	-0.850668047381552	5.5213530502883	8.79547187617642	0.00301979126299957	0.0227259252280792	CLN3
ENSBTAG00000001004	-2.55065148088243	2.60977264334856	8.79364225029343	0.00302282132554525	0.0227310526718158	ESAM
ENSBTAG00000002756	0.883677040645632	6.2619296590703	8.7893445209871	0.00302995099458173	0.0227353615222459	CDCA2
ENSBTAG00000014233	0.873288040500992	8.98447683538437	8.78904900519957	0.00303044186440352	0.0227353615222459	CCT8
ENSBTAG00000021988	1.89943778852538	4.51215741154907	8.78913563156576	0.00303029796433447	0.0227353615222459	SOCS4
ENSBTAG00000003632	-1.34098490759581	3.5733340211142	8.78363034788285	0.00303945692203182	0.0227853323713586	CYP39A1
ENSBTAG00000024958	-1.57362431510468	4.43798981653781	8.77916685879848	0.00304690332154299	0.0228234754999172	FAM214A
ENSBTAG00000005668	-0.927752221865836	6.89423259934797	8.77752013410082	0.00304965521569117	0.0228264216376327	SLC39A8
ENSBTAG00000006370	1.0796069232035	8.92097891096868	8.77264246314058	0.00305782127321414	0.0228380893154212	CCT3
ENSBTAG00000017706	2.03740150491405	3.13663782428423	8.77238757223103	0.0030582486145672	0.0228380893154212	SLC39A3
ENSBTAG00000021932	-1.13446866882782	4.74665518316648	8.7723608476984	0.00305829342351579	0.0228380893154212	RNASEK
ENSBTAG00000016046	-1.62186715058074	4.5182118009072	8.75734321489971	0.00308357924744258	0.0229914329404848	GOPC
ENSBTAG00000037804	-1.14733973217967	4.97615774196343	8.75860595547931	0.00308144496272615	0.0229914329404848	IKZF2
ENSBTAG00000017446	1.40913234632295	3.64826791029963	8.75007480141178	0.00309589356027983	0.0230654795045329	E2F8
ENSBTAG00000012726	1.13522494362282	8.91305731402337	8.74844895533661	0.00309865493740419	0.0230682942186137	PSMB5
ENSBTAG00000001134	1.49073298325847	5.16046019503379	8.7453104325372	0.00310399256218756	0.0230744215737806	SRRT
ENSBTAG00000004422	0.989746505786679	5.65251696554576	8.74516129859857	0.00310424642375101	0.0230744215737806	ALG14
ENSBTAG00000012642	1.7367463165049	4.23739516008283	8.73770998493415	0.00311695723343045	0.0231511221067843	TRADD
ENSBTAG00000007622	-1.13361267438562	5.33790545637806	8.72427886879566	0.00314000240784403	0.0233044043735541	CTSD
ENSBTAG00000030749	-1.485028709178	2.53819475818533	8.72152694774794	0.00314474549669554	0.0233217217754938	DNAJC6
ENSBTAG00000016533	-1.26521796057121	4.25704543960528	8.71991593501778	0.00314752554438288	0.0233244657109782	FOXP1
ENSBTAG00000014393	-1.34400688006392	3.63732123329891	8.71358921630273	0.00315846744310351	0.0233876418625522	CLK2
ENSBTAG00000001573	-1.24391125188548	7.16172994035966	8.7062317429593	0.00317124062799616	0.0234642712521	JMJD1C
ENSBTAG00000001724	1.34081256437039	4.24034862367868	8.70134678456105	0.00317975030476596	0.0235092616115546	ZADH2
ENSBTAG00000003634	1.0105897001491	6.01178207744934	8.69985234631726	0.00318235827284076	0.0235105827210327	CISD1
ENSBTAG00000013099	-1.19692505019872	7.41093555290259	8.69605671168487	0.00318899187092212	0.0235416196237866	ALDOC
ENSBTAG00000047059	1.73523764853312	5.10747405145779	8.68858200718524	0.00320209646012905	0.0236077394995046	TIMM17A
ENSBTAG00000049552	-2.00250519278668	3.39069208968134	8.68816609832387	0.00320282723319379	0.0236077394995046	NA
ENSBTAG00000021636	-2.06571045991265	3.74534830266198	8.68307709303121	0.00321178261073124	0.0236377430468874	GPR155
ENSBTAG00000038888	1.43362304627443	3.67080556047962	8.6838579604794	0.00321040682823214	0.0236377430468874	ZBTB9
ENSBTAG00000019569	-1.04788474732564	7.23050545419538	8.67774009398491	0.00322120173429468	0.0236890504441519	CD151
ENSBTAG00000008747	-1.04956489161365	3.9117264249556	8.67556137252273	0.00322505496470648	0.0236993788522622	DCXR
ENSBTAG00000008448	-0.802293832214479	7.88990427110313	8.67172500878397	0.00323185124784611	0.0237313022584633	MEIS1
ENSBTAG00000000990	0.981832227360164	7.58645529712971	8.66969321950698	0.00323545654349075	0.0237397637815796	PSMA2
ENSBTAG00000020894	-0.894890661731947	7.59547189529113	8.66720198816287	0.00323988267196979	0.0237542306813058	LAPTM4A
ENSBTAG00000016987	1.58006682841101	2.27241993974144	8.66427180491086	0.00324509655506726	0.0237576883465951	WDCP
ENSBTAG00000018643	1.07342700504795	7.86694179067263	8.66417783867568	0.00324526389690005	0.0237576883465951	PRC1
ENSBTAG00000009618	1.06701200008917	5.58323642071947	8.6623691499991	0.00324848664940671	0.0237633059659547	NEK2
ENSBTAG00000018426	1.10639983457462	4.28234372333537	8.65737932494864	0.00325739447976686	0.0238104711292928	MRRF
ENSBTAG00000000414	-0.775561927923118	6.58263346221576	8.64909411374785	0.00327224009748422	0.0239009355950584	FUT6
ENSBTAG00000031261	-2.96662089335446	1.6310153618583	8.64649883831315	0.00327690449639699	0.0239169545370513	REPS2
ENSBTAG00000012640	2.12758378984335	6.69991025480825	8.64421430634927	0.00328101599884202	0.0239289169832653	S100A8
ENSBTAG00000003063	-1.06598247544925	3.58517157767049	8.63428153304629	0.00329895318596727	0.0240186973848788	SYNJ1
ENSBTAG00000006564	0.971252790282718	8.03849536505859	8.63591624162009	0.00329599429565977	0.0240186973848788	PSMA1
ENSBTAG00000020132	1.48383783242194	3.80564635662995	8.63327764788937	0.00330077159763266	0.0240186973848788	HPF1
ENSBTAG00000006296	0.841445450285294	6.76189453542874	8.62990234888134	0.00330689300142726	0.0240270608862614	VMA21
ENSBTAG00000006721	1.03055495826565	5.07394371563261	8.62717289671089	0.00331185154187567	0.0240270608862614	TWISTNB
ENSBTAG00000018823	-0.929018869811576	8.28798399991258	8.62840256061927	0.00330961670167818	0.0240270608862614	GRN
ENSBTAG00000019522	1.06657762193875	6.62503235072331	8.62851658654596	0.00330940954408724	0.0240270608862614	PPM1G
ENSBTAG00000006898	0.918933504861397	8.31226476546682	8.61612391333057	0.00333200134332806	0.0241370576352762	EPRS
ENSBTAG00000006901	-1.00370915151689	6.21709794720957	8.61694602630892	0.00333049779133287	0.0241370576352762	NIPSNAP3A
ENSBTAG00000002655	1.32274594869237	4.23137211338476	8.61303160348937	0.00333766301047745	0.0241419302058301	ZWINT
ENSBTAG00000021857	-1.47665043631437	4.38567390960139	8.61427409298284	0.00333538697950911	0.0241419302058301	ARHGAP21
ENSBTAG00000019930	0.852051755757758	6.41272994710849	8.60857622285148	0.00334583750357417	0.02418298383838	CLNS1A
ENSBTAG00000019839	-1.04848890948024	6.90264891573637	8.60702749005898	0.00334868379929094	0.0241854938877147	LTBP1
ENSBTAG00000014540	-2.26081475693371	2.54985602819551	8.60469290848419	0.00335297899749293	0.024198456925978	PERM1
ENSBTAG00000001511	-1.49433570914692	6.52725724515995	8.59717132981937	0.00336685543404483	0.0242804969379179	BCL6
ENSBTAG00000000562	0.755126265230211	7.31726720339484	8.59106421528367	0.00337816528111556	0.0243430290213066	TOMM20
ENSBTAG00000017325	-1.26204507228102	3.5497769618026	8.58977537252272	0.00338055703705683	0.0243430290213066	ATG13
ENSBTAG00000025612	1.06933087562654	5.07544653012887	8.58531556917325	0.0033888465604106	0.0243845777038318	URM1
ENSBTAG00000022009	0.726482515637371	6.58425919497548	8.58335255209317	0.00339250180467888	0.0243927432880254	MRPL38
ENSBTAG00000047336	1.24286049144461	3.34615317152586	8.58120033077132	0.0033965139635542	0.0244034611278972	LOC100847115
ENSBTAG00000003092	1.2808720822023	5.22694542249341	8.57930760542906	0.00340004635753699	0.0244107185817827	ANAPC5
ENSBTAG00000005663	0.919025057532694	5.6488943988631	8.57110590167141	0.00341539640579318	0.0245027475279958	HAUS2
ENSBTAG00000000078	1.4534512123104	4.57143261427084	8.56363789678958	0.00342943455973737	0.0245852353104728	GLIPR2
ENSBTAG00000023513	0.890174787151348	4.20835211156037	8.56066818092245	0.00343503323933142	0.0245889435578769	DNAJC19
ENSBTAG00000052575	-1.43091722166602	3.5607069025241	8.56145979315161	0.00343353993863286	0.0245889435578769	NA
ENSBTAG00000007371	-1.06218806699593	4.35914827005243	8.55839120920086	0.00343933221041722	0.024601520423073	SCAMP1
ENSBTAG00000016260	-1.47702249838941	3.39962276460236	8.55124304158325	0.00345286367445082	0.0246800698975887	LRRK2
ENSBTAG00000021697	-1.01340745934591	6.44078826797768	8.53863117549514	0.00347687003816135	0.0248333197264395	PDGFB
ENSBTAG00000039397	-2.64781161468488	1.8756411925215	8.53433023074071	0.00348509552047819	0.0248737127191652	WNT3A
ENSBTAG00000050948	1.09698825071892	3.20762994414799	8.53180663652632	0.00348993105785005	0.0248898694015274	NUP62
ENSBTAG00000008257	1.7345344950632	3.03776524740395	8.52912200085138	0.00349508266026652	0.0249010717900769	NA
ENSBTAG00000021181	0.947242176636913	6.2829231412424	8.52830720757646	0.00349664771261774	0.0249010717900769	BUB1
ENSBTAG00000016615	1.05569525575079	5.00299165334351	8.52530612168545	0.00350241833682928	0.0249238269587013	ABHD6
ENSBTAG00000000746	-1.48823300876893	3.46622526614941	8.51844557342037	0.0035156465057492	0.0249995788998095	KAT2B
ENSBTAG00000000396	-0.942652430810201	3.79303262972736	8.50877321882661	0.00353438260439302	0.0251143574488367	PIM1
ENSBTAG00000018705	1.23616051564441	3.84665242725209	8.50655844486167	0.00353868705897651	0.0251264954928648	ADCY3
ENSBTAG00000020477	1.10858179115816	6.21577557470658	8.50503770589183	0.00354164572971072	0.0251290669883727	AHSA1
ENSBTAG00000025400	-1.26159827611724	3.95672747366589	8.50334287295475	0.00354494607238715	0.0251340572077384	PARP4
ENSBTAG00000013627	1.473300106494	3.76684471775019	8.50054122503147	0.00355040857100219	0.0251543588214928	HNRNPAB
ENSBTAG00000009689	0.903442511474075	5.55072040302773	8.48354189943933	0.00358373693353433	0.0253464747941237	RWDD1
ENSBTAG00000016305	1.3169848362089	6.60521035209652	8.48270714936588	0.00358538168972467	0.0253464747941237	ATP13A4
ENSBTAG00000017120	1.105294911925	8.05780673561725	8.48353163074325	0.00358375716187648	0.0253464747941237	PHB
ENSBTAG00000005127	1.01848717851421	7.90209414899333	8.47795186360952	0.00359476595547678	0.0253942663628498	PSMA7
ENSBTAG00000002683	0.870207312982666	7.06162614323164	8.47651634390674	0.00359760377093801	0.0253957762911292	PFKP
ENSBTAG00000006927	1.26372069627885	6.20751169532008	8.47104856383797	0.00360843366331503	0.0254536596162995	ABCF1
ENSBTAG00000020517	1.09991144238223	4.01614559856508	8.46344401903819	0.0036235509328352	0.0255416794814123	MED9
ENSBTAG00000009075	1.48884058287942	3.21140587264697	8.46060103895197	0.00362921909147277	0.0255444235398353	RNF207
ENSBTAG00000018898	-1.04413163383588	5.50048353595501	8.46167219948615	0.00362708241971464	0.0255444235398353	ARID4A
ENSBTAG00000005957	1.29000232875696	7.97083220664941	8.45843469133876	0.00363354427427809	0.025556280150046	CSE1L
ENSBTAG00000006767	0.812308173383845	5.41199665865881	8.45500518532677	0.00364040211392643	0.0255709352671335	MRPL13
ENSBTAG00000050920	-1.12615668374141	4.52689213317199	8.45475033408048	0.00364091225440277	0.0255709352671335	LOC787554
ENSBTAG00000002434	1.05031438724446	5.08314249780952	8.45130830643021	0.00364780935097296	0.0255822455787799	WDR18
ENSBTAG00000033669	-1.24231975945742	3.26605791818165	8.4514960312271	0.00364743284778163	0.0255822455787799	IL17RC
ENSBTAG00000008241	1.11009290510814	5.81483368016434	8.44510922670711	0.00366026452977371	0.0256510066032947	MRPS5
ENSBTAG00000019689	-1.81509094466614	3.9822470771484	8.43899829716093	0.00367258493009639	0.0257187242789239	NA
ENSBTAG00000005997	0.913000644747185	5.6478538167821	8.43556369413526	0.0036795280255562	0.0257487145562783	ABCB1
ENSBTAG00000014593	-1.32823767490544	3.15117525013917	8.43055313619579	0.00368968088508775	0.0257705695127405	NA
ENSBTAG00000014891	0.961421248007319	7.09139170946975	8.43192621719637	0.00368689578964065	0.0257705695127405	SRSF7
ENSBTAG00000046588	-1.31053414488521	7.58468113882667	8.42892360277424	0.00369298893365192	0.0257705695127405	DNAJB9
ENSBTAG00000052635	-1.34625743638659	2.74491596701525	8.4287693036023	0.00369330232632476	0.0257705695127405	NA
ENSBTAG00000009596	-1.60512259544163	3.75290577997715	8.42336062849293	0.00370430484131444	0.0258222320392379	C8H9orf43
ENSBTAG00000020373	-1.94445551398811	3.33537373117388	8.4225078651092	0.00370604260203569	0.0258222320392379	C22H3orf67
ENSBTAG00000005110	-1.52362509903079	2.3075619977323	8.41100080396504	0.00372957292814517	0.0259570423490018	CADPS2
ENSBTAG00000019780	1.41436665497224	3.8189098835723	8.4091182303907	0.00373343696526251	0.0259570423490018	USP5
ENSBTAG00000055140	-1.48552899792905	2.52178197149444	8.40913036103335	0.00373341205373548	0.0259570423490018	CLEC2B
ENSBTAG00000004598	-0.730592856689968	6.53537204142489	8.40725299900978	0.00373726942275515	0.0259622520371613	GOLGA5
ENSBTAG00000014885	-1.22466275271854	4.40196848276411	8.40614325507581	0.00373955149202344	0.0259622520371613	MYOM3
ENSBTAG00000000372	0.797198219531464	4.6105055305944	8.40103696066946	0.00375007031704932	0.0259793704569816	TIPIN
ENSBTAG00000006029	1.31366034980394	4.80650755844332	8.40358789916417	0.00374481169792916	0.0259793704569816	OGDH
ENSBTAG00000033679	1.36710974434637	2.47566935132168	8.40152630001519	0.003749060989085	0.0259793704569816	HLCS
ENSBTAG00000001364	1.33545464078385	4.60426943675199	8.39087077640218	0.00377110206664134	0.0260518243379601	DPH6
ENSBTAG00000019010	1.35700946419125	4.20579605040667	8.39265084648091	0.00376741082115388	0.0260518243379601	EIF2B3
ENSBTAG00000019025	1.01189760753872	6.96502780497747	8.39049915683046	0.00377187314026464	0.0260518243379601	NDUFA11
ENSBTAG00000019831	1.09530541518518	4.83352993528296	8.3916891136394	0.00376940466354475	0.0260518243379601	MRPS11
ENSBTAG00000040569	1.10064702932256	4.39515627643827	8.389480202453	0.00377398819196322	0.0260518243379601	NLRX1
ENSBTAG00000031061	0.944744846991575	5.52653425790159	8.38672403893633	0.00377971522914388	0.026072761217145	POLR2L
ENSBTAG00000012157	-1.66279212653652	3.49010727637907	8.38471710946276	0.00378389099290164	0.0260829750920955	CCDC158
ENSBTAG00000008845	1.0817791267194	4.32950260681551	8.38167877585614	0.00379022170280046	0.0261080182488988	INTS9
ENSBTAG00000008809	-1.32816630342511	3.35298923189909	8.37966717460431	0.00379441902709903	0.0261183409276418	PTBP2
ENSBTAG00000006960	1.00165018210976	3.97943881751836	8.37614555033449	0.00380177849055901	0.0261503995960413	DHX16
ENSBTAG00000007961	-0.970677892659408	5.23808627157285	8.371966380627	0.00381053092963467	0.0261919874552587	TADA3
ENSBTAG00000005198	-1.67807690285089	4.23194223121648	8.36908195752668	0.00381658373241003	0.0262149732876254	FGF1
ENSBTAG00000016869	1.35890333861189	4.56770422728327	8.36402633608068	0.0038272162791181	0.0262693610987978	POLD3
ENSBTAG00000002719	2.23846692044947	3.41984522458227	8.35540400119757	0.00384541959725387	0.0263755994771247	ORC1
ENSBTAG00000000421	-1.09447319551257	6.29092093855239	8.34270122127972	0.00387239807480283	0.0265042917736505	EEA1
ENSBTAG00000017830	-1.14986304749191	6.49968351388769	8.34272432300272	0.00387234883642556	0.0265042917736505	RBMS2
ENSBTAG00000043565	1.96811831258746	4.3767218785737	8.3447939681281	0.00386794023518581	0.0265042917736505	NA
ENSBTAG00000003423	1.03209442441678	6.16455429973856	8.34126571228093	0.00387545892898744	0.0265064957701346	DDX24
ENSBTAG00000017087	1.33625016243668	3.17818235493257	8.33184353383781	0.00389561049356156	0.0266255073140458	TOP3A
ENSBTAG00000001981	-1.71030559114365	1.90479062750673	8.32862462104129	0.00390251930577481	0.0266539039105777	SLC6A17
ENSBTAG00000007646	2.30119638860727	2.3078672025146	8.32590936744216	0.00390835679657912	0.0266749485735492	PIGA
ENSBTAG00000000080	1.69553584518531	5.22367964344389	8.31384947167647	0.00393439176694053	0.0268221674192052	GRWD1
ENSBTAG00000006150	1.29863738967634	4.45769094395087	8.31079542259799	0.00394101281980883	0.0268221674192052	MRPS9
ENSBTAG00000013205	-1.22623822439276	5.77800164087668	8.31154814994279	0.00393937988588924	0.0268221674192052	IL1RAP
ENSBTAG00000015991	-0.637671470463359	9.63404186939863	8.31195398121718	0.00393849977883218	0.0268221674192052	CDH1
ENSBTAG00000010384	2.29844667205665	3.20334869790375	8.30904747432216	0.00394480739957302	0.0268291257997665	CDC6
ENSBTAG00000007367	1.39203193907484	5.45065015730085	8.3077514119805	0.00394762339060739	0.0268294235774567	AIMP2
ENSBTAG00000006439	-1.45309822026966	2.57571579501471	8.29656446372618	0.00397201476298846	0.026976251842949	DOCK11
ENSBTAG00000006326	1.82374126886979	4.40804854341448	8.29496497098387	0.0039755147120323	0.0269810879264015	ALDH1L2
ENSBTAG00000008180	1.33607781955387	5.09833634264103	8.29338039105547	0.00397898512358801	0.0269857169068569	SPDL1
ENSBTAG00000009423	-0.914914061690005	4.83647797096523	8.29159288417696	0.0039829036684382	0.0269933765428185	NIPAL1
ENSBTAG00000019313	-1.61692321912069	5.71399975325381	8.28921933221962	0.00398811300151155	0.0270097674098172	ZMIZ1
ENSBTAG00000010419	1.36491498558841	3.91707022694251	8.28610295863391	0.00399496316430006	0.0270372402126545	CYP2R1
ENSBTAG00000018159	1.11962394037039	3.97386989300059	8.27589104497753	0.00401749418368902	0.0271707258628528	CASP2
ENSBTAG00000019156	1.00678318278299	8.42515264005963	8.26844074477384	0.00403401367016762	0.0272495596232275	CCT2
ENSBTAG00000039782	-1.82303289328449	3.32324744587664	8.26682853826304	0.0040375974891205	0.0272495596232275	ZNF12
ENSBTAG00000043468	-2.18091481552471	3.00286097798483	8.26801852232707	0.0040349519272852	0.0272495596232275	LOC112448164
ENSBTAG00000012072	1.11376968866857	7.17463870313983	8.26494723013728	0.00404178359794643	0.0272588025511677	NDUFS8
ENSBTAG00000002356	0.644280123384965	6.91592735271664	8.25058413735714	0.00407388891178701	0.0273609277503641	RBM47
ENSBTAG00000011032	-1.85506274534513	1.71290970230002	8.25164578924662	0.00407150698152962	0.0273609277503641	MCPH1
ENSBTAG00000013390	1.08648414273178	7.73965821923263	8.25078677370462	0.00407343416586118	0.0273609277503641	PSMB6
ENSBTAG00000016283	-1.57026055448599	2.70101598268221	8.25152728273548	0.00407177279335598	0.0273609277503641	TMEM63C
ENSBTAG00000017082	1.07975178717608	6.62920274946402	8.25345138376737	0.00406745919023894	0.0273609277503641	POR
ENSBTAG00000025358	-0.677040241556784	7.46586574931196	8.25071737534441	0.00407358990022647	0.0273609277503641	SNX2
ENSBTAG00000016307	1.36491196226111	4.85466819680784	8.23753523314322	0.00410328162800504	0.0275392230206885	CDC7
ENSBTAG00000048924	-1.32530749610652	4.89892404793821	8.22606478145006	0.00412929707469943	0.0276946202972565	NA
ENSBTAG00000012225	1.09704677643688	9.1074663731156	8.22458126080606	0.00413267399640539	0.0276980740562406	KPNA2
ENSBTAG00000053726	-1.03919390274005	6.22377954939733	8.2206411235287	0.00414165653926669	0.0277390671190471	EIF4EBP2
ENSBTAG00000014793	1.62756818774228	4.58825015445021	8.21758272761491	0.00414864262482424	0.0277666413022469	C16H1orf112
ENSBTAG00000013531	1.21345852339244	4.71384422123699	8.21369795859978	0.00415753363305542	0.0277976818358255	CENPS
ENSBTAG00000015662	-1.95464052853798	2.3891140123861	8.21304718970067	0.00415902493265916	0.0277976818358255	IMPG2
ENSBTAG00000006072	1.75468013739179	7.22531068814217	8.20947930382362	0.00416721076693498	0.0278331717062779	LRRC59
ENSBTAG00000003144	-1.50402037845187	2.80141695988864	8.19675659628564	0.00419653432361471	0.0279881469116242	KIAA0825
ENSBTAG00000020277	1.20780794327445	6.9692909355152	8.19677193300163	0.00419649884909912	0.0279881469116242	PPP2R1B
ENSBTAG00000023283	-2.39661770024122	2.12564457453277	8.19565221178727	0.00419908961724306	0.0279881469116242	JAML
ENSBTAG00000016532	-0.891893947909423	5.55333913598767	8.19376203649044	0.0042034667267188	0.0279980392162316	MAPKAPK3
ENSBTAG00000010503	1.14425458170501	3.36679132570341	8.18879162532539	0.00421499896375966	0.0280555433089863	TIMM9
ENSBTAG00000001407	1.18911255129888	6.04026749429478	8.18016611962155	0.00423508815923614	0.0281698853643212	AP3S2
ENSBTAG00000014889	-0.901891996307221	9.09018888931339	8.17804066036216	0.00424005339978508	0.0281835417603846	DCBLD2
ENSBTAG00000010324	1.14170050367069	3.82497817298048	8.15796829859284	0.00428723723865351	0.0284776129002667	GTPBP1
ENSBTAG00000007431	-2.35528504658132	4.65471496677446	8.15306026447847	0.00429885559461237	0.0285352019510689	CEMIP
ENSBTAG00000013100	1.01487270386282	6.23953672084709	8.1505001767707	0.0043049285785658	0.0285525698549999	SPAG5
ENSBTAG00000051373	1.68129461277337	2.04496390091347	8.14947092979144	0.0043073725964352	0.0285525698549999	NA
ENSBTAG00000007415	-0.762574842989567	7.02329132367004	8.14613822183875	0.00431529603697308	0.0285823100108785	SLC7A8
ENSBTAG00000010498	-1.21997809215917	4.08323402888243	8.14510068660315	0.00431776578176321	0.0285823100108785	SLC40A1
ENSBTAG00000004281	-1.5985201326287	2.71479432494893	8.14101756232351	0.00432749921706048	0.0286076075291744	ACSS1
ENSBTAG00000030581	-1.42551783324956	2.82227032359734	8.14156474758792	0.00432619353058512	0.0286076075291744	TBC1D5
ENSBTAG00000013126	1.50643720052477	4.5902464510729	8.13509398558228	0.00434165968486651	0.0286816262321762	EMG1
ENSBTAG00000054199	1.07392719205743	5.01519386671371	8.13308773192916	0.00434646637396731	0.0286937937020843	CHCHD8
ENSBTAG00000021162	1.35786895733226	7.10202027920667	8.13014958844581	0.00435351551270839	0.0287207383312828	CKAP2
ENSBTAG00000006680	-1.79175731797336	3.19229495434963	8.1271084301284	0.00436082406124881	0.0287493564473883	NKIRAS1
ENSBTAG00000010452	1.05919826469235	3.8516651016271	8.12548854405004	0.00436472208852166	0.0287554665573265	PODXL
ENSBTAG00000020806	-0.904047247998162	4.82847438695316	8.11041669177776	0.00440116086222064	0.0289758060031098	HELB
ENSBTAG00000010517	-2.56652113942995	2.52228904662435	8.09725631680063	0.00443323154964463	0.0291671073674104	EVPL
ENSBTAG00000010645	-0.676022375856559	6.17227853935858	8.0956944036	0.00443705355851198	0.0291724214261406	BOLA-DRA
ENSBTAG00000032121	-1.28203913478769	2.42966548269183	8.09209615077721	0.00444587127229533	0.0292105513735738	SUGCT
ENSBTAG00000014166	1.32454416062213	6.8687207864251	8.08782462834657	0.00445636203559396	0.0292468152104974	POLR1B
ENSBTAG00000040058	1.38555350130882	4.15367261782076	8.08738847367426	0.00445743463892165	0.0292468152104974	ORC5
ENSBTAG00000007976	-0.991704184062023	4.20425005302992	8.08194331152442	0.00447084767600336	0.0293149483796481	FAM3C
ENSBTAG00000003848	-1.38703625084111	5.29881516020317	8.076743452309	0.00448369482177966	0.0293792813034418	ATRN
ENSBTAG00000003279	0.965204118311597	7.49461714182983	8.07151134100787	0.00449665959468646	0.0294255015834079	NDUFA10
ENSBTAG00000017844	1.3504777015234	4.07296266247982	8.07144283623859	0.0044968295972164	0.0294255015834079	STIL
ENSBTAG00000049375	-2.65162942347388	1.91504441071243	8.06984437591738	0.00450079822039386	0.0294315710655215	NA
ENSBTAG00000006525	1.06698529413139	3.47949036644401	8.06534262478971	0.00451199424883573	0.0294848618097449	FDXR
ENSBTAG00000007074	-1.47231539709704	5.04650909031892	8.06118347914169	0.00452236340839156	0.0295296155158051	ZKSCAN8
ENSBTAG00000021975	-0.892681543738508	8.0972527411222	8.06014940679923	0.00452494521698068	0.0295296155158051	PATJ
ENSBTAG00000004907	-1.64974012319758	3.3014256010642	8.05639513307873	0.0045343312812361	0.0295709286656355	MINK1
ENSBTAG00000005212	-1.35013672621632	2.53029981487568	8.04546282278384	0.00456177624763047	0.029729879141123	C1H3orf70
ENSBTAG00000031598	0.810333509125024	6.17057804002874	8.0399532959174	0.00457567166294194	0.0298003703593217	NIPSNAP2
ENSBTAG00000038415	1.63567054823882	3.2863726020453	8.03864963643808	0.00457896588562129	0.0298017698998271	SLC6A12
ENSBTAG00000014479	1.55840290516848	4.24423176041375	8.03614417689801	0.00458530372496291	0.0298229633401821	TUBGCP4
ENSBTAG00000011338	-1.55619883900056	2.19818983486612	8.03151973046893	0.00459702525026477	0.0298791204647834	NREP
ENSBTAG00000021061	1.40680251946261	6.88180496678766	8.02923297023668	0.00460283274345948	0.0298967887860408	PSMC5
ENSBTAG00000008664	1.43545630087732	5.7739265527398	8.01868831915325	0.00462970892840258	0.0300511891408989	EIF2B2
ENSBTAG00000001521	0.862331447484025	8.06068564526221	8.01238055430872	0.00464586249266063	0.0301156444768718	UQCRB
ENSBTAG00000005743	1.60120998588689	3.00626596193162	8.01280333101431	0.00464477801060358	0.0301156444768718	SMN2
ENSBTAG00000043970	-1.43122500105903	2.36087382288346	8.00462769732635	0.00466579545811291	0.0302246107386993	C14H8orf37
ENSBTAG00000010786	-1.31102462494657	4.78204481504174	8.00213931623387	0.00467221165281272	0.0302459293484425	TACC2
ENSBTAG00000000942	-1.3160048433214	4.46108857836063	7.99740950385888	0.00468443207749755	0.0302726942971888	SIPA1L2
ENSBTAG00000008135	1.05333815671358	4.85696620580405	7.99690784773617	0.00468573011543591	0.0302726942971888	SLIRP
ENSBTAG00000014788	-1.52208002109993	4.77867932171009	7.99918194520716	0.00467984880815954	0.0302726942971888	AKAP12
ENSBTAG00000018342	-1.72458634680183	2.6847248947669	7.99152063629841	0.00469969266730569	0.0303022156123814	TJP3
ENSBTAG00000021961	1.00109344524295	4.91688693724324	7.99172718262423	0.00469915656097153	0.0303022156123814	SPR
ENSBTAG00000025788	1.35188357948885	4.75957429321106	7.99380710974848	0.00469376142622375	0.0303022156123814	MPV17L2
ENSBTAG00000001767	1.49272165490551	4.64004212296981	7.98903831905011	0.004706140581641	0.0303235875826375	NA
ENSBTAG00000005519	-0.941837432329421	5.01741715449837	7.98637466410018	0.00471306955031238	0.0303480286812529	RNF38
ENSBTAG00000012471	1.05139243623655	7.88347368958653	7.98466625121147	0.00471751911550194	0.0303564827126514	ILF2
ENSBTAG00000048620	1.00600504669551	3.95524868610725	7.98278549655294	0.00472242249354955	0.0303678437824402	CEBPZOS
ENSBTAG00000031941	-0.720397372797736	6.00153383603498	7.97817945442501	0.00473445299614215	0.030424990768037	PEPD
ENSBTAG00000009795	0.889912708565506	5.61944608341671	7.96700141865073	0.00476377884223962	0.0305323520762881	SF3B5
ENSBTAG00000011625	1.09480704432694	5.96883760970116	7.96744838952888	0.00476260265936778	0.0305323520762881	LYPLA2
ENSBTAG00000012119	1.69290517671769	3.40418750691954	7.96743321887779	0.0047626425753734	0.0305323520762881	PTPRZ1
ENSBTAG00000013992	0.98573439155624	4.49506415903584	7.96815628750828	0.00476074046430309	0.0305323520762881	ACYP1
ENSBTAG00000015049	1.26697868323208	4.38558972229881	7.96395400848761	0.00477180584865661	0.0305635585726662	ECSIT
ENSBTAG00000018040	1.02545170756591	5.43672636638511	7.9582660368959	0.00478682508271137	0.0306394795968787	PSMB10
ENSBTAG00000012095	0.946136683964192	4.93225433432254	7.95579002902909	0.00479337808009342	0.0306611454455678	GEMIN5
ENSBTAG00000007269	1.19651102885678	5.60851625880557	7.95435078274117	0.00479719138552403	0.0306652696361305	EIF2B1
ENSBTAG00000000469	-0.847024008369126	6.422968944191	7.95224442316156	0.0048027777897347	0.0306807151478894	PPP2CA
ENSBTAG00000015582	-2.28495281107199	8.60525982501752	7.95061240640519	0.00480711071677569	0.0306881382037962	HMOX1
ENSBTAG00000004403	1.06167907337244	7.6948497269581	7.94664577481127	0.00481765854461538	0.0307149534880024	CD320
ENSBTAG00000020311	-1.78729410195304	2.99183688923946	7.9474572093934	0.00481549891008033	0.0307149534880024	USP20
ENSBTAG00000009887	-1.15497463879761	8.63594301656636	7.94429667840246	0.00482391623331626	0.0307346025714515	DDX17
ENSBTAG00000018399	-1.20532716940472	3.0207442852503	7.94204582387173	0.00482991998662804	0.0307526089674909	MYH15
ENSBTAG00000011133	0.768072064709185	7.79448732967119	7.94030816752715	0.00483456008151335	0.0307619148381895	AP1S3
ENSBTAG00000006693	0.997221060744065	6.38373264663652	7.93747224019178	0.0048421426651633	0.0307850267031584	MTX2
ENSBTAG00000013938	-1.01469528043519	6.54690523575513	7.93657125659147	0.00484455421253463	0.0307850267031584	PHC3
ENSBTAG00000006160	0.997778255983857	4.08436254482756	7.93421901877555	0.00485085591490367	0.0308048448454316	SUOX
ENSBTAG00000013023	-1.16282907382447	5.00591891814334	7.93193095411926	0.00485699370827662	0.0308235967925909	MAP4K4
ENSBTAG00000014964	-1.14330000583898	4.70692306267806	7.92967769062832	0.00486304587915136	0.030841781139205	GALK1
ENSBTAG00000009746	1.30652388404067	3.93548913847365	7.91809919974116	0.00489426661412473	0.0309991572588345	MPHOSPH6
ENSBTAG00000017009	0.999790405703081	5.60224430337548	7.91875316266534	0.00489249781155181	0.0309991572588345	CMC2
ENSBTAG00000017009	0.999790405703081	5.60224430337548	7.91875316266534	0.00489249781155181	0.0309991572588345	LOC101905951
ENSBTAG00000015172	1.58856171538603	6.93910402230533	7.91617649844762	0.00489947080434856	0.0310118237046994	MCM6
ENSBTAG00000006423	0.892304303674469	5.94538903235265	7.9116360449472	0.00491178287378783	0.0310694344134109	PHF5A
ENSBTAG00000015434	-0.842600020587262	9.85469244523609	7.90679925517712	0.00492493317984349	0.03113226865743	DSTN
ENSBTAG00000007204	1.00718413372064	5.76113036652807	7.90317379710437	0.00493481362357615	0.0311743643922781	KRT80
ENSBTAG00000019298	-0.797246736316086	4.29345143750188	7.90137480496715	0.00493972390335351	0.0311850280082553	STRADB
ENSBTAG00000005574	-0.644323204039952	9.89255165780345	7.89710871129935	0.00495138795149472	0.0312382872194041	CLU
ENSBTAG00000053398	0.937231864862814	5.8864915444857	7.89455840922359	0.00495837420375827	0.0312619840677346	KNL1
ENSBTAG00000002377	0.800315984469421	7.73145797419262	7.8862639449947	0.00498116544482387	0.0313475752566577	PSMB2
ENSBTAG00000015178	1.10397047153841	3.22593713885932	7.88438208279378	0.004986351200186	0.0313475752566577	ECI2
ENSBTAG00000018142	2.32747610206994	4.76598446025537	7.88508172680837	0.00498442258337729	0.0313475752566577	DTL
ENSBTAG00000019695	-1.2255166670902	5.94157369190675	7.88373164677526	0.00498814485381823	0.0313475752566577	RLF
ENSBTAG00000051588	0.904484493179002	4.26785032149438	7.88565972334128	0.00498282986956561	0.0313475752566577	LOC784541
ENSBTAG00000017195	-0.85585929622111	4.36146263533899	7.88108337670021	0.00499545455957274	0.0313557528170613	FANCC
ENSBTAG00000018972	1.1342956917976	6.6475492569133	7.88091274855505	0.00499592589831665	0.0313557528170613	GARS
ENSBTAG00000000137	-0.978441575289335	7.39174711124084	7.87363398001201	0.00501607483590636	0.0314618096318222	FRYL
ENSBTAG00000014883	-0.850317475643072	8.59425307663741	7.87116873064357	0.00502291784489005	0.0314843257142784	GABARAP
ENSBTAG00000039552	1.20536558422185	5.10833643342202	7.8692653282594	0.00502820779319723	0.0314970841569986	PLK4
ENSBTAG00000051745	-0.82654875650853	4.80528030321039	7.86776974127029	0.0050323683209739	0.0315027558928754	LZIC
ENSBTAG00000000077	1.12327483495925	6.2111377244534	7.85877151563376	0.0050574743651662	0.0315922151405285	ADSL
ENSBTAG00000008753	-0.772890799225275	6.71707636836995	7.86127970664935	0.00505046343155071	0.0315922151405285	BRD8
ENSBTAG00000011634	-0.770023365645808	4.54506871107351	7.85797023426678	0.00505971620870212	0.0315922151405285	ACPP
ENSBTAG00000013526	0.905276341191496	8.07040133964443	7.85877495667796	0.00505746473991632	0.0315922151405285	EFTUD2
ENSBTAG00000018548	1.04191874719944	5.71688636260278	7.85620215657356	0.00506466656070403	0.0316027356379714	INTS7
ENSBTAG00000030600	-0.724991068817951	6.29512029757213	7.84999839313004	0.00508207524273587	0.0316909305407202	BCNT2
ENSBTAG00000022007	1.27130658132692	3.9516568241003	7.84432769104567	0.00509804141994933	0.0317700224483385	SAMHD1
ENSBTAG00000003418	-0.713286821065914	10.7089333689282	7.82255523199218	0.00515981941982425	0.0320518179364949	MSN
ENSBTAG00000016377	1.19086044901941	3.88025982980716	7.82387797640545	0.00515604453736176	0.0320518179364949	IPP
ENSBTAG00000017721	1.83853307911964	5.02228848739167	7.82264884720532	0.00515955216569266	0.0320518179364949	EEF1AKNMT
ENSBTAG00000021196	1.20194800359899	4.25935194090551	7.82590784559727	0.00515025711691102	0.0320518179364949	C5H12orf45
ENSBTAG00000049300	-1.23202185474248	2.92843254658424	7.82393743041198	0.00515587493208424	0.0320518179364949	AARSD1
ENSBTAG00000002462	0.764888937023013	5.38940926538188	7.82010938271562	0.0051668068694725	0.0320746355886818	MRPL47
ENSBTAG00000005652	1.25841988986743	4.2974395913121	7.81824309377952	0.00517214508273859	0.0320871923786821	ALG3
ENSBTAG00000025219	-1.55415044467662	4.86093716432155	7.81501136424158	0.00518140221349747	0.0321240298668985	LOC100848263
ENSBTAG00000009638	0.817354482039072	6.61581336436778	7.80391337269358	0.00521332063517641	0.032282380775272	PRMT7
ENSBTAG00000013776	0.813678499957982	6.0813501733744	7.80351847549264	0.00521446006613281	0.032282380775272	ITPA
ENSBTAG00000021214	0.754940481237462	6.44363893678742	7.802655783776	0.00521695014801874	0.032282380775272	FBXL5
ENSBTAG00000016763	-1.38498527565139	3.24499735965382	7.79149297867757	0.00524928010420188	0.0324616823312881	MEPCE
ENSBTAG00000020237	-1.03841601909592	8.09529848425322	7.78738870281125	0.00526121828029174	0.0325147321306919	NECAP1
ENSBTAG00000015457	-1.05015407249092	3.45545650956128	7.78271925179393	0.00527483405048583	0.0325780752652214	FGFR1
ENSBTAG00000000341	1.65428592390675	2.58706450454867	7.78077517836472	0.0052805134086203	0.0325923525310123	ISOC1
ENSBTAG00000010619	-1.90462635162939	2.37328697437157	7.77385384713403	0.00530078382935648	0.0326757871977784	PPP3R1
ENSBTAG00000013628	-1.23656972813079	4.17628850323738	7.77499116017524	0.00529744755600546	0.0326757871977784	PHYKPL
ENSBTAG00000044150	0.983250094436791	4.08522343193936	7.76764646814673	0.00531903077278502	0.0327673964474942	UCK2
ENSBTAG00000019675	-2.18088006298554	2.09239281509992	7.76513581282602	0.00532642916173084	0.0327747735133012	ATXN1
ENSBTAG00000046337	1.69129503475891	8.62515872534589	7.76494179945649	0.00532700131601807	0.0327747735133012	TUBB6
ENSBTAG00000002917	-0.778877952819861	5.0227443429749	7.75982822691863	0.00534210408442184	0.0328314822549996	PRKAG2
ENSBTAG00000020227	1.69668169170935	2.79935240547272	7.75952427934232	0.00534300315681178	0.0328314822549996	FAM72A
ENSBTAG00000017135	-0.834642341636347	6.24518890484421	7.75823449789143	0.00534682002752809	0.0328340889761528	CTSS
ENSBTAG00000008010	-1.22306845700539	4.44504132902529	7.74535552802232	0.00538508576917506	0.0330237688543071	FLCN
ENSBTAG00000009611	-1.969760323239	3.29790327995398	7.74325368264735	0.0053913571801824	0.0330237688543071	PHF21A
ENSBTAG00000017147	1.16361192001749	7.23097675292114	7.74468317704827	0.00538709109649124	0.0330237688543071	AK3
ENSBTAG00000048722	1.28740781844486	3.3632837514431	7.74429805708732	0.00538824008291338	0.0330237688543071	LOC101906178
ENSBTAG00000003455	-1.34942580998363	3.07428244132276	7.74028913383338	0.00540021535507093	0.0330568708413218	ANKRD6
ENSBTAG00000013038	1.04674392969782	6.31203203068536	7.7391601659693	0.00540359265044132	0.0330568708413218	UBE2L3
ENSBTAG00000004679	0.883506156046516	9.17228034143428	7.73451885052623	0.00541749973618593	0.0331050449748462	WARS
ENSBTAG00000008730	1.34446886859936	3.99783318279307	7.73310969128005	0.00542172931237149	0.0331050449748462	SFXN4
ENSBTAG00000018650	1.81640916558186	2.94962695231192	7.7337647573632	0.00541976272002955	0.0331050449748462	HEPACAM
ENSBTAG00000007366	1.21673786213104	3.7358559851983	7.72874012430837	0.00543486593843451	0.0331643332611407	HAUS8
ENSBTAG00000008810	-0.83113144837959	7.05787272481784	7.72322127270088	0.00545150415455583	0.0332361725672033	GPBP1L1
ENSBTAG00000018528	1.0405959749287	3.78058382418282	7.7215795038635	0.00545646376989413	0.0332361725672033	USP45
ENSBTAG00000019096	1.16804090995756	8.5782461221137	7.72142149807252	0.00545694133181298	0.0332361725672033	UQCRC1
ENSBTAG00000012338	-1.21730735183718	4.2856031551065	7.71864895048585	0.00546532810948502	0.0332454088268988	FAH
ENSBTAG00000050113	-2.85357083859058	1.57729964966258	7.71868239521614	0.0054652268630608	0.0332454088268988	NA
ENSBTAG00000051118	0.992116879405417	4.40559901027757	7.71507068850065	0.00547617155126668	0.0332904448952003	NOL12
ENSBTAG00000001776	-0.802790878096808	6.90042946400718	7.71200667065993	0.00548547407824292	0.0333260628557658	SIRT2
ENSBTAG00000001057	-0.804060400258862	7.1204821133119	7.70479875259784	0.00550742130425468	0.0333356556997796	ARFGAP3
ENSBTAG00000001354	-1.32125367353284	2.6388875797448	7.70507739859381	0.00550657119987832	0.0333356556997796	INPP5E
ENSBTAG00000016716	1.42821672190394	5.19256598397996	7.70534301451828	0.00550576097272812	0.0333356556997796	RRS1
ENSBTAG00000021490	1.70388372890694	3.7950447453194	7.70982512880858	0.00549210717827752	0.0333356556997796	WDR4
ENSBTAG00000035081	-0.609603984441398	8.08260545363221	7.70780134799889	0.0054982679096946	0.0333356556997796	SERINC2
ENSBTAG00000046273	-0.924703354630711	5.51571434398383	7.70470088051689	0.0055077199280789	0.0333356556997796	FAM57A
ENSBTAG00000009494	-1.20701940518443	3.37246424867412	7.70029460567735	0.00552118131601991	0.0333962454852754	CBLC
ENSBTAG00000009218	1.1298200591109	7.16473076511276	7.69644216572526	0.00553297819794176	0.0334466976887447	ANLN
ENSBTAG00000006528	-2.03281886335971	2.32464834625704	7.69502734798655	0.0055373170811385	0.0334520316549678	BBS9
ENSBTAG00000000599	-1.61622894939097	5.35007208011935	7.68059279965414	0.0055817829139978	0.0334711952852402	CCNI
ENSBTAG00000004499	1.47860886971213	2.21295586256789	7.68266676050816	0.00557537171514676	0.0334711952852402	RGS3
ENSBTAG00000005164	-0.90299476926402	4.24534682573709	7.68742197202698	0.0055607003451583	0.0334711952852402	GZMK
ENSBTAG00000005278	-1.16595252355134	5.63337443027497	7.68470142099668	0.00556908930203538	0.0334711952852402	WEE1
ENSBTAG00000007608	-1.81958489904406	2.93898057548087	7.68645626794851	0.00556367666633848	0.0334711952852402	BMT2
ENSBTAG00000008909	0.913926391703729	6.15108773282106	7.68293476382555	0.00557454378925904	0.0334711952852402	PNPT1
ENSBTAG00000010666	-1.01376318118703	3.34598415879625	7.68052551678579	0.00558199103021054	0.0334711952852402	KHNYN
ENSBTAG00000014727	1.29061815366106	4.05686013904551	7.6915608271668	0.00554796268246201	0.0334711952852402	RFC4
ENSBTAG00000020381	0.676235564210961	6.09009430778617	7.68453464011062	0.00556960399898801	0.0334711952852402	FCF1
ENSBTAG00000021595	-1.85922329096245	2.21893264860646	7.68463860870802	0.00556928313925901	0.0334711952852402	HIP1R
ENSBTAG00000021853	-0.641524224143158	6.42647341531422	7.68998521807106	0.00555280823626365	0.0334711952852402	IP6K2
ENSBTAG00000054647	1.10735960872889	5.55199169905948	7.68381702641701	0.0055718191562208	0.0334711952852402	RPE
ENSBTAG00000000825	1.31641197054151	3.53803930752739	7.67345776133427	0.00560389681362328	0.0335817420199666	MRPS26
ENSBTAG00000007881	2.3489511441369	3.83670987724155	7.66793202706356	0.00562108431145036	0.0336638947810746	LOC100139670
ENSBTAG00000005633	-1.54173216193666	4.98232450269467	7.66186611106553	0.00564001392599832	0.0337146724989572	ARHGEF28
ENSBTAG00000011395	1.08970413884685	6.30888156838945	7.66259517090822	0.00563773535065768	0.0337146724989572	DNM1L
ENSBTAG00000017263	-1.73551108061245	4.96389615249472	7.66244502076254	0.00563820454731894	0.0337146724989572	MXI1
ENSBTAG00000031981	0.853235111751615	4.43670298249006	7.65479218966717	0.00566217131250121	0.0338262308409795	LRRC57
ENSBTAG00000046101	-1.7311259337449	2.59107384964074	7.64686927981002	0.00568709338019958	0.0339541577628449	ZNF470
ENSBTAG00000013721	0.989934713373439	4.15089303542981	7.63606890718143	0.00572124703128656	0.0341234636306677	PSMD10
ENSBTAG00000031814	-3.35160945599973	5.26794205239689	7.6356730715942	0.00572250273533516	0.0341234636306677	SDS
ENSBTAG00000012267	-1.5397579567166	6.11005301563125	7.63177149692392	0.00573489470007537	0.0341762998197841	ZFC3H1
ENSBTAG00000004492	-1.20713898581065	3.62278587499007	7.62637912546954	0.00575206672197814	0.0342575395294181	SWT1
ENSBTAG00000010571	1.0626775218993	6.16673308721904	7.62203569561983	0.00576593651674346	0.0342768633962182	PPAT
ENSBTAG00000014440	1.20536401071818	7.32384634978979	7.62274978101699	0.00576365389995372	0.0342768633962182	PSMA4
ENSBTAG00000031503	-2.38971019421627	7.00321279691335	7.62262680658644	0.00576404692938595	0.0342768633962182	NDUFA4L2
ENSBTAG00000003303	0.83721821813269	5.65403868715753	7.61993161080709	0.00577266771287544	0.0342958122315583	MRPL58
ENSBTAG00000011912	1.7317098570886	1.5229800408512	7.61598456843434	0.00578531636000311	0.0343498722282884	SLC25A25
ENSBTAG00000000977	-0.920847579204783	4.66777677569329	7.60703323668427	0.00581410655841282	0.0344838609389856	CADM1
ENSBTAG00000002281	-1.54755170384311	1.96951035849762	7.60675325799976	0.00581500940818605	0.0344838609389856	NA
ENSBTAG00000016900	0.710685460439839	5.36630164633845	7.60450203016356	0.00582227416293906	0.0344846813640907	TRAPPC13
ENSBTAG00000022382	-1.05011457317071	4.01774952240301	7.6053582287135	0.00581951010368597	0.0344846813640907	TMEM218
ENSBTAG00000016558	-1.73941325320272	3.60780974457695	7.59531240394298	0.0058520254245381	0.0346396954487338	SPSB3
ENSBTAG00000003555	1.05595796404268	5.79840414445029	7.59314206844003	0.00585907445980042	0.0346602216515577	THADA
ENSBTAG00000002477	0.964909224438885	4.66161060781985	7.59166418646258	0.00586387943124238	0.03466745579448	MRM2
ENSBTAG00000025443	-1.17194762862452	5.34136591518806	7.5891448374278	0.00587207974718177	0.0346947422425062	FNIP1
ENSBTAG00000006747	-1.7491856215812	3.42608438639333	7.58778381267041	0.00587651465975042	0.034699761364896	LTBP3
ENSBTAG00000010388	-0.883101504867806	4.32648567489099	7.58625297631094	0.00588150698841154	0.0347080638011262	MGAT4A
ENSBTAG00000012142	0.983432967360134	5.51445263425617	7.5835099482016	0.00589046331429252	0.0347219378314061	RAD18
ENSBTAG00000012784	0.846502448316347	7.40343612195606	7.58333547244661	0.00589103346963927	0.0347219378314061	RACGAP1
ENSBTAG00000018604	-1.04521098832098	3.82595506615134	7.58184784126996	0.0058958970674971	0.0347294533288113	SEMA4G
ENSBTAG00000002050	1.52280543942322	3.67360820300419	7.57886905938382	0.0059056480870826	0.0347657312571687	COA7
ENSBTAG00000006463	0.952452703575701	7.16880274157471	7.57136309373201	0.00593029183581345	0.0348895832139833	DLST
ENSBTAG00000007111	1.46428933281514	4.42461590428326	7.5684833224104	0.00593977458888669	0.0349241424491163	STEAP3
ENSBTAG00000012418	1.01940024858374	5.64768421694218	7.5654692015243	0.00594971631015657	0.0349613566786249	MED23
ENSBTAG00000018469	-0.839557855173286	5.65057748370465	7.56367819070028	0.00595563178700852	0.0349748813317163	ALDH6A1
ENSBTAG00000006671	1.06997265498435	5.95228326235619	7.56227644638741	0.00596026575279753	0.0349808683781531	DDX27
ENSBTAG00000047608	0.801734915719094	5.28452806378226	7.5557474602297	0.00598189816559098	0.0350865517858118	MRPS22
ENSBTAG00000045748	-1.01826225442989	4.82591599071749	7.54632272716925	0.00601326639260854	0.0352491775576411	RAF1
ENSBTAG00000008864	-1.45732734877578	6.50890509459826	7.54404374939059	0.00602087665391613	0.0352724238841406	LY96
ENSBTAG00000018770	-0.874233095087193	6.06199672789041	7.53787962124184	0.00604150999512475	0.0353718897355217	HSDL1
ENSBTAG00000008499	1.16798045671179	4.32654052673247	7.53504528668159	0.00605102163563164	0.0354061592440405	TROAP
ENSBTAG00000051831	-1.30351882961049	4.04040292404603	7.52530994105324	0.00608380866751859	0.0355764956400271	CHD2
ENSBTAG00000027201	-1.89824657265113	3.25598416451246	7.52344951540781	0.00609009487561669	0.035591750124528	RAPH1
ENSBTAG00000001848	1.49941935065204	5.04171571624316	7.51342275412755	0.00612408869171465	0.0357652148530682	KATNB1
ENSBTAG00000012752	0.893468234313481	5.68799604909703	7.51251746581417	0.00612716741334853	0.0357652148530682	MRPL2
ENSBTAG00000031435	0.887827195874652	7.69780943750217	7.5106051893898	0.00613367591219599	0.0357816247608395	SELENOT
ENSBTAG00000021526	-1.6723999213178	2.49368186393647	7.50764196229562	0.0061437752979799	0.0357973855110472	RPRM
ENSBTAG00000046773	1.77155309621389	1.89494228554836	7.50799844383521	0.00614255942631695	0.0357973855110472	MCOLN2
ENSBTAG00000000950	0.812661299395827	5.61996885385649	7.50639604226635	0.00614802675723174	0.0357975982231048	MRPS16
ENSBTAG00000030632	0.894120119952314	5.17063685293693	7.50546388327813	0.00615120953141385	0.0357975982231048	ALG10
ENSBTAG00000003342	0.799295948327932	6.77001420826621	7.50354544398767	0.00615776516467214	0.0358142134998179	AMD1
ENSBTAG00000012586	0.694195046703323	8.89210083183347	7.50021213298651	0.00616917261707994	0.0358590105634232	HSPD1
ENSBTAG00000019373	-1.42452324810747	2.80054923237007	7.49565841232508	0.00618479149301062	0.0359282185290257	CAPRIN2
ENSBTAG00000003081	0.78913769226769	4.83414159028845	7.4909167278572	0.00620109796202187	0.0359841964508323	RWDD4
ENSBTAG00000017140	1.66467610228327	4.46012559519909	7.49069429154661	0.00620186398842614	0.0359841964508323	CIP2A
ENSBTAG00000024482	-1.60206048412412	2.35205226580354	7.48801385250393	0.00621110248472366	0.0360162072181879	RABGAP1L
ENSBTAG00000001892	1.03943884593278	3.94639248295978	7.47676675423545	0.00625002050339007	0.0361985029514118	YAE1
ENSBTAG00000020654	-0.967768822132694	6.50717684589891	7.47778794581912	0.00624647665276804	0.0361985029514118	BAZ2B
ENSBTAG00000051958	1.26125586703844	3.58931204377436	7.47532563816788	0.00625502511346266	0.0362058212010118	CYB5D1
ENSBTAG00000006323	-1.22251915798163	6.66898173634974	7.47315900176581	0.00626255695968594	0.0362277503023554	SNX9
ENSBTAG00000001888	-1.21119348249634	6.86600875189149	7.46934264890336	0.00627584621099577	0.0362829388470831	MED13L
ENSBTAG00000047702	1.21161400510382	5.56733705625814	7.46765709958949	0.00628172476774678	0.0362952431655244	NAA10
ENSBTAG00000008453	0.944488617570215	5.60201379947196	7.46330513222131	0.00629692878248902	0.0363613823132033	LBR
ENSBTAG00000000023	-0.772562691613848	5.87146727676717	7.4608098459256	0.00630566324114795	0.036368420052342	RNF2
ENSBTAG00000010480	1.01247763211631	6.34231441407683	7.46099692032056	0.00630500798044607	0.036368420052342	TIMM50
ENSBTAG00000006743	1.05980667714306	6.36030557424389	7.45917725539157	0.00631138462535426	0.0363797381799753	RBBP8
ENSBTAG00000008034	-0.804659067629656	6.18665871535532	7.44742848438494	0.00635271456697088	0.0365567624741201	LMAN2
ENSBTAG00000011007	-0.784437479847511	7.31807562112515	7.44778492661184	0.00635145661633226	0.0365567624741201	TTYH2
ENSBTAG00000016174	0.784242622726177	7.49021310898421	7.44722641390298	0.00635342782408246	0.0365567624741201	NCL
ENSBTAG00000050417	0.978861840636652	4.34225416452548	7.4402098958851	0.00637824510433341	0.036677751705133	LOC788334
ENSBTAG00000017465	-0.774997928850251	7.56931556013938	7.43771040670933	0.0063871096314938	0.0367069162788581	GNS
ENSBTAG00000005587	1.02011015489571	4.35604787891611	7.43648263728098	0.00639146856446311	0.0367101678141685	LOC100139548
ENSBTAG00000010718	-1.1620189580484	4.69027623197335	7.43003156055727	0.00641442168168131	0.036820150080256	RALGPS2
ENSBTAG00000002708	0.752597634478277	6.61917089487373	7.42550943644232	0.00643056168269707	0.0368690615907241	MRPL42
ENSBTAG00000015154	-1.28070517382258	7.09200466039911	7.42618644226454	0.00642814273178935	0.0368690615907241	MCL1
ENSBTAG00000021634	-1.00775511476239	3.68544329794436	7.42219113174949	0.00644243147675874	0.0369152467922268	PIAS3
ENSBTAG00000000108	-0.955995631281311	5.83566968537209	7.41874671487441	0.00645477604249222	0.0369494547060671	KHDC4
ENSBTAG00000002463	0.786525189543372	6.94448575672924	7.41738107802504	0.00645967707869669	0.0369494547060671	NDUFB5
ENSBTAG00000005571	-0.91012285353853	5.79267166262677	7.41733150213357	0.00645985506950461	0.0369494547060671	PHF20
ENSBTAG00000006347	1.04274379658203	6.62413285289442	7.40960705706106	0.00648764916635764	0.0370650641135549	UTP4
ENSBTAG00000012343	-1.25412572563798	3.49974419125287	7.40958556774685	0.00648772665926453	0.0370650641135549	TSPAN5
ENSBTAG00000004208	-1.23592416020092	5.55015737343762	7.39649664490302	0.00653510283150751	0.0373137021848553	PLEKHG6
ENSBTAG00000019011	-0.657240543865557	6.88512806289453	7.3909097405198	0.00655543240356265	0.0374077091991034	PGM1
ENSBTAG00000000084	1.14147465707111	5.35013428100846	7.38917622763575	0.00656175340997539	0.0374217144971961	MRPS30
ENSBTAG00000001872	0.832775710489926	4.18731162081027	7.38467313101275	0.0065782024025497	0.0374713613018693	ORC6
ENSBTAG00000021370	1.01004740763484	5.62450591211894	7.38544365168168	0.0065753848479438	0.0374713613018693	BLMH
ENSBTAG00000001945	1.2908718771496	5.67497390908714	7.38052396799225	0.00659339580826341	0.0375358144896313	ARG2
ENSBTAG00000018808	1.55844113438358	3.2268851423055	7.36802607150999	0.00663937748315662	0.0377753646572544	SLC25A35
ENSBTAG00000037702	-1.01490700008615	4.52589653456112	7.36581195193811	0.0066475576484755	0.0377996844429764	SP140L
ENSBTAG00000052186	-2.5256254221482	2.90912296158259	7.35828349621769	0.00667544894104004	0.0379359922791459	LOC618701
ENSBTAG00000046542	0.973198688634886	4.30373764078558	7.35560534492858	0.00668539970203853	0.0379702454908033	C7H19orf24
ENSBTAG00000012366	1.03958189959047	5.91244145010077	7.34722897771294	0.00671662026342516	0.038125191149225	MRPS23
ENSBTAG00000012046	-1.87606596142539	2.43429208413468	7.3429666687443	0.00673256394396596	0.0381932906504704	JUNB
ENSBTAG00000009965	-1.43561804394552	3.62601871610152	7.3324331858958	0.00677213170326567	0.0383769472164655	ECI1
ENSBTAG00000016555	1.30184967458859	2.94953531481039	7.33185903768571	0.00677429523479813	0.0383769472164655	TRPT1
ENSBTAG00000019794	-0.886900676813296	7.58773708507421	7.33118545886324	0.00677683434520971	0.0383769472164655	SYPL1
ENSBTAG00000018499	-0.697899268111225	10.6981391354946	7.32758187391449	0.00679043487227854	0.0384314787683694	ANXA8L1
ENSBTAG00000047828	1.12513462951859	3.09506775822413	7.32061733727839	0.00681679924494973	0.0385581432452504	NA
ENSBTAG00000002531	-1.1904701873514	3.44436051438673	7.31773264601227	0.00682774989082047	0.0385975253757947	ARHGAP10
ENSBTAG00000001185	-1.13141866837327	3.30025611050804	7.31372623316628	0.0068429885438612	0.0386385315796317	KMT5B
ENSBTAG00000032493	-0.870153717316952	4.49614994495059	7.31463788166512	0.00683951797907984	0.0386385315796317	RETREG3
ENSBTAG00000030921	1.1673724652823	3.48121090546057	7.3119246461603	0.00684985231596021	0.0386547351101241	FAM3B
ENSBTAG00000011734	-0.795143567278058	10.7154491044546	7.30557882626293	0.00687408498053185	0.0387688778797129	ANKRD1
ENSBTAG00000026613	1.01526110883795	4.97857042278619	7.30064658885689	0.00689298008982965	0.0388528021603794	MSTO1
ENSBTAG00000009506	-0.72879865573888	8.46910152112715	7.29774726426039	0.00690411198075228	0.0388702709422458	NAGA
ENSBTAG00000031287	-2.24103048029392	1.82143477182831	7.29828290488382	0.00690205401873001	0.0388702709422458	TMEM158
ENSBTAG00000012739	0.909493769944156	7.98149367954296	7.29569766793515	0.00691199243694873	0.0388920132585987	C1QBP
ENSBTAG00000000222	-0.969550983241786	6.84338189385228	7.29275995517728	0.00692330362166183	0.0389104137342876	ARID4B
ENSBTAG00000007413	1.67655394420402	2.53802913682521	7.29309278311141	0.006922021172725	0.0389104137342876	CEP41
ENSBTAG00000007639	1.54718908452904	5.52000224161313	7.28760938305388	0.00694318071818907	0.0389768578831983	SDAD1
ENSBTAG00000025121	0.819485054244002	5.49803592394646	7.28769194708851	0.00694286162762259	0.0389768578831983	EMC6
ENSBTAG00000015045	-2.02125470536065	2.46695405334916	7.27890851502237	0.00697689164105473	0.0391433955374653	NA
ENSBTAG00000016048	-1.02046644910742	4.99843558883996	7.2774647466224	0.00698250157658785	0.0391521728031386	CPT1B
ENSBTAG00000011649	1.24962081223508	6.63105953335257	7.27529061855816	0.00699095810791175	0.0391768920488535	FARSB
ENSBTAG00000014809	0.916604792661356	6.27755550006744	7.26224969501688	0.00704190240640523	0.0394103933659941	ANXA6
ENSBTAG00000017352	-0.656882998689622	6.60920226507342	7.2613179055498	0.00704555692262631	0.0394103933659941	ZC3H11A
ENSBTAG00000025297	1.27518108992169	2.34429980213454	7.26046235664369	0.00704891412652777	0.0394103933659941	MMGT1
ENSBTAG00000050233	-1.27277660548208	3.66097234066891	7.26325794877553	0.00703795017553807	0.0394103933659941	PRRG1
ENSBTAG00000007759	1.17594523760642	4.52755637768886	7.25927131683543	0.00705359052996345	0.0394137697165048	ABCB8
ENSBTAG00000018569	-0.873291893773476	5.54736584396333	7.25192758554378	0.0070824944745941	0.0395202629853008	CUL4B
ENSBTAG00000018674	0.806159343585907	6.07673283177995	7.25161252600788	0.00708373721043401	0.0395202629853008	PAK1IP1
ENSBTAG00000025593	-1.02540307815473	6.35187866944416	7.25131794071006	0.00708489938825139	0.0395202629853008	CCDC32
ENSBTAG00000020321	1.00212838764556	4.18413466611468	7.24522307036038	0.00710898821361788	0.0396120380513406	SNX11
ENSBTAG00000021226	0.868547124200784	5.22166996443231	7.2450841770047	0.00710953813754688	0.0396120380513406	SAR1B
ENSBTAG00000002026	0.791271294753177	8.17683037643378	7.23785390143254	0.00713822525225047	0.0397261322549051	RPL5
ENSBTAG00000015343	1.54213476580945	3.90662767585961	7.23851781147017	0.00713558617349989	0.0397261322549051	WDR34
ENSBTAG00000009449	1.31563060794534	4.44369032835967	7.23580864848353	0.00714636151472423	0.0397485555974144	DMAC2
ENSBTAG00000016726	1.31653820263299	3.7044670458306	7.23356976307951	0.00715527893471462	0.0397752955371442	KIF15
ENSBTAG00000011494	-0.73452033967232	9.90023995768308	7.2313398422969	0.0071641719504564	0.0398018691943267	PYGL
ENSBTAG00000014102	1.62209534544174	6.35711517676846	7.22403827833509	0.00719336999813039	0.0399411559620803	WDR77
ENSBTAG00000020066	0.827742312243818	4.64401803625378	7.22181739768833	0.00720227511914417	0.0399676712173608	ZW10
ENSBTAG00000002232	-1.46421013586415	3.68008463401069	7.21854731892813	0.00721540774530547	0.0399946827944252	TRPC1
ENSBTAG00000014426	1.33897379095063	5.38857570484186	7.21899744257373	0.00721359859889392	0.0399946827944252	PRKAG1
ENSBTAG00000050085	-1.80157688718857	2.05651783585306	7.21353661313031	0.00723557821413535	0.040083529454151	NA
ENSBTAG00000002808	0.620550993647438	7.97747079828426	7.20626887491922	0.00726493675509765	0.0402149229242046	PSMA3
ENSBTAG00000013123	0.933728618482329	7.33795526087146	7.20560935151925	0.00726760696367367	0.0402149229242046	PHB2
ENSBTAG00000012113	1.9164235661324	4.81741034094653	7.20262610811057	0.00727969773813716	0.0402471075498172	HCCS
ENSBTAG00000020331	1.01258551220963	5.11443533076095	7.20212256350816	0.00728174057860405	0.0402471075498172	COQ6
ENSBTAG00000051697	0.934371785291785	4.05970511030465	7.19344132984778	0.0073170519133005	0.0404191943018963	NA
ENSBTAG00000000355	0.938430209592806	3.63074533883368	7.17857856511502	0.00737791372331812	0.0404860839894416	OXLD1
ENSBTAG00000000837	1.09360189763427	6.67842140578263	7.17822675033383	0.00737936062795774	0.0404860839894416	PARP1
ENSBTAG00000001013	0.88077681224696	4.38565923060227	7.18533573918895	0.00735017976465671	0.0404860839894416	SLC30A5
ENSBTAG00000004448	0.845340342136315	6.79009501467013	7.17897997863492	0.00737626318865221	0.0404860839894416	CKAP5
ENSBTAG00000004603	-1.22887655809769	3.32340248956482	7.17836501832088	0.00737879194019583	0.0404860839894416	PHC2
ENSBTAG00000008428	-1.29474531713395	8.46573002005928	7.18351334939562	0.00735764902158708	0.0404860839894416	UPP1
ENSBTAG00000008617	0.989946698139511	5.10916346940302	7.18882358995496	0.00733590604098493	0.0404860839894416	CSTF3
ENSBTAG00000008625	-1.42586837713341	2.32058133687321	7.18702877881757	0.00734324760682142	0.0404860839894416	PLEKHF1
ENSBTAG00000008862	-1.09261034189932	7.40114641875039	7.18191412860898	0.00736420998713488	0.0404860839894416	GOLGB1
ENSBTAG00000009479	0.980378140417262	7.48494639092009	7.18591429298966	0.00734781012179221	0.0404860839894416	UQCRQ
ENSBTAG00000012067	-1.08095228342396	5.08742361489168	7.17934233451448	0.00737477357552643	0.0404860839894416	EPG5
ENSBTAG00000017164	1.37262308513922	6.38434341610735	7.18292532954896	0.00736006073793786	0.0404860839894416	LARP4
ENSBTAG00000008951	-1.97336181463251	6.15411550436307	7.17454179777473	0.00739453312847391	0.0405059357025287	ALPL
ENSBTAG00000020595	-1.0918906817878	6.67954707898006	7.17617732406658	0.00738779504718301	0.0405059357025287	KCTD20
ENSBTAG00000050319	-1.75228818094858	7.88907566552579	7.17429872834735	0.00739553506782064	0.0405059357025287	NA
ENSBTAG00000005221	-1.30246623320782	7.09463038517161	7.17102088408058	0.00740905999835174	0.0405570603303439	WNK1
ENSBTAG00000030674	-0.90630312995223	7.16147301066675	7.16771122992652	0.00742274183212942	0.0406089855575741	AK4
ENSBTAG00000016782	0.82573123276097	6.75436661236287	7.16435614338078	0.00743663783819642	0.0406620231627485	SLC39A10
ENSBTAG00000047077	1.22020467083683	3.54666102532327	7.16161122935264	0.00744802642228056	0.0407012985402774	ENTPD7
ENSBTAG00000013677	0.669007598143042	8.74873429440605	7.15638769072971	0.00746974802646599	0.040796964672764	SEC14L1
ENSBTAG00000013513	-0.811553426342982	7.67469535051166	7.15271201828284	0.0074850717755509	0.0408575999118904	ATP6V1C1
ENSBTAG00000014119	-1.14782426160394	3.57173290268978	7.14146014186935	0.00753218049036911	0.0410915686503902	PRKCZ
ENSBTAG00000012103	-1.32289143236071	4.3804072841431	7.14038674812738	0.00753669031982877	0.0410930078396072	MAP2K4
ENSBTAG00000019730	-1.15266237370736	6.90792187669395	7.13231609245051	0.00757068744107561	0.0412530361022983	SFRS18
ENSBTAG00000031279	1.04593993842157	5.66928763688337	7.13139782003603	0.00757456552529283	0.0412530361022983	SELENOM
ENSBTAG00000021739	1.68700080222613	5.12229339598709	7.12932211877886	0.00758333919373334	0.0412775909544158	NPPB
ENSBTAG00000006031	-1.71525385581822	2.57583429298129	7.1255155059576	0.00759945616345279	0.0413420667509253	ADGRV1
ENSBTAG00000020776	0.885950406436202	7.97736778814044	7.12063660617386	0.00762016434692649	0.0414314328930082	POLR2E
ENSBTAG00000016028	0.952610183672779	3.12372244576725	7.11869741891293	0.00762841111818729	0.0414443499850344	ZNF691
ENSBTAG00000017745	0.798025411579219	5.48355164703982	7.11806449144566	0.00763110473995983	0.0414443499850344	IL6ST
ENSBTAG00000000748	1.52960115422947	3.90691066439472	7.11521384045281	0.0076432486385454	0.0414491995161624	GAR1
ENSBTAG00000012391	-1.60934282999058	3.75406155318909	7.11483918395696	0.00764484615998655	0.0414491995161624	MINDY2
ENSBTAG00000014915	1.03025291953947	3.73475609028194	7.11549218335235	0.00764206201567994	0.0414491995161624	ETV5
ENSBTAG00000049341	-1.75358251469257	3.7518165766935	7.11187586039328	0.00765749369571933	0.0414945263086067	SERTAD2
ENSBTAG00000016508	-1.15520618937215	5.83809281861009	7.10999797494947	0.00766551962701181	0.0415147727757248	CTDSP2
ENSBTAG00000038536	1.14480450464221	4.48103145889655	7.1087089385731	0.00767103384216958	0.0415214013000655	LOC616948
ENSBTAG00000019853	-1.16029994603152	5.04288565918249	7.10714053906182	0.00767774858095834	0.041534516918119	SMURF2
ENSBTAG00000009852	-1.54221390909555	7.26975062080824	7.10410116548864	0.00769077806524342	0.04158175984102	NAV3
ENSBTAG00000007184	1.02133002757206	3.38662211893587	7.10161988041389	0.0077014318411533	0.0416161124280746	NUDT7
ENSBTAG00000004874	1.14603820427528	6.09428822728405	7.0966120263248	0.00772297980842456	0.0416423719854705	AURKAIP1
ENSBTAG00000006911	0.696757349661145	6.61805898629541	7.09662909527102	0.0077229062589781	0.0416423719854705	NUP107
ENSBTAG00000012675	1.17887124983895	4.59421419653552	7.09678715090243	0.00772222523723268	0.0416423719854705	MYO19
ENSBTAG00000038488	-0.903145888320099	11.8131976762747	7.09649071531757	0.00772350255361847	0.0416423719854705	TMSB4X
ENSBTAG00000012781	-1.24568217241339	4.97264175449506	7.08913966893414	0.00775524679736644	0.0417674777092561	TP53BP2
ENSBTAG00000019984	1.67483362990123	6.54094134790886	7.08911868223433	0.00775533761557483	0.0417674777092561	GINS1
ENSBTAG00000013799	-1.30187849532262	6.56457940706645	7.08444947292506	0.0077755702917587	0.0418298884289276	NA
ENSBTAG00000015228	-0.620740012931625	7.39050452382467	7.08513153089681	0.00777261142682218	0.0418298884289276	CD74
ENSBTAG00000001050	-1.37618819865105	3.61665830850985	7.07567572737369	0.00781373491331992	0.041965220028363	LDLRAP1
ENSBTAG00000001298	1.20042326224335	3.10973530666399	7.07736842461786	0.00780635702302687	0.041965220028363	STAMBPL1
ENSBTAG00000017418	1.3070773180201	4.65843043911273	7.07654412641331	0.00780994896769586	0.041965220028363	RRP1B
ENSBTAG00000012995	-0.863169904335347	4.41684691694551	7.07362908387651	0.00782266505783797	0.0419898793287609	MCUB
ENSBTAG00000013212	1.0075364875991	7.94065450789669	7.07130590147644	0.00783281447550242	0.0420057288254937	COPG1
ENSBTAG00000015329	-0.979513127511487	4.81296632907935	7.06898231522255	0.00784297912664468	0.0420057288254937	MINDY1
ENSBTAG00000019554	1.04445061501979	4.23249876168534	7.06916414500116	0.00784218321641313	0.0420057288254937	FBP2
ENSBTAG00000048273	-1.09974179497547	8.72991179372382	7.06948404213828	0.00784078315446765	0.0420057288254937	C6H4orf3
ENSBTAG00000018717	0.740811970739904	6.37350262191983	7.06679826695535	0.00785254565913658	0.042033704031595	DDX20
ENSBTAG00000047532	-0.81985413690164	4.37591192908407	7.05976606696383	0.00788342912744747	0.0421756921478367	TRIQK
ENSBTAG00000038156	-0.749849534414295	7.86958411900406	7.05505453692344	0.0079041903204777	0.0422633999566758	DYNLT3
ENSBTAG00000000937	-0.994211060900777	5.85561710558387	7.05038557391182	0.00792481910348902	0.0423269311719463	ITPRID2
ENSBTAG00000023846	1.05824379131807	3.53439115531417	7.05087718453528	0.00792264443946057	0.0423269311719463	LOC510536
ENSBTAG00000005738	-1.53923418472858	4.44091545872864	7.0477588107592	0.00793644907005659	0.0423656669056854	ATP8B1
ENSBTAG00000009175	1.18235038480475	3.65169605953139	7.0437746157192	0.00795412237702947	0.0424089543403963	RPS6KB2
ENSBTAG00000009733	1.01104415869182	3.5135774587001	7.04462979502049	0.00795032553725557	0.0424089543403963	FBP1
ENSBTAG00000015267	-1.06148221643631	5.28617644019248	7.04198224821711	0.00796208617860096	0.0424089543403963	SGSH
ENSBTAG00000027715	1.65239864164534	2.4125089012187	7.0421831769724	0.00796119301139789	0.0424089543403963	LOC101906134
ENSBTAG00000005310	1.49824981565314	1.96316377995188	7.03897654178236	0.00797545936476587	0.0424568183345457	GPR180
ENSBTAG00000002869	1.26119184220834	2.46002772341251	7.03083474163699	0.00801179990824858	0.0426268276591698	ARL4A
ENSBTAG00000016762	1.40321283316664	5.32046769193368	7.02930753983724	0.00801863534226518	0.0426397543090343	SLC25A12
ENSBTAG00000027991	0.746084952645156	6.5201758322112	7.02802428464093	0.00802438353400862	0.0426468884360985	ANAPC1
ENSBTAG00000014921	1.87619017559873	2.93781026340592	7.02491518717426	0.00803832785446359	0.0426870974855025	IL6
ENSBTAG00000043202	-1.96593974371212	3.45156527151517	7.02437108837035	0.00804077068775275	0.0426870974855025	LOC112448165
ENSBTAG00000012170	-1.02277129344138	6.30734578668497	7.02289665228257	0.00804739426159549	0.0426988386314261	UBL3
ENSBTAG00000015171	1.30292211181506	3.76742854815381	7.01472126803819	0.00808422173589421	0.0428707386082105	CDK20
ENSBTAG00000005976	-1.06584843760032	6.09814910925249	7.00841468815429	0.00811274859739483	0.0429984561476381	HSD17B7
ENSBTAG00000018517	-1.75056971627826	5.45532254463961	7.00560110180457	0.00812550862539007	0.0430425136707855	VLDLR
ENSBTAG00000010709	1.15085440864558	6.61977656772277	7.00412726608503	0.00813220087862677	0.0430543983059901	DLAT
ENSBTAG00000016873	-0.968727826494615	6.47616170823865	6.99366116862649	0.00817988680501488	0.0432359063347537	OSER1
ENSBTAG00000020050	0.936890490122677	3.84832878339428	6.99415308907465	0.00817763911003318	0.0432359063347537	MLEC
ENSBTAG00000024549	0.912448701242163	6.03158388456885	6.99481154408251	0.00817463147005938	0.0432359063347537	SNRPC
ENSBTAG00000011814	1.13656303185032	2.9623610234828	6.99263195729083	0.00818459154727277	0.0432371599314988	CENPP
ENSBTAG00000010235	1.62694652529377	2.50809155431125	6.99092142286996	0.0081924168853508	0.0432548884977769	NOP9
ENSBTAG00000015481	1.12649324576724	3.31715229694166	6.98195304548301	0.00823357078372907	0.0434247945748937	MTIF2
ENSBTAG00000053098	-2.01954854782297	3.16949306725131	6.98198565935209	0.00823342074338931	0.0434247945748937	LOC100849046
ENSBTAG00000002755	-1.28233643940803	5.31736468862132	6.97916590563089	0.00824640337991171	0.043468786443783	ANKRD12
ENSBTAG00000013744	-1.34744407348745	2.32453986907301	6.9772704416018	0.00825514219479956	0.0434911628531683	SYNPO
ENSBTAG00000014249	0.681667649327205	7.60961873971154	6.97595145172791	0.00826122883271536	0.0434990672234016	IVNS1ABP
ENSBTAG00000020387	-1.12186214013039	5.31717214999801	6.97499793569148	0.00826563180655462	0.0434990672234016	MARF1
ENSBTAG00000008457	-0.835965186577758	6.77582540061287	6.97231435036935	0.00827803647217937	0.0435406722705174	SLU7
ENSBTAG00000003012	1.32106008790861	3.10777311199838	6.97027378620225	0.00828748156810544	0.0435666738816537	TRAF1
ENSBTAG00000000218	-1.07066046097122	4.50143737946179	6.96110967238617	0.00833003535232729	0.0436337502743492	MAP2K5
ENSBTAG00000010581	-1.17130974092623	3.41596331689449	6.96409164975414	0.0083161639874345	0.0436337502743492	MAGI1
ENSBTAG00000010719	-1.85108091173312	2.40176960965902	6.9664475681317	0.00830522159475682	0.0436337502743492	ANGPTL1
ENSBTAG00000010784	0.837917182499831	5.11876629991581	6.9629572812488	0.00832143798051962	0.0436337502743492	ABT1
ENSBTAG00000010931	0.70018677722555	5.82841883985005	6.96262984902615	0.00832296093986774	0.0436337502743492	SSBP1
ENSBTAG00000012377	-1.54519728438302	2.51323377607867	6.9607304597568	0.00833180104432707	0.0436337502743492	ECHDC3
ENSBTAG00000045580	-1.49801563233589	2.07783700336726	6.9622618241121	0.00832467304515355	0.0436337502743492	NA
ENSBTAG00000001424	-0.721968627422012	5.84608801968267	6.95645619464765	0.00835172940445812	0.04364364858334	MSH6
ENSBTAG00000001741	-1.54659719658202	3.26898723209457	6.95647822900174	0.00835162654639148	0.04364364858334	DLGAP4
ENSBTAG00000019712	-0.6297204900781	5.48587745941084	6.95710476618577	0.0083487023647527	0.04364364858334	ST14
ENSBTAG00000050877	-1.92979857146365	2.80596511604506	6.95708687256414	0.00834878586353861	0.04364364858334	NA
ENSBTAG00000022635	-1.27403996977447	3.62949822162859	6.95472739369566	0.00835980362237643	0.0436622663018667	LAMB2
ENSBTAG00000004018	0.806899900764479	6.09038470347364	6.94956225164884	0.00838397458941452	0.0437648900088208	DGKA
ENSBTAG00000007456	-1.03249494846912	3.81615710741431	6.94750309591434	0.00839363060670149	0.0437916749388986	TAZ
ENSBTAG00000010013	1.0808356760379	3.64998952264534	6.94522566029012	0.00840432345898771	0.0437958976232899	DNAJA3
ENSBTAG00000033731	-0.784096946940674	5.22055492893851	6.94443991008489	0.00840801589006743	0.0437958976232899	PRCP
ENSBTAG00000039582	0.8425291817106	6.36419732497151	6.94580497357315	0.00840160218776138	0.0437958976232899	NDUFC1
ENSBTAG00000008562	0.663031315157417	4.9895283436903	6.94198748621608	0.00841955110451949	0.0438323913875953	POGLUT1
ENSBTAG00000020179	0.889216899893911	4.77626847263222	6.94034610897419	0.00842728052672292	0.0438490435148518	AAAS
ENSBTAG00000004557	-1.64979624720338	7.42505064993136	6.93742710934455	0.00844104435292293	0.0438734840212611	DHRS9
ENSBTAG00000045757	-1.3311694205278	4.86409326578872	6.93819410486853	0.00843742554737597	0.0438734840212611	TNNC1
ENSBTAG00000019958	-1.88375171296971	5.21405813130389	6.93492141289968	0.0084528776961002	0.0439114065179054	NXNL2
ENSBTAG00000011855	0.721969114682352	4.8779748268694	6.9233597872936	0.00850769861795526	0.0441724824166154	EXOSC8
ENSBTAG00000018925	0.843662850368078	4.15375814136584	6.92100480626588	0.00851890958843899	0.0442069742610791	EXOSC3
ENSBTAG00000032007	0.917174225040612	3.6007089757802	6.91757278023882	0.00853527494647444	0.0442681623429687	LRP11
ENSBTAG00000001306	1.85818675395259	3.72549288779598	6.91645439936483	0.00854061480896847	0.0442721318271006	FXN
ENSBTAG00000001391	-1.34779338117562	3.23256457696014	6.91103162918977	0.00856655508588567	0.0443828266173455	ANKRD42
ENSBTAG00000001471	1.02233154894931	5.41583478443977	6.90929420691134	0.00857488323542671	0.0444022043619367	POC1A
ENSBTAG00000014123	0.89787917152846	4.97801198662759	6.90154100166931	0.00861214851297426	0.044571322624901	ZNF507
ENSBTAG00000011126	-0.960153307347287	6.42284221745196	6.89993058321324	0.00861990965056876	0.0445876459637651	STK38
ENSBTAG00000004781	1.21862125033263	4.7026686438108	6.89729287433698	0.00863263710687267	0.0446296270941847	POLR3B
ENSBTAG00000018408	-0.707627382041187	6.75051332558585	6.89287527563967	0.00865399597234886	0.0447161628512505	SNX14
ENSBTAG00000007554	-1.19538364332781	7.27790566993495	6.89166406107632	0.00865986157562381	0.0447225935586378	IFI6
ENSBTAG00000014269	0.82510566818718	5.93377029463535	6.88652416178391	0.00868479810446262	0.0448274538959943	SCARB1
ENSBTAG00000016368	0.745567215091383	7.95733583844514	6.88321830187813	0.00870087550660014	0.0448625855902377	LRPPRC
ENSBTAG00000021435	-1.83730545525833	3.58101170486388	6.8836775677517	0.00869864013618063	0.0448625855902377	MAFF
ENSBTAG00000010531	-1.05253563399386	8.0256490137534	6.87691809784176	0.00873159971659438	0.0449491606687236	CYP1B1
ENSBTAG00000018138	-0.858912949817809	4.47943919392493	6.87874613639889	0.00872267350074353	0.0449491606687236	GK5
ENSBTAG00000018667	1.02121037831485	4.85554096826933	6.87706796540128	0.00873086756949491	0.0449491606687236	RCL1
ENSBTAG00000036016	1.39456734527863	5.24563368778559	6.87458552637696	0.00874300311837198	0.04498393629963	FAM111B
ENSBTAG00000006656	1.24448358471931	2.80805073507872	6.87341846196499	0.00874871434647521	0.0449894035309177	RANBP1
ENSBTAG00000006716	-0.773990973679261	7.69334544792811	6.87152095709694	0.00875800826227345	0.0450132787903784	PTGS1
ENSBTAG00000003143	0.795148344976875	5.3093078631878	6.86910664117802	0.00876984811299138	0.0450502070262901	TBCCD1
ENSBTAG00000018033	-1.12963294189944	3.67370492091426	6.86707204444009	0.00877983853458278	0.045077600709651	PIP4K2A
ENSBTAG00000012124	-0.800732838956644	6.95329192361961	6.86519313428122	0.00878907483949152	0.0451010955973483	GPBP1
ENSBTAG00000010042	-0.851012429380705	7.39235591571616	6.8605511303193	0.00881193656481518	0.0451682115967095	RIOK3
ENSBTAG00000019299	0.807486777846738	5.37848003451099	6.86131443596314	0.00880817313053519	0.0451682115967095	GRHPR
ENSBTAG00000048377	-0.715732292901781	9.95453344818897	6.85969586151173	0.00881615537364996	0.0451682115967095	TMPRSS11BNL
ENSBTAG00000019376	-0.788595086780068	7.69286530470778	6.85787301943402	0.00882515385947316	0.0451903910327943	FNDC3B
ENSBTAG00000001640	-1.2124473063364	3.87656675265456	6.85092349605123	0.00885954662075172	0.0453425130595638	EPB41L1
ENSBTAG00000038330	1.22865931240161	3.89157297921348	6.84967623071565	0.00886573376756609	0.0453501963015352	LOC516108
ENSBTAG00000001857	1.15768869900711	3.6684030897789	6.84373208364464	0.0088952809538472	0.0454071354432051	DOK4
ENSBTAG00000003740	-1.20195116380839	4.96721400929911	6.8427195644607	0.00890032402725357	0.0454071354432051	KDM6A
ENSBTAG00000011951	1.28730489831815	5.38273044225085	6.84513907977888	0.0088882779581494	0.0454071354432051	MRTO4
ENSBTAG00000015910	-0.58871489092383	10.5391098417524	6.84504444737366	0.008888748791824	0.0454071354432051	ITGB1
ENSBTAG00000020304	1.05580556629343	4.7572655624507	6.84287100336958	0.00889956956650903	0.0454071354432051	MTG1
ENSBTAG00000021506	-1.05635207442757	9.48781292604055	6.83641890729723	0.00893177167705315	0.0455435649581245	ARL6IP5
ENSBTAG00000021102	-0.998097592842466	5.71146437356346	6.83420752122745	0.00894283603073217	0.0455759700397188	GALM
ENSBTAG00000000742	-1.01100942391366	5.52114917910976	6.82754836899631	0.00897623897273477	0.0457221267253301	AMOTL2
ENSBTAG00000046301	1.05548740054145	2.92138040596012	6.82020517201177	0.00901322127760214	0.0458863521960198	ZNF445
ENSBTAG00000012464	-1.07256511942203	5.72492052912415	6.81734552798797	0.00902766538288143	0.0459357232258288	AFAP1
ENSBTAG00000014495	0.94843746418966	4.73970895743683	6.81601188288436	0.00903440974632809	0.0459458841434384	FGFR1OP
ENSBTAG00000012977	1.52686165316838	3.79472710369784	6.81502860507517	0.00903938557464278	0.0459470449534626	COMTD1
ENSBTAG00000015333	1.01476153145348	3.21409717051509	6.81207013367908	0.00905437370094253	0.0459990701720324	TAF2
ENSBTAG00000006246	1.07010831817403	4.07507430047088	6.80916358226969	0.00906912357262755	0.0460343394910431	CBX5
ENSBTAG00000008853	0.663407069172296	8.81941795691172	6.80823868301157	0.0090738223157291	0.0460343394910431	HNRNPF
ENSBTAG00000052736	-1.41727993173326	3.25539199629513	6.80789167817561	0.00907558583890372	0.0460343394910431	NA
ENSBTAG00000002347	-1.69522069825732	3.41068906203898	6.80476476554486	0.00909149304962466	0.0460908694260175	MAST3
ENSBTAG00000008815	1.17769608517865	3.99979452947062	6.80032306296038	0.00911413794625449	0.0461587718872678	WDR89
ENSBTAG00000020268	-0.922980299565516	6.03390330852131	6.79933263310204	0.0091191952726241	0.0461587718872678	RSF1
ENSBTAG00000055014	1.14149764458452	4.08876324249477	6.79997544873262	0.0091159126045306	0.0461587718872678	SH3BGRL2
ENSBTAG00000015636	-1.42797934468449	5.37889405584495	6.79048317686746	0.00916451004905328	0.0463638934943741	SHFL
ENSBTAG00000012899	-0.915770800353828	3.82167860046841	6.7894563883009	0.00916978276009106	0.0463663310094887	IFNGR2
ENSBTAG00000003751	1.47564649629345	2.8217753538619	6.78689183791909	0.00918296567883829	0.0464087424750898	MACC1
ENSBTAG00000038240	-1.15009583810445	3.07633789572477	6.784819699072	0.00919363156084672	0.0464383957441934	NA
ENSBTAG00000004238	-1.32751282567385	2.8604791821733	6.78385180759871	0.00919861791681153	0.0464393449133552	TACC1
ENSBTAG00000008772	1.7171597882462	5.2014221326724	6.7804282775469	0.00921627739667363	0.0465042401694512	SMC2
ENSBTAG00000005441	0.901217693535421	5.10149603165567	6.77807806544496	0.00922842051172129	0.0465056816747096	ZMAT2
ENSBTAG00000007230	1.5534617517752	3.00658224320964	6.77914694910748	0.0092228957556961	0.0465056816747096	FANCF
ENSBTAG00000012063	1.52562922456597	2.89065512473553	6.77758329778082	0.00923097897263041	0.0465056816747096	E2F4
ENSBTAG00000011176	0.814720857947293	4.77833008955464	6.77620150137398	0.00923812813819328	0.0465174839341491	TPRKB
ENSBTAG00000006132	-0.948362672247785	5.84686381867686	6.77275692315236	0.00925597446177766	0.0465831101617702	DENND3
ENSBTAG00000003807	0.864074540766819	5.1684562984966	6.77176730965281	0.00926110816513196	0.0465847218410328	CNOT9
ENSBTAG00000050627	-1.07178899540053	3.96502633749347	6.76992193196467	0.00927068900761486	0.04660868998218	NA
ENSBTAG00000005347	0.957927071285993	5.19450655014893	6.76357502291917	0.00930371849317364	0.0466294083774907	GPN3
ENSBTAG00000007743	1.09650236352183	4.98734920650057	6.76800506110017	0.00928065177777725	0.0466294083774907	PUS7
ENSBTAG00000008977	0.688662100864309	6.99991578420922	6.76386208015818	0.00930222204050928	0.0466294083774907	TOMM6
ENSBTAG00000014512	-0.877341464447602	5.44470021450509	6.76467059838681	0.00929800849427819	0.0466294083774907	WDR19
ENSBTAG00000017291	-0.649328415407344	6.53270339690541	6.7641798203965	0.00930056592233072	0.0466294083774907	GPR108
ENSBTAG00000054342	0.901150521625628	5.07836986021124	6.76387079549445	0.00930217661061063	0.0466294083774907	MIC1
ENSBTAG00000010001	0.819565773095598	4.61956600377848	6.7600339848846	0.00932219850469146	0.0466978453045569	RHOT1
ENSBTAG00000000057	-0.838538282058612	5.12558612600023	6.75835606919831	0.00933096835493598	0.0467175953125041	THBS3
ENSBTAG00000013727	1.23140670499074	6.18148675959123	6.75583196840674	0.00934417682432887	0.0467595363525619	UMPS
ENSBTAG00000046415	1.44392063246384	3.45536794806911	6.75298489951468	0.00935909835159769	0.0468100019879909	SSNA1
ENSBTAG00000050149	-1.87205462450122	2.30825906532842	6.7474498418778	0.0093881775509788	0.0469311892243661	LOC100848369
ENSBTAG00000004022	-2.25992134842809	2.8312664180918	6.74423555335164	0.00940510672436063	0.0469698036567367	PLAG1
ENSBTAG00000018332	-1.29248123023929	7.0880241001565	6.74414036494812	0.00940560854378546	0.0469698036567367	PPTC7
ENSBTAG00000006611	0.939055625165596	6.89294322353202	6.72760983162712	0.00949317240629505	0.0473826315359069	NUP93
ENSBTAG00000013462	-1.3224823655193	2.87555291486856	6.72532786403557	0.00950532564004411	0.0474188358476015	L1CAM
ENSBTAG00000037811	1.84081131630011	4.59464097529204	6.72207038893762	0.00952270182320236	0.0474810449484557	CCL2
ENSBTAG00000014375	-0.959461874173902	4.80227916985217	6.72067175808697	0.00953017245034036	0.0474938254245077	TMCC3
ENSBTAG00000013393	1.44386873284225	5.28057153040237	6.71916693228841	0.00953821701102958	0.0475094514836563	GEMIN4
ENSBTAG00000010871	-1.15849247038841	4.38194268612034	6.71723915514286	0.00954853276791037	0.0475363683785167	NA
ENSBTAG00000002971	0.786123620946772	5.09533260274965	6.71498516777464	0.00956060860871336	0.0475390293701651	CUTC
ENSBTAG00000004659	0.903315460648319	6.17118900358865	6.71164365657581	0.00957853970570593	0.0475390293701651	COQ10B
ENSBTAG00000011644	-1.14797990341281	6.26581754732767	6.71603985061675	0.00955495615051399	0.0475390293701651	NA
ENSBTAG00000011812	1.02584249348117	5.18963412829151	6.71376063908398	0.00956717563509124	0.0475390293701651	DIMT1
ENSBTAG00000014289	-1.73969039512994	2.10860456574674	6.71206361438829	0.00957628425159999	0.0475390293701651	ZFYVE9
ENSBTAG00000019886	0.872917785560127	4.81777060158599	6.71294823741448	0.00957153501476512	0.0475390293701651	BORA
ENSBTAG00000003290	-1.82873186678427	3.00470156286657	6.70857023817074	0.0095950625907252	0.0475966251937665	SLC9A7
ENSBTAG00000014191	-0.817227024094717	8.1267607098915	6.70248429911669	0.00962786718580611	0.0477348865902825	QSOX1
ENSBTAG00000012969	1.4357036104843	3.28777407476343	6.70082414895271	0.00963683570460355	0.0477548878387881	DKK2
ENSBTAG00000001060	-0.945292710502601	7.92879027737777	6.69373544189846	0.00967522696359372	0.047896085193688	CXCR4
ENSBTAG00000052909	-2.11479498820064	1.94021427900468	6.69387560466398	0.00967446634878307	0.047896085193688	C8G
ENSBTAG00000004688	1.24821077553759	5.72861777740619	6.68342348090296	0.00973135482089916	0.0481493108162894	DHCR24
ENSBTAG00000008654	-1.2194775913903	5.06723105870345	6.6806527973723	0.00974649239965217	0.0481995674214787	HOOK2
ENSBTAG00000009121	-0.722265846670024	7.18388100614155	6.67763580735538	0.00976300311252028	0.0482565598176564	STAG2
ENSBTAG00000014991	-1.01553016119876	5.67304427037499	6.67529713009403	0.00977582142291062	0.0482706121076168	PARD3
ENSBTAG00000019120	2.10113024343836	4.38137730985983	6.6755893944276	0.00977421857710575	0.0482706121076168	WDHD1
ENSBTAG00000009138	1.15899139814487	3.83962213230234	6.67041618147559	0.00980262952935144	0.0482798211628821	UBXN2B
ENSBTAG00000011304	0.893853857835507	7.12619162457062	6.67086515177462	0.00980016046340666	0.0482798211628821	XRN2
ENSBTAG00000014391	-2.46196260891719	1.74811737549923	6.67102787985679	0.009799265714426	0.0482798211628821	CRB2
ENSBTAG00000016557	0.912628080257123	6.04946799454729	6.67377207612679	0.00978418954531919	0.0482798211628821	MTMR2
ENSBTAG00000021096	0.9534052080753	4.82353983897882	6.67160906271465	0.0097960708044315	0.0482798211628821	RTEL1
ENSBTAG00000036282	0.943005371162749	4.56531179401204	6.66681574064435	0.00982245285035017	0.0483528477546739	CCDC59
ENSBTAG00000000064	1.55433651511676	4.59472773684521	6.66361745643896	0.00984009642804027	0.0483951589732029	FEN1
ENSBTAG00000049545	1.11322853922346	3.44308061342243	6.66344493726146	0.00984104906584659	0.0483951589732029	LOC112443783
ENSBTAG00000012552	-1.03736229016699	4.94737684142647	6.6447286052961	0.00994496261070076	0.0488813347619919	FMR1
ENSBTAG00000018848	-1.50563580948221	4.26155616073955	6.64289540883822	0.00995520084305968	0.0488977007087366	FBXL3
ENSBTAG00000027665	1.17433467422212	2.8391580743935	6.64232348419319	0.00995839719951641	0.0488977007087366	BRF2
ENSBTAG00000021724	0.968824896605264	7.15793542223368	6.63917118469497	0.00997603356784769	0.0489594588588387	PDHB
ENSBTAG00000047637	1.68961443080182	2.6631650652426	6.6319699383087	0.0100164430311094	0.0491328614572109	NA
ENSBTAG00000015779	-1.18059666183025	4.70297974516663	6.6294300984248	0.0100307352131714	0.0491780422457307	PML
ENSBTAG00000018589	0.735133533756527	5.72164508648945	6.62631362481914	0.0100483007909397	0.0492392177492226	RFC2
ENSBTAG00000030334	1.29472113891442	3.14616175419598	6.6252598704257	0.0100542472636852	0.0492434235920776	AOC2
ENSBTAG00000004992	0.937925554620075	6.70597650403267	6.61648495330994	0.0101039055559101	0.049461607470965	TNPO3
ENSBTAG00000006517	1.06704057288983	5.54677618009644	6.61006458744469	0.0101403983775843	0.0495900836272161	DRG2
ENSBTAG00000007783	1.57905545293393	2.51953267298619	6.61095517615956	0.010135328286087	0.0495900836272161	MYBL2
ENSBTAG00000007435	1.19838785029931	6.69398589987541	6.60859040992556	0.0101487965347206	0.0495901382150044	NOLC1
ENSBTAG00000014608	-0.786848213766324	5.09799749693449	6.60826390367885	0.0101506575536189	0.0495901382150044	KDM1B
ENSBTAG00000020748	-1.3202109509357	3.12980237174363	6.60579162957877	0.0101647603685409	0.0496339812546613	FAM76B
ENSBTAG00000020042	-0.717708449406612	6.17980076299535	6.6026857640354	0.0101825059070872	0.0496955583302017	KLHL28
ENSBTAG00000002880	-1.29565656311262	3.3606193362402	6.59879283208815	0.0102047932530587	0.0497051581718406	SORBS1
ENSBTAG00000011388	0.819094646454915	6.92713426364734	6.59875388884053	0.0102050164587154	0.0497051581718406	STOML2
ENSBTAG00000014588	1.06079860924885	7.17513849643524	6.60047040003713	0.0101951829173345	0.0497051581718406	RSL1D1
ENSBTAG00000020938	1.13581691812585	6.50413099950612	6.60065325606442	0.0101941359452441	0.0497051581718406	TWF1
ENSBTAG00000004995	0.954760401486273	5.81945613074309	6.59594277300417	0.0102211417720234	0.0497586569766812	C1GALT1
ENSBTAG00000006209	0.628730940997084	5.84140165206719	6.59278643128471	0.0102392785270243	0.0498021990291006	EXT1
ENSBTAG00000010532	-0.70416705235295	7.56470668788514	6.59238979448493	0.0102415599866165	0.0498021990291006	ACAP1
ENSBTAG00000033961	-1.52232103161646	1.95985752718132	6.59170091131081	0.0102455236894957	0.0498021990291006	RNF217
ENSBTAG00000051299	1.5325398333312	2.2722358372054	6.59050815220226	0.0102523903180128	0.0498105589848034	NA
ENSBTAG00000004722	-0.931455005404794	3.48715129449514	6.58697141698297	0.0102727787979041	0.049884572607183	THUMPD2
ENSBTAG00000003665	1.13935653555597	2.38850925214604	6.58400676262398	0.010289901385016	0.0498948561943574	NUP210
ENSBTAG00000030222	1.50463080967209	4.36199583200106	6.58392690998121	0.0102903629844945	0.0498948561943574	L3MBTL2
ENSBTAG00000037413	-1.07879466189371	3.66630953086146	6.58418432159281	0.0102888750564026	0.0498948561943574	TMEM164
ENSBTAG00000004275	-0.809902203100797	6.93226708673522	6.57909376579596	0.0103183412229517	0.0500054613699181	DKK3
[truncated: 7,730 more rows]
