# Supplementary material for: Bovine Follicular Fluid and Extracellular Vesicles Derived from Follicular Fluid Alter the Bovine Oviductal Epithelial Cells Transcriptome
Source: Int J Mol Sci. 2020 Jul 28;21(15):5365. doi: 10.3390/ijms21155365 (PMC7432463; doi:10.3390/ijms21155365)
Supplement: Supplementary file 1 [file ijms-21-05365-s001.zip › supplementary file/DE gene list XLS file and supplementary table/Supplementary data 3.DE genes list of 6h EV treatment.xlsx]

## Sheet: ev6h_results
ENSEMBL	logFC	logCPM	LR	PValue	FDR	SYMBOL
ENSBTAG00000010193	1.97136893474166	4.58717600036542	31.1811269615302	2.35040112026851e-08	0.000113735910209793	RAB7A
ENSBTAG00000046173	2.87155096569171	2.28639004395593	31.721322105328	1.77957675311303e-08	0.000113735910209793	ALG12
ENSBTAG00000010484	2.44704730601477	3.84353984343821	30.1137895280918	4.07423859237227e-08	0.00013143493698993	LRRN4CL
ENSBTAG00000000396	1.63692704220621	3.79303262972736	28.8190135767809	7.94671365756748e-08	0.000153816589555876	PIM1
ENSBTAG00000006002	2.35012436700765	3.13356641449282	28.8190191119042	7.94669094700433e-08	0.000153816589555876	DIDO1
ENSBTAG00000019040	1.65845737358497	5.27541949725978	26.7745796684876	2.28625085928078e-07	0.000368772263601991	PLBD2
ENSBTAG00000016571	1.67477700784506	3.89596858724477	26.4188194965933	2.74849505392489e-07	0.000379999073312644	FAM234A
ENSBTAG00000002882	1.4813457724977	5.19547412293561	25.6178145129523	4.16179404796092e-07	0.000503473034952072	LMNB1
ENSBTAG00000004742	2.93281976887519	2.3857011832186	24.9748975717634	5.80816126163285e-07	0.000624570941000919	RUNX1
ENSBTAG00000000081	1.49651875299972	4.74585470876294	22.0862887990658	2.60664951248335e-06	0.00225501404077405	COL4A3BP
ENSBTAG00000008355	2.02724857945752	3.28555340378896	22.117440898068	2.56469016136093e-06	0.00225501404077405	CPSF1
ENSBTAG00000016354	1.69512089477631	2.64684660210272	21.9516598854035	2.79604964758097e-06	0.00225501404077405	IER2
ENSBTAG00000003329	1.37649374277968	9.91293089279088	21.3027378585158	3.92170987678873e-06	0.00291956216827395	FST
ENSBTAG00000023074	2.72586866658953	2.28979898961491	21.0801714406046	4.40462424027715e-06	0.00304485381410016	C28H1orf198
ENSBTAG00000004427	1.40608428909282	4.64819375839303	20.7106139910737	5.34190757942644e-06	0.00323118634710557	OSBPL8
ENSBTAG00000018424	1.40483474275761	6.12574810491728	20.7600959549649	5.20564131317582e-06	0.00323118634710557	ACKR3
ENSBTAG00000014964	1.76483977331944	4.70692306267806	19.3963075216745	1.06212219687801e-05	0.00604659918905022	GALK1
ENSBTAG00000030960	1.99710455996024	2.52643327850455	19.11771804845	1.22898650848896e-05	0.00660785079397565	DNAJC25
ENSBTAG00000010809	1.90938763481682	2.86148472998434	18.9049900652195	1.37392809718311e-05	0.00664843806226907	HID1
ENSBTAG00000047958	2.14395331030129	2.62012070714253	18.9903059706231	1.31384260750188e-05	0.00664843806226907	DPP7
ENSBTAG00000009029	3.53037661813445	1.60160790486817	18.7197742999405	1.51404232124086e-05	0.00697757218331859	LOC507443
ENSBTAG00000007896	1.47273693735771	3.61678779136971	18.444197689771	1.7495270880143e-05	0.00769632870809198	NAGPA
ENSBTAG00000004392	2.4771412228628	2.69812295720741	18.097886799703	2.09834180526118e-05	0.00882945738752942	C29H11orf24
ENSBTAG00000048781	1.56006401357888	5.38834449251024	17.8725190106055	2.36207480533099e-05	0.00952506665249721	NA
ENSBTAG00000000039	2.56943152827126	2.5850053448636	17.355093247953	3.10066188978632e-05	0.0115416176035969	SIRT7
ENSBTAG00000020067	2.33396703465472	2.08344294394131	17.393980149921	3.03786591821615e-05	0.0115416176035969	LLGL2
ENSBTAG00000007166	2.72600367999641	1.60332229654511	16.6255816314863	4.55327222284453e-05	0.0163209513232183	CAMKK1
ENSBTAG00000021974	1.65389049630731	3.15511068829754	16.1211418251885	5.94170245911931e-05	0.0205370701426274	SMUG1
ENSBTAG00000005730	2.01872455005246	4.07442078904333	15.9267143101805	6.58428048181905e-05	0.021973333276912	GPAT4
ENSBTAG00000018283	1.68399645282965	4.6403474024802	15.7963188437988	7.05396167827998e-05	0.0227560803741312	ACAA1
ENSBTAG00000009948	1.73047052807983	2.79370180873077	15.7146375076225	7.36519985877577e-05	0.0229936787849135	TRIM25
ENSBTAG00000033669	1.6005343095786	3.26605791818165	15.0001436707991	0.000107502991936679	0.0325129361238493	IL17RC
ENSBTAG00000030258	1.59841303151377	2.67898892582887	14.7337952148691	0.000123807061982906	0.0363092347233503	CDC42EP1
ENSBTAG00000031846	1.8333732942861	4.64802847122607	14.6635412013159	0.000128508087859594	0.036579449244269	SART3
ENSBTAG00000017072	1.8945636106038	2.82577893090317	14.6066325483466	0.000132447567331651	0.0366236444753062	ZNF384
ENSBTAG00000019082	1.4290839670349	3.38015031197258	14.5346609783754	0.000137604397923441	0.0369926489750851	RAD51D
ENSBTAG00000010526	1.15669926038066	5.21820581363431	14.1961415349845	0.000164707907592292	0.0430822467480594	PLPP1
ENSBTAG00000010136	1.26243916065489	5.29225675403181	14.0936721309532	0.000173927923414545	0.0442966958633149	CMAS
ENSBTAG00000009584	1.3933445917732	4.72065213375784	13.8470211145582	0.000198310857621246	0.0484942669157733	PPP6R3
ENSBTAG00000010170	1.16628845451237	4.94843254697012	13.8270392606521	0.000200430944061886	0.0484942669157733	MBTPS1
ENSBTAG00000013556	1.61797680710188	3.03381943114017	13.7506374620726	0.000208749965728309	0.0492751748370384	UNC13D
