# Supplementary material for: Bovine Follicular Fluid and Extracellular Vesicles Derived from Follicular Fluid Alter the Bovine Oviductal Epithelial Cells Transcriptome
Source: Int J Mol Sci. 2020 Jul 28;21(15):5365. doi: 10.3390/ijms21155365 (PMC7432463; doi:10.3390/ijms21155365)
Supplement: Supplementary file 1 [file ijms-21-05365-s001.zip › supplementary file/DE gene list XLS file and supplementary table/Supplementary data 4.DE oerlap gene list in 6h with FF and EVs treatment.xlsx]

## Sheet: ff_ev6h_overlap_of_upreg_genes_
ENSEMBL	logFC in 6h FF	logFC in 6h EV	FDR in 6h FF	FDR in 6h EV	SYMBOL
ENSBTAG00000006002	1.50562124631065	2.35012436700765	0.0425360094297491	0.000153816589555876	DIDO1
ENSBTAG00000009029	3.26268202735897	3.53037661813445	0.0161101865215046	0.00697757218331859	LOC507443
