# Supplementary material for: Bovine Follicular Fluid and Extracellular Vesicles Derived from Follicular Fluid Alter the Bovine Oviductal Epithelial Cells Transcriptome
Source: Int J Mol Sci. 2020 Jul 28;21(15):5365. doi: 10.3390/ijms21155365 (PMC7432463; doi:10.3390/ijms21155365)
Supplement: Supplementary file 1 [file ijms-21-05365-s001.zip › supplementary file/DE gene list XLS file and supplementary table/Supplementary data 5.overlap upregulated genes with FF treatment in both 6 and 24h.xlsx]

## Sheet: ff_overlap_of_upreg_genes_resul
ENSEMBL	logFC in 6h	FDR in 6h	logFC in 24h	FDR in 24h	SYMBOL
ENSBTAG00000005305	2.60000832187584	2.03369718940812e-05	4.02858060900459	2.969762688598e-13	NTS
ENSBTAG00000043558	1.42666261119779	0.0338938695786562	2.58293863402199	6.24566881951983e-06	ND1
ENSBTAG00000014069	1.60991358940263	0.0014531554340139	1.99035986813735	6.51026432970872e-06	PDK4
ENSBTAG00000007958	2.70583346146966	1.23416952438951e-05	2.54252788330562	1.14230148192138e-05	TNS4
ENSBTAG00000008717	0.92974102286508	0.0419144278797612	1.67553857664417	1.14230148192138e-05	SERPINE2
ENSBTAG00000021999	1.85782006941107	1.04707285639508e-06	1.59263365090431	1.14230148192138e-05	CPT1A
ENSBTAG00000014486	1.94250133915844	0.00820819578871267	2.74198458762864	1.32300145373056e-05	ATP12A
ENSBTAG00000017969	1.89105470836955	0.0410608073987162	3.30392562565698	1.96018385913859e-05	CA4
ENSBTAG00000007348	1.59469868043773	0.0321645700418618	2.54547382515159	3.25788195086288e-05	STRA6
ENSBTAG00000010273	2.02645066302706	0.0249420308208159	3.29251457899823	3.48050146209797e-05	EREG
ENSBTAG00000021462	3.07015823696801	0.0410783934724013	6.25560326801434	6.27305913188046e-05	CSF3
ENSBTAG00000014903	1.89097016123882	0.00415567242523593	2.29165522309272	7.35758417208107e-05	ABCA3
ENSBTAG00000012519	2.09104144050341	0.00682024440857243	2.58994681076541	8.23664415489793e-05	XDH
ENSBTAG00000027868	2.7755119921805	0.0109123259483051	3.94439409243856	9.53423103087618e-05	DLG2
ENSBTAG00000031509	1.80231852429935	0.00944018299740277	2.32517243632676	9.53423103087618e-05	PFAS
ENSBTAG00000003196	1.46046887318124	0.0258738932271095	2.02589044600522	0.000210687358229787	PAPSS2
ENSBTAG00000018196	1.00561453524312	0.0490102644207577	1.56010969244314	0.000382291579299167	WDR43
ENSBTAG00000052092	1.74647234923853	0.000902386474056504	1.62886819551038	0.000434038844730407	NA
ENSBTAG00000017894	2.39929533608266	0.000902386474056504	2.27367590332292	0.000446429479990673	CAD
ENSBTAG00000052466	1.40098853909856	0.0498449017019672	2.11776522261493	0.000589978768740494	NA
ENSBTAG00000006832	1.47055936604563	0.0130049437010949	1.7850610456915	0.00061209717290521	SLC5A6
ENSBTAG00000008934	1.38818086287909	0.0402511797923078	1.99384064404413	0.000613056180731868	ESPL1
ENSBTAG00000001543	1.59993566902748	0.0040049395171925	1.65482284289827	0.000613624316013067	BRI3BP
ENSBTAG00000002215	1.60152638212869	0.00830980430622153	1.75529703949984	0.000873063086640345	GFPT2
ENSBTAG00000017260	2.04558209293383	0.00119255610587486	1.86808500346392	0.000931120267726656	PDE3A
ENSBTAG00000021029	1.44440570468531	0.016579061965055	1.70292221731256	0.00133812865831595	PRR5L
ENSBTAG00000033685	1.54221241243962	0.00830980430622153	1.65391605666779	0.00165642999022362	CCNJ
ENSBTAG00000051298	0.915753196194177	0.0344186979846335	1.15085111472624	0.00166667303104104	PVR
ENSBTAG00000013927	1.16686084662691	0.0348387653459321	1.46370429963147	0.00175777539594227	GSTCD
ENSBTAG00000048059	0.762630689191793	0.035471326659978	0.966909022557128	0.00180604637562356	TMEM86A
ENSBTAG00000011950	0.979039346765101	0.0218437561181076	1.13531450617413	0.00190754550275782	EMC1
ENSBTAG00000004269	1.35766901152148	0.00226745723298064	1.2079005468899	0.00237537231938746	SGK1
ENSBTAG00000016388	1.36253672361936	0.0393129029114257	1.70301426957608	0.00257182846878148	SLCO4A1
ENSBTAG00000013074	1.01596090867872	0.0338073617524734	1.2136194585522	0.00259619907946897	PPP1R15B
ENSBTAG00000004256	1.57038514190717	0.0249420308208159	1.74701999602433	0.00284139803965966	ODC1
ENSBTAG00000000046	1.46573132601731	0.042961646329335	1.86754470753883	0.00353168959995719	SURF2
ENSBTAG00000004321	1.50575061422318	0.0222501256840091	1.62789529823369	0.00377425806601071	SFXN2
ENSBTAG00000000697	1.81405516087563	0.038959231566787	2.34297038364102	0.00380025768536868	RRP8
ENSBTAG00000005631	1.28556198732679	0.0408103924973274	1.53811517904771	0.0038831732537004	VARS
ENSBTAG00000013421	1.52436116926648	0.0344186979846335	1.75923486454862	0.00391946962316445	PRMT3
ENSBTAG00000007430	2.17105028187284	0.0334554711157431	2.45747254383068	0.00456716146981433	MYBBP1A
ENSBTAG00000039861	2.14231415635557	0.0371459721986228	2.51773595828165	0.0048079172132525	OAS1Y
ENSBTAG00000004150	2.8807287962728	0.00191171631345227	2.26246547694458	0.00582832201046347	NRG1
ENSBTAG00000043563	0.832424532139021	0.0471015189649872	0.973739226397315	0.00652869302394802	ND5
ENSBTAG00000042631	1.80674683089905	0.0321645700418618	2.07184805554257	0.0066128045921217	LOC112449406
ENSBTAG00000019006	1.15919377394339	0.0454892566499793	1.34853305958396	0.00702792872614342	WDR24
ENSBTAG00000015325	1.64545786588109	0.000902386474056504	1.17038345641251	0.00712941808119455	MTOR
ENSBTAG00000021773	1.43570652722971	0.0442290806780529	1.6695636190294	0.00725455908517169	ERCC4
ENSBTAG00000012881	1.38877055804822	0.0156698185555354	1.28100084679244	0.00830804401972264	EIF4G1
ENSBTAG00000008411	1.60538641153121	0.00715918419016328	1.35943406795044	0.00839851436003453	PLEKHO2
ENSBTAG00000007128	1.13507655189009	0.0482716519632023	1.29190243601261	0.0085959050787309	ATP13A1
ENSBTAG00000013577	1.37127112575891	0.0169342104735968	1.27647733129	0.00880499463017305	SLC1A5
ENSBTAG00000006703	1.27563822578057	0.00779091025620338	1.09100339768094	0.00887982661063627	PTGDR
ENSBTAG00000009400	1.63860611226877	0.00824051925568496	1.38907773825325	0.00891510394312233	FASTKD3
ENSBTAG00000011597	1.3298587580939	0.00552372273770523	1.08665239750577	0.00994350709149153	PDS5B
ENSBTAG00000007895	1.11896456461735	0.0465726132556013	1.23333782608937	0.0102513142497744	SLC20A1
ENSBTAG00000005413	1.48710729666484	0.0493971376504053	1.69026090957687	0.0102977823109843	NLRC5
ENSBTAG00000001666	1.98208704148336	0.0355262318186239	2.04248679206602	0.0105453252809953	NIP7
ENSBTAG00000002444	1.4071308594774	0.0454892566499793	1.49828432950478	0.0108004122335068	MKI67
ENSBTAG00000050618	1.36154083446585	0.0344186979846335	1.37548057346726	0.0108004122335068	NA
ENSBTAG00000010180	1.79839591923381	0.021455201799499	1.67477664437553	0.0114559659721083	URB2
ENSBTAG00000017379	1.72531334921862	0.00119255610587486	1.17817211744446	0.0116744493059172	GCN1
ENSBTAG00000009715	1.51140750095661	0.0400305221681561	1.56431232732155	0.0119190608981326	PDCD11
ENSBTAG00000014733	0.980098618388096	0.0493971376504053	1.0724679430877	0.0121918741885186	NOP2
ENSBTAG00000012101	1.08262766857553	0.0214330599658592	0.998765583310012	0.0128235386435469	SYMPK
ENSBTAG00000026825	2.40323457026303	0.0438766276060497	2.61963121799392	0.0128905863026267	TMEM37
ENSBTAG00000018240	1.67447987990644	0.045900194956377	1.73605101608768	0.0130689198535256	CYP2S1
ENSBTAG00000011079	1.39788816837669	0.0454892566499793	1.6165048159822	0.0131494995657203	C18H19orf48
ENSBTAG00000019354	2.1708865850267	0.000996582830163671	1.43538872963104	0.0133500388307413	PAX8
ENSBTAG00000025494	0.909174325401019	0.0348387653459321	0.882355504167169	0.0146938675229496	PAQR8
ENSBTAG00000009958	2.28374588683563	0.0212110521601031	2.08631129362708	0.0158839651325213	TRIM35
ENSBTAG00000005960	1.22635998443113	0.0333590021414819	1.13084685045932	0.0182081497938609	EPB41L2
ENSBTAG00000014106	1.36816536903334	0.0442573025280984	1.33326487514407	0.0184371038811712	IPO8
ENSBTAG00000016529	1.15561364610973	0.016579061965055	0.941270206474541	0.0212491437027446	SLC25A30
ENSBTAG00000020927	1.54592939800949	0.0465726132556013	1.44502826006063	0.0223395603690033	HSD17B8
ENSBTAG00000009075	1.67318190656564	0.0442290806780529	1.48884058287942	0.0255444235398353	RNF207
ENSBTAG00000014891	1.06269879093469	0.0412316132518522	0.961421248007319	0.0257705695127405	SRSF7
ENSBTAG00000006960	1.1470087994211	0.0334554711157431	1.00165018210976	0.0261503995960413	DHX16
ENSBTAG00000017087	2.01929063520152	0.00450632933744457	1.33625016243668	0.0266255073140458	TOP3A
ENSBTAG00000010324	1.36677911418307	0.0309648420750906	1.14170050367069	0.0284776129002667	GTPBP1
ENSBTAG00000010452	1.2190858484083	0.0344186979846335	1.05919826469235	0.0287554665573265	PODXL
ENSBTAG00000011912	1.93216884693947	0.0431476201661309	1.7317098570886	0.0343498722282884	SLC25A25
ENSBTAG00000003555	1.16461358460012	0.0493971376504053	1.05595796404268	0.0346602216515577	THADA
ENSBTAG00000003342	1.03696272529604	0.0224325828043164	0.799295948327932	0.0358142134998179	AMD1
ENSBTAG00000016174	1.03381541333133	0.0218437561181076	0.784242622726177	0.0365567624741201	NCL
ENSBTAG00000005587	1.22186165428231	0.0355262318186239	1.02011015489571	0.0367101678141685	LOC100139548
ENSBTAG00000013677	1.0730629298485	0.00444389247496494	0.669007598143042	0.040796964672764	SEC14L1
ENSBTAG00000012675	1.64051049126808	0.0180378456404181	1.17887124983895	0.0416423719854705	MYO19
ENSBTAG00000010784	0.967710699701773	0.0454892566499793	0.837917182499831	0.0436337502743492	ABT1
ENSBTAG00000007743	1.35110711432488	0.0404633684706543	1.09650236352183	0.0466294083774907	PUS7
ENSBTAG00000021096	1.25690838461267	0.0302068854935097	0.9534052080753	0.0482798211628821	RTEL1
ENSBTAG00000049545	1.6439987831163	0.0161101865215046	1.11322853922346	0.0483951589732029	LOC112443783
ENSBTAG00000030334	1.68909824130809	0.0310441264608667	1.29472113891442	0.0492434235920776	AOC2
ENSBTAG00000006209	0.987495387806078	0.00830980430622153	0.628730940997084	0.0498021990291006	EXT1
ENSBTAG00000051299	1.95148433406517	0.0442290806780529	1.5325398333312	0.0498105589848034	NA
ENSBTAG00000003665	1.91749440930187	0.00361957574072652	1.13935653555597	0.0498948561943574	NUP210
