# Supplementary material for: Bovine Follicular Fluid and Extracellular Vesicles Derived from Follicular Fluid Alter the Bovine Oviductal Epithelial Cells Transcriptome
Source: Int J Mol Sci. 2020 Jul 28;21(15):5365. doi: 10.3390/ijms21155365 (PMC7432463; doi:10.3390/ijms21155365)
Supplement: Supplementary file 1 [file ijms-21-05365-s001.zip › supplementary file/DE gene list XLS file and supplementary table/Supplementary data 6. Ovelap downregulated genes with FF treatment in 6 and 24h.xlsx]

## Sheet: ff_overlap_of_downreg_genes_res
ENSEMBL	logFC in 6h FF	FDR in 6h FF	logFC in 24h FF	FDR in 24h FF	SYMBOL
ENSBTAG00000001021	-4.2261952477794	3.45092151938442e-16	-4.03980551804143	7.23380114202831e-15	CYP1A1
ENSBTAG00000018424	-1.74115607553195	0.000763806307497348	-2.35074657941172	3.82058386526578e-09	ACKR3
ENSBTAG00000034206	-1.12458617635673	0.00958091700179749	-1.76575059795888	2.21226574069234e-06	EMCN
ENSBTAG00000054976	-1.53031425201268	0.0345473912757201	-2.85809951022071	4.23740884465383e-06	MCTP1
ENSBTAG00000011224	-1.76577821152493	0.000902386474056504	-2.11665905273345	6.51026432970872e-06	CITED2
ENSBTAG00000054218	-2.31294638008059	0.0410517730025638	-4.28262700399776	2.83760233860398e-05	IGFBP5
ENSBTAG00000033180	-1.68184891275017	0.02486991873771	-2.75877852779609	4.1329570424519e-05	SMYD3
ENSBTAG00000002020	-2.47223445154859	0.00119255610587486	-2.73291611275219	5.14295291810173e-05	CREBRF
ENSBTAG00000000828	-0.968130897778939	0.0351114055788321	-1.54958290340839	5.16286350981653e-05	CAPN6
ENSBTAG00000015981	-1.61520785648986	0.0224325828043164	-2.72927604781161	5.69873356579153e-05	ETV1
ENSBTAG00000019819	-1.22658153595144	0.00226745723298064	-1.43603438432191	6.75199313573896e-05	FUT8
ENSBTAG00000032821	-1.65386999232996	0.00930854401525056	-2.15892581333397	7.8820741063559e-05	SCEL
ENSBTAG00000021048	-2.47787961956798	0.032675442915865	-3.74679290371268	0.000211076337789138	ADM
ENSBTAG00000019465	-1.1432151535584	0.0365570191352358	-1.71920526443294	0.000291451760967901	ITPKC
ENSBTAG00000051333	-1.29862434004866	0.00591073183814117	-1.48596136360409	0.000296001361520614	ARID5B
ENSBTAG00000017363	-2.43941622634086	0.00226745723298064	-2.56835159768059	0.000302522008591416	SAT1
ENSBTAG00000001592	-2.44830467408714	0.0338073617524734	-3.50621479887686	0.000344208757727251	INSIG1
ENSBTAG00000014124	-1.94972519263444	0.0057229255876509	-2.20395101549513	0.000394959658327236	MLLT3
ENSBTAG00000012976	-1.47719746027865	0.00715918419016328	-1.66906216857913	0.000470178289648686	WLS
ENSBTAG00000018119	-3.00438988374296	0.0454892566499793	-5.2645952071077	0.000589978768740494	AOAH
ENSBTAG00000011798	-1.13650936458356	0.00715918419016328	-1.25183459608801	0.000592077818023566	STK38L
ENSBTAG00000012128	-1.50025055982934	0.0474144337322398	-2.24068745991925	0.000598908396343713	AASS
ENSBTAG00000009863	-1.52661387624675	0.0012471348012156	-1.46351078869622	0.000664540659469563	BHLHE40
ENSBTAG00000001299	-1.08953376491066	0.0344186979846335	-1.50435075186229	0.000694998242163233	CYP7B1
ENSBTAG00000005807	-1.41057901265755	0.0242495594119969	-1.77968202838622	0.000850248418224547	MICU1
ENSBTAG00000013298	-1.27828729334516	0.00299019176651397	-1.25711628170164	0.00100576545524918	PLA2G4A
ENSBTAG00000019300	-1.30860569712816	0.0309054831191274	-1.67158006805849	0.00106233549920666	TPMT
ENSBTAG00000009786	-1.14068661589126	0.0158980653809882	-1.33021643133031	0.00113036725251353	SCIN
ENSBTAG00000021307	-1.60532323240533	0.0338073617524734	-2.0966852300515	0.00116547397760372	BNIP3L
ENSBTAG00000020133	-1.98371700505043	0.0144194760433684	-2.28311443314034	0.00117067698825955	PPP3CC
ENSBTAG00000020244	-2.54922401311499	0.000150733691852538	-1.95764967094554	0.00142321728327902	EFNA1
ENSBTAG00000020495	-0.97579279942267	0.0183068161291657	-1.13414398228367	0.00151037822326407	SH3YL1
ENSBTAG00000009526	-1.23932787518773	0.0130049437010949	-1.37167437325643	0.00156043214906788	TMEM59
ENSBTAG00000003808	-5.27202735115667	0.00109694858303373	-4.21272601338614	0.00160837463699422	HDAC9
ENSBTAG00000017492	-1.53134603880415	0.00415567242523593	-1.48712553258108	0.00160837463699422	PCMTD1
ENSBTAG00000010667	-2.62443068435762	0.00119255610587486	-2.3020035910216	0.00166667303104104	PIK3IP1
ENSBTAG00000036262	-1.50571893321412	0.0196391854782466	-1.73939968467008	0.00166667303104104	GBE1
ENSBTAG00000011765	-1.16379367650716	0.0012471348012156	-1.03015213150673	0.00167076753996016	GABARAPL1
ENSBTAG00000010998	-1.590160379441	0.00750383942977788	-1.62522792882888	0.00172374929924065	CFLAR
ENSBTAG00000024493	-1.01385626425043	0.0228405643102881	-1.18675519979073	0.00174838213065346	DHRS3
ENSBTAG00000006945	-1.09972126252761	0.0245066876918579	-1.29107102242773	0.00180604637562356	CCDC50
ENSBTAG00000016658	-1.17977454151515	0.00444389247496494	-1.14326984625765	0.00183919084659328	ABHD4
ENSBTAG00000008756	-1.73250663201823	0.0132905468863721	-1.88601529949483	0.00189712774302389	ELF3
ENSBTAG00000011209	-1.85810697257556	0.0344186979846335	-2.27140112380671	0.00247135520862251	SYT11
ENSBTAG00000006161	-1.02337156849631	0.0349734890777539	-1.23875428255782	0.00257182846878148	MET
ENSBTAG00000003959	-1.49536743569793	0.0121912043040376	-1.54952728237294	0.00257228714654886	ARHGAP24
ENSBTAG00000010191	-1.21461315961727	0.0351568024309949	-1.47083964943649	0.00275610846049011	PAK1
ENSBTAG00000002378	-0.89591013887783	0.0493971376504053	-1.17876414555863	0.00277028643311845	NUCB1
ENSBTAG00000001192	-0.925462725855066	0.0228405643102881	-1.03286217146236	0.00283642897007409	STX12
ENSBTAG00000014831	-2.28916726461894	0.00531243662995351	-2.12666859258986	0.00290016537412267	PPP1R3C
ENSBTAG00000021955	-1.40827317546865	0.0218437561181076	-1.55152639166585	0.00290016537412267	NPC2
ENSBTAG00000053356	-2.01059722577368	0.0437647864979927	-2.76638833942457	0.00311937830961683	LOC104976076
ENSBTAG00000007595	-0.8579938778539	0.0479382334838454	-1.09534952811476	0.0033908754506186	BROX
ENSBTAG00000039335	-1.16469644248037	0.0454892566499793	-1.45402003949462	0.00364978141230068	ARRDC2
ENSBTAG00000045520	-1.63167953705478	0.00923226762295385	-1.75850564505865	0.003705432147643	PDYN
ENSBTAG00000005524	-1.37695352720397	0.00145541868228034	-1.12962900255116	0.00384508849194485	HBP1
ENSBTAG00000015874	-1.14082019629985	0.00750383942977788	-1.07081469105848	0.00385190692890911	CASP3
ENSBTAG00000018453	-4.70861321673854	0.0012471348012156	-3.5963045546912	0.00391946962316445	ANKRD37
ENSBTAG00000033304	-1.06523283643974	0.00830980430622153	-1.00764184704155	0.00395291003742706	TCIM
ENSBTAG00000003585	-0.907809452206568	0.0368533065014848	-1.04939328673033	0.00437054362801868	CD47
ENSBTAG00000012409	-2.32076316769203	0.0454892566499793	-2.94065859769082	0.00448542910306676	POSTN
ENSBTAG00000026067	-2.91068007313895	0.00997763678593957	-3.09803705746189	0.00450213253456771	SH2D1A
ENSBTAG00000033510	-1.40500779060921	0.0326482530806354	-1.53946861147128	0.00504130235561355	MPZL2
ENSBTAG00000015829	-1.50208897378572	0.0374081794696988	-1.71569632436712	0.0053467736978947	ENPP5
ENSBTAG00000000836	-1.18724026731234	0.021455201799499	-1.20562284335288	0.00559434635262713	KRT8
ENSBTAG00000002127	-2.06037581814557	0.0344186979846335	-2.28120655150081	0.00559434635262713	TCP11L2
ENSBTAG00000011632	-1.37108166971243	0.0321645700418618	-1.48282936328662	0.00559434635262713	MAP1LC3B
ENSBTAG00000009080	-0.808079340636082	0.0417919335285906	-0.933720226342404	0.00560725426315165	ITGB6
ENSBTAG00000054774	-1.11605604442018	0.0158980653809882	-1.09399310861462	0.00562492104307194	LOC511937
ENSBTAG00000016415	-1.02065513187768	0.0129867526607451	-0.969098007899867	0.00582832201046347	LTA4H
ENSBTAG00000019453	-1.98648861935618	0.00930854401525056	-1.8416317360058	0.0058627131797139	PTGES
ENSBTAG00000014238	-1.10145864840619	0.0131209093715473	-1.04738207889007	0.00597859262830209	ATP6V1E1
ENSBTAG00000015978	-1.13406852095324	0.0127131362127488	-1.06933154830737	0.00597859262830209	ANXA1
ENSBTAG00000015516	-1.59169552842894	0.0132905468863721	-1.50268030682186	0.00603300488925098	CCDC28A
ENSBTAG00000017077	-1.26238797767486	0.0249085333934504	-1.29970574436795	0.00603300488925098	CTSV
ENSBTAG00000007399	-0.985442221562329	0.037958347768751	-1.08685402127838	0.00663845360587885	LAMP2
ENSBTAG00000011952	-1.12722901603622	0.0159793389346204	-1.0832978773028	0.00678535209384673	SULT1E1
ENSBTAG00000004556	-3.75033596569067	0.00848398534528074	-3.26009196876086	0.00685510737477264	SLC2A3
ENSBTAG00000051412	-3.10761388950164	0.0491509701753426	-3.73556932862037	0.00741484052473066	HBA
ENSBTAG00000005115	-1.69389476551616	0.0129867526607451	-1.55953885777145	0.00744946979160402	SLC31A2
ENSBTAG00000013580	-1.55361858271434	0.0451270159001404	-1.77535867690304	0.00746140803843698	KDM3A
ENSBTAG00000027173	-0.998736851184935	0.0417919335285906	-1.11228528019498	0.00761001698754078	CHP1
ENSBTAG00000008793	-1.94270559202573	0.049421361098434	-2.53934552142383	0.00830085839782696	RNASE1
ENSBTAG00000000105	-1.1403222317829	0.0355262318186239	-1.20902522992006	0.00836413077860278	RIT1
ENSBTAG00000021768	-2.56835979517491	0.0209163433531978	-2.44903141574081	0.00841784771250438	CCNG2
ENSBTAG00000055207	-1.29309238590831	0.0412316132518522	-1.41325790217666	0.00841784771250438	SCD
ENSBTAG00000026278	-1.44688967440608	0.00923226762295385	-1.26686491704701	0.00847331196161159	CLDN4
ENSBTAG00000008573	-1.17815564218116	0.041963364552001	-1.29910877329405	0.00866097451894532	ZFP36
ENSBTAG00000014053	-2.37459444134235	0.0433933470863989	-2.64958710935621	0.00871425904633163	MAK
ENSBTAG00000015591	-1.37063417598185	0.00830980430622153	-1.16836185318329	0.00907726557872109	SQSTM1
ENSBTAG00000021071	-1.1365210381855	0.0442290806780529	-1.24523526812045	0.00934638972402026	TRIM8
ENSBTAG00000005786	-1.33762466115643	0.0133885722118388	-1.19570117534334	0.00949955250159525	ATXN3
ENSBTAG00000054085	-2.24258501105768	0.0321645700418618	-2.26584169417118	0.00950656583006983	SELENOP
ENSBTAG00000031383	-2.16251733150555	0.0447414812593827	-2.36371579276472	0.00960048790559774	SMIM24
ENSBTAG00000001839	-0.760468358095866	0.0436238009088724	-0.824702544266373	0.00973774898905285	OCIAD2
ENSBTAG00000017804	-1.65076131274646	0.0461270671748197	-1.8204928108227	0.01013879434057	BNIP3
ENSBTAG00000021960	-1.17641601668464	0.0133332189597486	-1.04455519218647	0.010224114199425	GPX8
ENSBTAG00000010795	-1.41451310549712	0.0451270159001404	-1.53168709300286	0.0103037964267317	ATG14
ENSBTAG00000032347	-1.38547722076758	0.0437647864979927	-1.49466732016182	0.0106916914188503	NA
ENSBTAG00000000524	-1.22068674560809	0.0160116172084957	-1.09010627749148	0.0110934950905132	CSTB
ENSBTAG00000020018	-1.14643619071724	0.0499246674893098	-1.25252664103621	0.0113136180573926	FRK
ENSBTAG00000017064	-1.38349822335756	0.0321645700418618	-1.37204150049685	0.0114730868446018	ING4
ENSBTAG00000011147	-0.977741233728946	0.0474762473364851	-1.05973919666069	0.0114862315447234	RNF13
ENSBTAG00000024387	-1.45103601875983	0.039843712663721	-1.49035174268366	0.011955036330543	PNPLA8
ENSBTAG00000012090	-1.27438785431629	0.0371459721986228	-1.27963131648476	0.0123844935336853	GGTA1
ENSBTAG00000031800	-0.95644048706698	0.0333590021414819	-0.932598664743615	0.0123985548455185	PPDPF
ENSBTAG00000004381	-1.27082106000414	0.00930854401525056	-1.04633407775336	0.012474671251786	TACSTD2
ENSBTAG00000007123	-1.21671026036246	0.0218437561181076	-1.1077041413504	0.0125614413393364	ENSA
ENSBTAG00000018703	-2.46869362611905	0.0344186979846335	-2.41189751522229	0.0125618264227502	OSTN
ENSBTAG00000015557	-3.88546572133279	0.0206838467294364	-3.19173784115741	0.0128235386435469	LOC528040
ENSBTAG00000021752	-1.49453261536261	0.0132905468863721	-1.26598680209744	0.0128905863026267	DNAJB4
ENSBTAG00000019062	-1.63437270321259	0.0338073617524734	-1.58829468224249	0.0133500388307413	FCHSD2
ENSBTAG00000003253	-2.52876425441192	0.0493971376504053	-2.65833594466591	0.0136549906507273	NPPC
ENSBTAG00000009617	-1.86355578754037	0.0260412524125834	-1.69812973958798	0.0137373266050068	SLC2A1
ENSBTAG00000020313	-1.5447651748887	0.0245066876918579	-1.34944207681818	0.0144672674180233	FNBP1
ENSBTAG00000002188	-1.17546184692142	0.0335824318279497	-1.15375112009497	0.014752258374205	C25H16orf89
ENSBTAG00000048851	-3.49266194904371	0.038959231566787	-3.28054119926217	0.0147786178487465	UBE2QL1
ENSBTAG00000017733	-1.49517196331081	0.0457617085510761	-1.5416063076562	0.0149090136069772	CA2
ENSBTAG00000002703	-1.01342655987439	0.0417919335285906	-1.00974052916444	0.0152471390757743	ATP6V1A
ENSBTAG00000017366	-1.88318027696299	0.00767538669830174	-1.45039377697076	0.0152471390757743	GRB7
ENSBTAG00000018909	-1.02355570532418	0.049974193053967	-1.06612265313908	0.0155454548959388	CREB5
ENSBTAG00000017951	-1.936791784153	0.00693851086935537	-1.45713453490226	0.0156598100826018	POLD4
ENSBTAG00000023963	-1.26584624512351	0.0367656721383356	-1.19664867832872	0.0158764152816543	RHBDD1
ENSBTAG00000018446	-1.01836305153867	0.0143741080882717	-0.84919192837053	0.01656230254596	GCA
ENSBTAG00000006718	-0.892534232119559	0.0400305221681561	-0.868967606613655	0.0170608679901906	NVL
ENSBTAG00000014127	-2.7736683983559	0.0129079058248249	-2.17668652192648	0.0173970861265284	PTGS2
ENSBTAG00000013050	-1.06908082801021	0.0321645700418618	-0.960133297524967	0.0175657076146483	ZNF277
ENSBTAG00000020330	-2.24047908777329	0.0344186979846335	-2.07249027794763	0.0181504175464401	BTG1
ENSBTAG00000023744	-1.4403860776777	0.0344186979846335	-1.32824541164632	0.0184082819641841	YPEL5
ENSBTAG00000039731	-1.25533354606196	0.0344186979846335	-1.15591656569152	0.0184082819641841	RND3
ENSBTAG00000010502	-1.29905768881771	0.00820819578871267	-0.99791231511577	0.0187772047663844	SERTAD3
ENSBTAG00000018189	-1.43502662254076	0.0107946530356164	-1.1178286613145	0.018820885179444	CSTB
ENSBTAG00000050527	-1.9110867389673	0.0161101865215046	-1.55973549472636	0.0188683673099117	NA
ENSBTAG00000020914	-1.08145080516733	0.0493971376504053	-1.08996986434697	0.0189357345307007	CPNE8
ENSBTAG00000020233	-1.53936404196705	0.0465726132556013	-1.47814748267856	0.0197032907476579	CCDC186
ENSBTAG00000019588	-0.970618665697967	0.0347086731842601	-0.893268069139022	0.0200549581877092	BLA-DQB
ENSBTAG00000001233	-1.63509724790952	0.0335824318279497	-1.44307369230819	0.0206812708318682	MPZL3
ENSBTAG00000018200	-1.63096777382069	0.0196391854782466	-1.31629934593365	0.0208085009215494	IL15
ENSBTAG00000002417	-1.45980258470435	0.0454892566499793	-1.36498728709599	0.0215413271652611	RAB30
ENSBTAG00000025001	-1.46109940828455	0.0114515642970513	-1.11677266579654	0.0216402201860509	MRPL45
ENSBTAG00000009580	-0.907878276037999	0.0400305221681561	-0.843012650230761	0.0223362765296257	SH3BGRL3
ENSBTAG00000010606	-2.07562408401576	0.000150733691852538	-1.13304336250182	0.0224009072284452	PPP1R3B
ENSBTAG00000002187	-0.988085600756367	0.0431476201661309	-0.933030948062247	0.0225077845974038	SERINC3
ENSBTAG00000008747	-1.1095734456416	0.0383544336181159	-1.04956489161365	0.0236993788522622	DCXR
ENSBTAG00000020894	-1.24785069102069	0.00715918419016328	-0.894890661731947	0.0237542306813058	LAPTM4A
ENSBTAG00000000414	-1.1110341660821	0.00543569596915936	-0.775561927923118	0.0239009355950584	FUT6
ENSBTAG00000046588	-1.43513915118469	0.0437129527409713	-1.31053414488521	0.0257705695127405	DNAJB9
ENSBTAG00000009423	-0.993676847943311	0.0415558726048749	-0.914914061690005	0.0269933765428185	NIPAL1
ENSBTAG00000025358	-0.754643736628349	0.0404760050570909	-0.677040241556784	0.0273609277503641	SNX2
ENSBTAG00000048924	-1.40785991996661	0.0462903110064978	-1.32530749610652	0.0276946202972565	NA
ENSBTAG00000015582	-2.6003165600278	0.0442290806780529	-2.28495281107199	0.0306881382037962	HMOX1
ENSBTAG00000015434	-1.00147251578874	0.0344186979846335	-0.842600020587262	0.03113226865743	DSTN
ENSBTAG00000014883	-0.947936077626328	0.0443233957828337	-0.850317475643072	0.0314843257142784	GABARAP
ENSBTAG00000020237	-1.18075932043231	0.0427320313207929	-1.03841601909592	0.0325147321306919	NECAP1
ENSBTAG00000017135	-0.957422713078875	0.0404760050570909	-0.834642341636347	0.0328340889761528	CTSS
ENSBTAG00000050113	-4.1528712167657	0.0295879242602341	-2.85357083859058	0.0332454088268988	NA
ENSBTAG00000007608	-2.14784926754903	0.0400305221681561	-1.81958489904406	0.0334711952852402	BMT2
ENSBTAG00000025443	-1.31500853025141	0.0463654262876003	-1.17194762862452	0.0346947422425062	FNIP1
ENSBTAG00000008864	-1.82697889997177	0.0321645700418618	-1.45732734877578	0.0352724238841406	LY96
ENSBTAG00000006323	-1.4916272668239	0.0348387653459321	-1.22251915798163	0.0362277503023554	SNX9
ENSBTAG00000012343	-1.50709177333457	0.0417919335285906	-1.25412572563798	0.0370650641135549	TSPAN5
ENSBTAG00000031287	-2.35269381302504	0.0474762473364851	-2.24103048029392	0.0388702709422458	TMEM158
ENSBTAG00000025593	-1.27180721583265	0.0344186979846335	-1.02540307815473	0.0395202629853008	CCDC32
ENSBTAG00000008428	-1.60873960197393	0.035471326659978	-1.29474531713395	0.0404860839894416	UPP1
ENSBTAG00000013513	-0.983706100202216	0.038959231566787	-0.811553426342982	0.0408575999118904	ATP6V1C1
ENSBTAG00000038488	-1.5273254295759	0.00289568406963659	-0.903145888320099	0.0416423719854705	TMSB4X
ENSBTAG00000047532	-0.998843049240084	0.0351114055788321	-0.81985413690164	0.0421756921478367	TRIQK
ENSBTAG00000005976	-1.26966156012656	0.0426562615793141	-1.06584843760032	0.0429984561476381	HSD17B7
ENSBTAG00000045757	-1.8031842839441	0.021455201799499	-1.3311694205278	0.0438734840212611	TNNC1
ENSBTAG00000019958	-2.4409250872765	0.0354473183610964	-1.88375171296971	0.0439114065179054	NXNL2
ENSBTAG00000007554	-1.47163250675881	0.0404467456764485	-1.19538364332781	0.0447225935586378	IFI6
ENSBTAG00000021435	-2.15022105446366	0.047476703635756	-1.83730545525833	0.0448625855902377	MAFF
ENSBTAG00000012124	-0.959973820751721	0.0442290806780529	-0.800732838956644	0.0451010955973483	GPBP1
ENSBTAG00000021506	-1.25963293188309	0.0454892566499793	-1.05635207442757	0.0455435649581245	ARL6IP5
ENSBTAG00000021102	-1.46349648488728	0.0133332189597486	-0.998097592842466	0.0455759700397188	GALM
ENSBTAG00000015636	-1.88256370255633	0.0335824318279497	-1.42797934468449	0.0463638934943741	SHFL
ENSBTAG00000050149	-2.47763755111876	0.0424268523949029	-1.87205462450122	0.0469311892243661	LOC100848369
ENSBTAG00000014375	-1.27930638747795	0.0310441264608667	-0.959461874173902	0.0474938254245077	TMCC3
ENSBTAG00000001060	-1.39428534992189	0.0131209093715473	-0.945292710502601	0.047896085193688	CXCR4
